# Supplementary material for: Multi-Layer Omics Analysis Identifies Anxa3 and Coro1a as Candidate Targets of Pien Tze Huang in a Mouse Model of Liver Fibrosis
Source: Biomedicines. 2026 Jul 10;14(7):1550. doi: 10.3390/biomedicines14071550 (PMC13406053; doi:10.3390/biomedicines14071550)
Supplement: Supplementary file 1 [file biomedicines-14-01550-s001.zip › Table S1.xlsx]

## Sheet: Sheet1
Sample name	Raw_reads	Raw_bases(G)	clean_reads	clean_bases(G)	Clean_ratio(%)	Q20(%)	Q30(%)	GC Content(%)	BS conversion rate(%)	Sequence pairs analysed in total:	Number of paired-end alignments with a unique best hit:	Mapping efficiency:	Sequence pairs with no alignments under any condition:	Sequence pairs did not map uniquely:	Sequence pairs which were discarded because genomic sequence could not be extracted:	Number of alignments to (merely theoretical) complementary strands being rejected in total:	Total number of C's analysed:	Total methylated C's in CpG context:	C methylated in CpG context:	Total methylated C's in CHG context:	C methylated in CHG context:	Total methylated C's in CHH context:	C methylated in CHH context:	Total methylated C's in Unknown context:	Total unmethylated C's in CpG context:	Total unmethylated C's in CHG context:	Total unmethylated C's in CHH context:	Total unmethylated C's in Unknown context:	C methylated in unknown context (CN or CHN):
Ctrl1	44360154	13.31	43785708	11.52	86.55	98.2	94.15	29.82	99.732	44334777	31172964	70.3%	4818298	8343515	0	0	2163681964	121452490	42.8%	2215737	0.4%	4552910	0.3%	5944	162315010	558661025	1314484792	481439	1.2%
Ctrl2	43612889	13.08	43061894	11.4	87.16	98.22	94.19	30.2	99.719	43587658	30474066	69.9%	4532201	8581391	0	0	2158226259	120954105	42.0%	2312181	0.4%	4879443	0.4%	5896	167264425	559208863	1303607242	476384	1.2%
Ctrl3	45948040	13.78	45248341	11.84	85.92	97.71	93.11	29.95	99.701	45910836	30852724	67.2%	6471788	8586324	0	0	2139649143	119297814	42.6%	2331940	0.4%	4856248	0.4%	6845	160846033	554812250	1297504858	435254	1.5%
Ctrl6	39684190	11.91	39162666	10.33	86.73	98.16	93.98	29.71	99.715	39661205	27963063	70.5%	4176491	7521651	0	0	1936880380	108317107	43.2%	2026634	0.4%	4148831	0.4%	5432	142666453	499070617	1180650738	423857	1.3%
Ctrl7	46632031	13.99	45922668	12.04	86.06	97.67	93.06	29.51	99.709	46595396	31363956	67.3%	6608395	8623045	0	0	2159896698	118234423	43.0%	2341014	0.4%	4906852	0.4%	6863	156896510	556293381	1321224518	436684	1.5%
Ctrl8	40088772	12.03	39474093	10.37	86.2	97.53	92.67	29.72	99.726	40059388	26974870	67.3%	5889331	7195187	0	0	1874790619	101999034	42.1%	1952498	0.4%	4022302	0.4%	6021	140199508	485242536	1141374741	371651	1.6%
CCl4_1	39599225	11.88	38942339	10.18	85.69	97.24	92.09	29.51	99.729	39568880	25848640	65.3%	6738549	6981691	0	0	1785283015	96195430	42.0%	1652425	0.4%	3198407	0.3%	7197	132740517	460045731	1091450505	370732	1.9%
CCl4_2	37862656	11.36	37391191	10.03	88.29	98.21	94.08	29.84	99.723	37835748	26729127	70.6%	3674511	7432110	0	0	1887281720	103352262	42.1%	1877286	0.4%	3537447	0.3%	5068	142202464	488416484	1147895777	410370	1.2%
CCl4_3	41308531	12.39	40786535	10.85	87.57	98.12	93.83	29.65	99.72	41287590	29339796	71.1%	4094996	7852798	0	0	2035414528	112740907	43.1%	1941362	0.4%	3663785	0.3%	5414	149131960	526033420	1241903094	449567	1.2%
CCl4_4	40756556	12.23	40121531	10.6	86.67	97.31	92.27	29.33	99.72	40723946	26983410	66.3%	6680666	7059870	0	0	1877494006	100001020	42.5%	1803865	0.4%	3494780	0.3%	5800	135083068	483234944	1153876329	400204	1.4%
CCl4_5	46800422	14.04	46099739	12.06	85.9	97.43	92.64	29.47	99.729	46754298	31125074	66.6%	7356330	8272894	0	0	2141082896	116387612	42.5%	1978941	0.4%	3783810	0.3%	7753	157526268	552002252	1309404013	443498	1.7%
CCl4_6	43371389	13.01	42711282	11.09	85.24	97.48	92.73	29.55	99.726	43336058	28829084	66.5%	6907025	7599949	0	0	1964650574	108285131	42.8%	1840718	0.4%	3480617	0.3%	6599	144980090	507591148	1198472870	390403	1.7%
PZH1	42490288	12.75	41806705	10.87	85.25	97.3	92.25	29.78	99.727	42456250	27893003	65.7%	6962225	7601022	0	0	1927460586	103910307	40.8%	1835250	0.4%	3447138	0.3%	7663	150501486	499596460	1168169945	375702	2.0%
PZH2	33484814	10.05	33004538	8.71	86.67	97.47	92.76	29.67	99.736	33458727	22110186	66.1%	5332989	6015552	0	0	1562012996	81462890	39.8%	1459140	0.4%	2806212	0.3%	4515	123357784	402673031	950253939	320950	1.4%
PZH3	44269551	13.28	43608437	11.36	85.54	97.42	92.56	29.68	99.711	44232605	29549845	66.8%	6848939	7833821	0	0	2026799626	109712557	41.3%	1976178	0.4%	3759423	0.3%	6986	155614870	525990687	1229745911	373656	1.8%
PZH4	37504082	11.25	37025729	9.59	85.24	98.15	93.95	30.3	99.739	37484396	26522726	70.8%	3835338	7126332	0	0	1804933608	102855611	40.9%	1808762	0.4%	3265417	0.3%	4157	148343279	473253912	1075406627	320740	1.3%
PZH5	42666600	12.8	41883535	11.08	86.56	97.26	92.17	29.26	99.718	42529135	28088631	66.0%	7125410	7315094	0	0	1949431301	105364216	43.3%	1871970	0.4%	3699102	0.3%	7014	137876196	501053858	1199565959	404081	1.7%
PZH6	41090772	12.33	40445437	10.65	86.37	97.33	92.34	29.22	99.702	41057657	27247611	66.4%	6695783	7114263	0	0	1886154939	100442159	42.5%	1849739	0.4%	3792116	0.3%	7083	135658912	483129840	1161282173	402317	1.7%
