# Supplementary material for: Multi-Layer Omics Analysis Identifies Anxa3 and Coro1a as Candidate Targets of Pien Tze Huang in a Mouse Model of Liver Fibrosis
Source: Biomedicines. 2026 Jul 10;14(7):1550. doi: 10.3390/biomedicines14071550 (PMC13406053; doi:10.3390/biomedicines14071550)
Supplement: Supplementary file 1 [file biomedicines-14-01550-s001.zip › Table S2.xlsx]

## Sheet: Sheet1
	seqnames	start	end	width	strand	mu1	mu2	diff	diff.se	stat	phi1	phi2	pval	fdr	annotation	geneChr	geneStart	geneEnd	geneLength	geneStrand	geneId	transcriptId	distanceToTSS	ENSEMBL		GENENAME	seqpos	seqposname	candi
1	chr1	4808960	4808960	1	*	0.112798	0.267023	-0.154226	0.0340014	-4.53586	0.00984866	0.0111066	5.73684e-06	0.00342432	Promoter (<=1kb)	1	4808237	4841093	32857	1	18777	ENSMUST00000131119.1	723	ENSMUSG00000025903	Lypla1	lysophospholipase 1	chr1_4808960	chr1_4808960_Lypla1
2	chr1	5275233	5275233	1	*	0.212253	0.454444	-0.242191	0.0441903	-5.48064	0.00851803	0.0084054	4.23779e-08	0.000185327	Distal Intergenic	1	5083164	5099777	16614	1	108664	ENSMUST00000192142.1	192069	ENSMUSG00000033793	Atp6v1h	ATPase, H+ transporting, lysosomal V1 subunit H	chr1_5275233	chr1_5275233_Atp6v1h
3	chr1	8341716	8341716	1	*	0.218709	0.326275	-0.107566	0.0295059	-3.64558	0.00674152	0.00748794	0.000266791	0.0354367	Distal Intergenic	1	8363425	8470479	107055	2	71096	ENSMUST00000135046.3	128763	ENSMUSG00000025909	Sntg1	syntrophin, gamma 1	chr1_8341716	chr1_8341716_Sntg1
4	chr1	12814396	12814396	1	*	0.548684	0.674699	-0.126015	0.0349901	-3.60145	0.00674152	0.00695158	0.00031645	0.0392963	Intron (ENSMUST00000177608.7/240725, intron 7 of 21)	1	12836028	12840497	4470	1	240725	ENSMUST00000189447.1	-21632	ENSMUSG00000016918	Sulf1	sulfatase 1	chr1_12814396	chr1_12814396_Sulf1
5	chr1	13064180	13064180	1	*	0.7137	0.895906	-0.182206	0.0476451	-3.82423	0.0141843	0.00950685	0.000131179	0.0229891	Distal Intergenic	1	13113457	13127163	13707	2	383491	ENSMUST00000047577.6	62983	ENSMUSG00000042414	Prdm14	PR domain containing 14	chr1_13064180	chr1_13064180_Prdm14
6	chr1	13513929	13513929	1	*	0.83996	0.666082	0.173878	0.0313404	5.54804	0.00674152	0.00908398	2.88893e-08	0.000144552	Distal Intergenic	1	13576144	13579798	3655	2	72265	ENSMUST00000185447.1	65869	ENSMUSG00000025935	Tram1	translocating chain-associating membrane protein 1	chr1_13513929	chr1_13513929_Tram1
7	chr1	13514034	13514034	1	*	0.708152	0.567758	0.140393	0.0341809	4.10736	0.00674152	0.00919528	4.00207e-05	0.0109497	Distal Intergenic	1	13576144	13579798	3655	2	72265	ENSMUST00000185447.1	65764	ENSMUSG00000025935	Tram1	translocating chain-associating membrane protein 1	chr1_13514034	chr1_13514034_Tram1
8	chr1	13514069	13514069	1	*	0.825568	0.66021	0.165358	0.0330315	5.00606	0.00674152	0.0113703	5.55544e-07	0.000857277	Distal Intergenic	1	13576144	13579798	3655	2	72265	ENSMUST00000185447.1	65729	ENSMUSG00000025935	Tram1	translocating chain-associating membrane protein 1	chr1_13514069	chr1_13514069_Tram1
9	chr1	13514093	13514093	1	*	0.850516	0.683895	0.166621	0.0312349	5.33447	0.00674152	0.0104859	9.58229e-08	0.000290548	Distal Intergenic	1	13576144	13579798	3655	2	72265	ENSMUST00000185447.1	65705	ENSMUSG00000025935	Tram1	translocating chain-associating membrane protein 1	chr1_13514093	chr1_13514093_Tram1
10	chr1	13560038	13560038	1	*	0.746923	0.594868	0.152055	0.0418873	3.6301	0.00718318	0.0165479	0.000283317	0.0366853	Distal Intergenic	1	13576144	13579798	3655	2	72265	ENSMUST00000185447.1	19760	ENSMUSG00000025935	Tram1	translocating chain-associating membrane protein 1	chr1_13560038	chr1_13560038_Tram1
11	chr1	19799501	19799501	1	*	0.79199	0.90171	-0.10972	0.0310058	-3.53868	0.012855	0.0109346	0.000402134	0.0456578	Distal Intergenic	1	20356452	20392300	35849	1	75028	ENSMUST00000161509.2	-556951	ENSMUSG00000089914	4930486I03Rik	RIKEN cDNA 4930486I03 gene	chr1_19799501	chr1_19799501_4930486I03Rik
12	chr1	20817302	20817302	1	*	0.769493	0.590801	0.178691	0.0470692	3.79635	0.011275	0.0121313	0.000146842	0.0246607	Exon (ENSMUST00000053266.10/17215, exon 3 of 17)	1	20802973	20820260	17288	2	17215	ENSMUST00000185296.1	2958	ENSMUSG00000041859	Mcm3	minichromosome maintenance complex component 3	chr1_20817302	chr1_20817302_Mcm3
13	chr1	20955451	20955451	1	*	0.727898	0.843195	-0.115297	0.0306767	-3.75845	0.00798569	0.00674152	0.000170968	0.0271132	Exon (ENSMUST00000160782.1/71877, exon 2 of 2)	1	20951688	20990841	39154	1	71877	ENSMUST00000038447.5	3763	ENSMUSG00000041809	Efhc1	EF-hand domain (C-terminal) containing 1	chr1_20955451	chr1_20955451_Efhc1
14	chr1	21080387	21080387	1	*	0.709759	0.829437	-0.119678	0.0335934	-3.56254	0.00734906	0.00914572	0.000367281	0.0431512	Intron (ENSMUST00000186612.1/ENSMUST00000186612.1, intron 1 of 2)	1	20996299	21079229	82931	2	170829	ENSMUST00000037998.5	-1158	ENSMUSG00000041779	Tram2	translocating chain-associating membrane protein 2	chr1_21080387	chr1_21080387_Tram2
15	chr1	21080392	21080392	1	*	0.684822	0.813924	-0.129102	0.0339732	-3.80012	0.00674152	0.0146174	0.000144624	0.0244231	Intron (ENSMUST00000186612.1/ENSMUST00000186612.1, intron 1 of 2)	1	20996299	21079229	82931	2	170829	ENSMUST00000037998.5	-1163	ENSMUSG00000041779	Tram2	translocating chain-associating membrane protein 2	chr1_21080392	chr1_21080392_Tram2
16	chr1	21080396	21080396	1	*	0.648877	0.78239	-0.133513	0.0358189	-3.72746	0.00817551	0.0131338	0.000193423	0.0292004	Intron (ENSMUST00000186612.1/ENSMUST00000186612.1, intron 1 of 2)	1	20996299	21079229	82931	2	170829	ENSMUST00000037998.5	-1167	ENSMUSG00000041779	Tram2	translocating chain-associating membrane protein 2	chr1_21080396	chr1_21080396_Tram2
17	chr1	21080400	21080400	1	*	0.66993	0.805863	-0.135933	0.0346753	-3.92016	0.00981749	0.0105879	8.84887e-05	0.0178635	Intron (ENSMUST00000186612.1/ENSMUST00000186612.1, intron 1 of 2)	1	20996299	21079229	82931	2	170829	ENSMUST00000037998.5	-1171	ENSMUSG00000041779	Tram2	translocating chain-associating membrane protein 2	chr1_21080400	chr1_21080400_Tram2
18	chr1	21080410	21080410	1	*	0.525812	0.714904	-0.189092	0.0400663	-4.71948	0.00981787	0.0136815	2.3645e-06	0.00203034	Intron (ENSMUST00000186612.1/ENSMUST00000186612.1, intron 1 of 2)	1	20996299	21079229	82931	2	170829	ENSMUST00000037998.5	-1181	ENSMUSG00000041779	Tram2	translocating chain-associating membrane protein 2	chr1_21080410	chr1_21080410_Tram2
19	chr1	21080414	21080414	1	*	0.664231	0.799967	-0.135736	0.0330012	-4.11307	0.00870799	0.00891578	3.90431e-05	0.0107994	Intron (ENSMUST00000186612.1/ENSMUST00000186612.1, intron 1 of 2)	1	20996299	21079229	82931	2	170829	ENSMUST00000037998.5	-1185	ENSMUSG00000041779	Tram2	translocating chain-associating membrane protein 2	chr1_21080414	chr1_21080414_Tram2
20	chr1	21080473	21080473	1	*	0.464814	0.652326	-0.187512	0.038961	-4.81281	0.0109029	0.00936319	1.48824e-06	0.00152574	Intron (ENSMUST00000186612.1/ENSMUST00000186612.1, intron 1 of 2)	1	20996299	21079229	82931	2	170829	ENSMUST00000037998.5	-1244	ENSMUSG00000041779	Tram2	translocating chain-associating membrane protein 2	chr1_21080473	chr1_21080473_Tram2
21	chr1	21080488	21080488	1	*	0.509066	0.70926	-0.200194	0.0461929	-4.33386	0.0144505	0.0129129	1.46514e-05	0.00591197	Intron (ENSMUST00000186612.1/ENSMUST00000186612.1, intron 1 of 2)	1	20996299	21079229	82931	2	170829	ENSMUST00000037998.5	-1259	ENSMUSG00000041779	Tram2	translocating chain-associating membrane protein 2	chr1_21080488	chr1_21080488_Tram2
22	chr1	21269124	21269124	1	*	0.319096	0.542542	-0.223446	0.0552449	-4.04465	0.00964537	0.0154819	5.2402e-05	0.0128743	Intron (ENSMUST00000185842.1/ENSMUST00000185842.1, intron 1 of 1)	1	21240629	21264846	24218	1	14859	ENSMUST00000124990.2	28495	ENSMUSG00000025934	Gsta3	glutathione S-transferase, alpha 3	chr1_21269124	chr1_21269124_Gsta3
23	chr1	24007800	24007800	1	*	0.393464	0.572592	-0.179128	0.0446753	-4.00956	0.0101601	0.0104402	6.0833e-05	0.0141183	Distal Intergenic	1	23995939	24005656	9718	2	68002	ENSMUST00000027338.3	-2144	ENSMUSG00000026154	Sdhaf4	succinate dehydrogenase complex assembly factor 4	chr1_24007800	chr1_24007800_Sdhaf4
24	chr1	24108090	24108090	1	*	0.151181	0.317876	-0.166694	0.0421129	-3.95827	0.0104192	0.0215661	7.54937e-05	0.0161791	Distal Intergenic	1	24051764	24100341	48578	2	68187	ENSMUST00000185525.1	-7749	ENSMUSG00000026153	Fam135a	family with sequence similarity 135, member A	chr1_24108090	chr1_24108090_Fam135a
25	chr1	24108191	24108191	1	*	0.194867	0.367214	-0.172347	0.0377613	-4.56412	0.00694076	0.0146995	5.01592e-06	0.00318474	Distal Intergenic	1	24051764	24100341	48578	2	68187	ENSMUST00000185525.1	-7850	ENSMUSG00000026153	Fam135a	family with sequence similarity 135, member A	chr1_24108191	chr1_24108191_Fam135a
26	chr1	26446961	26446961	1	*	0.654379	0.859682	-0.205303	0.0521495	-3.93682	0.0118304	0.0115632	8.25684e-05	0.0170651	Distal Intergenic	1	26681814	26687460	5647	2	210940	ENSMUST00000097801.3	240499	ENSMUSG00000073722	4931408C20Rik	RIKEN cDNA 4931408C20 gene	chr1_26446961	chr1_26446961_4931408C20Rik
27	chr1	33529836	33529836	1	*	0.928204	0.785702	0.142502	0.0285896	4.98441	0.0107435	0.00860351	6.21499e-07	0.000912337	Intron (ENSMUST00000027312.10/19076, intron 8 of 13)	1	33478942	33622142	143201	2	19076	ENSMUST00000189552.1	92306	ENSMUSG00000026134	Prim2	DNA primase, p58 subunit	chr1_33529836	chr1_33529836_Prim2
28	chr1	33529845	33529845	1	*	0.842717	0.698606	0.144111	0.0340131	4.23692	0.0146285	0.00961828	2.26605e-05	0.00769624	Intron (ENSMUST00000027312.10/19076, intron 8 of 13)	1	33478942	33622142	143201	2	19076	ENSMUST00000189552.1	92297	ENSMUSG00000026134	Prim2	DNA primase, p58 subunit	chr1_33529845	chr1_33529845_Prim2
29	chr1	33529968	33529968	1	*	0.934385	0.823924	0.110461	0.0309449	3.56958	0.0121316	0.0171925	0.000357547	0.0424182	Intron (ENSMUST00000027312.10/19076, intron 8 of 13)	1	33478942	33622142	143201	2	19076	ENSMUST00000189552.1	92174	ENSMUSG00000026134	Prim2	DNA primase, p58 subunit	chr1_33529968	chr1_33529968_Prim2
30	chr1	33583334	33583334	1	*	0.84967	0.732654	0.117016	0.0310909	3.76366	0.00787306	0.00958146	0.000167446	0.0267606	Intron (ENSMUST00000027312.10/19076, intron 7 of 13)	1	33478942	33622142	143201	2	19076	ENSMUST00000189552.1	38808	ENSMUSG00000026134	Prim2	DNA primase, p58 subunit	chr1_33583334	chr1_33583334_Prim2
31	chr1	33583478	33583478	1	*	0.841151	0.694016	0.147135	0.0342864	4.29137	0.0106432	0.00885597	1.77576e-05	0.00665163	Intron (ENSMUST00000027312.10/19076, intron 7 of 13)	1	33478942	33622142	143201	2	19076	ENSMUST00000189552.1	38664	ENSMUSG00000026134	Prim2	DNA primase, p58 subunit	chr1_33583478	chr1_33583478_Prim2
32	chr1	33945126	33945126	1	*	0.21192	0.343418	-0.131498	0.03366	-3.90665	0.00945317	0.00680012	9.35849e-05	0.0185414	Intron (ENSMUST00000183034.4/13518, intron 2 of 102)	1	33908225	34307592	399368	1	13518	ENSMUST00000183034.4	36901	ENSMUSG00000026131	Dst	dystonin	chr1_33945126	chr1_33945126_Dst	Dst
33	chr1	34103958	34103958	1	*	0.219401	0.390697	-0.171296	0.0384177	-4.45878	0.0165764	0.00708541	8.24282e-06	0.0042324	Intron (ENSMUST00000183034.4/13518, intron 5 of 102)	1	34117359	34117431	73	1	102466987	ENSMUST00000198033.1	-13401	ENSMUSG00000105982	Mir6896	microRNA 6896	chr1_34103958	chr1_34103958_Mir6896
34	chr1	34121202	34121202	1	*	0.253686	0.461938	-0.208252	0.0586782	-3.54905	0.0137861	0.0253149	0.00038662	0.0445051	Promoter (<=1kb)	1	34121250	34154521	33272	1	13518	ENSMUST00000183006.4	-48	ENSMUSG00000026131	Dst	dystonin	chr1_34121202	chr1_34121202_Dst	Dst
35	chr1	34121301	34121301	1	*	0.190303	0.399724	-0.209421	0.0491862	-4.25773	0.0182071	0.0152757	2.06517e-05	0.00729734	Promoter (<=1kb)	1	34121250	34154521	33272	1	13518	ENSMUST00000183006.4	51	ENSMUSG00000026131	Dst	dystonin	chr1_34121301	chr1_34121301_Dst	Dst
36	chr1	34121310	34121310	1	*	0.186464	0.411301	-0.224837	0.0537019	-4.18677	0.0182706	0.0228938	2.82953e-05	0.00881472	Promoter (<=1kb)	1	34121250	34154521	33272	1	13518	ENSMUST00000183006.4	60	ENSMUSG00000026131	Dst	dystonin	chr1_34121310	chr1_34121310_Dst	Dst
37	chr1	34121332	34121332	1	*	0.147501	0.36718	-0.21968	0.0549434	-3.99829	0.0169873	0.0302679	6.38019e-05	0.0145436	Promoter (<=1kb)	1	34121250	34154521	33272	1	13518	ENSMUST00000183006.4	82	ENSMUSG00000026131	Dst	dystonin	chr1_34121332	chr1_34121332_Dst	Dst
38	chr1	34121433	34121433	1	*	0.128569	0.243893	-0.115323	0.0261926	-4.4029	0.00674152	0.00798372	1.06814e-05	0.00488246	Promoter (<=1kb)	1	34121250	34154521	33272	1	13518	ENSMUST00000183006.4	183	ENSMUSG00000026131	Dst	dystonin	chr1_34121433	chr1_34121433_Dst	Dst
39	chr1	34121492	34121492	1	*	0.150708	0.305884	-0.155176	0.0269784	-5.75185	0.00674152	0.00674152	8.82699e-09	7.50532e-05	Promoter (<=1kb)	1	34121250	34154521	33272	1	13518	ENSMUST00000183006.4	242	ENSMUSG00000026131	Dst	dystonin	chr1_34121492	chr1_34121492_Dst	Dst
40	chr1	34121544	34121544	1	*	0.186243	0.361788	-0.175544	0.0285851	-6.14111	0.00674152	0.00674152	8.19443e-10	2.14949e-05	Promoter (<=1kb)	1	34121250	34154521	33272	1	13518	ENSMUST00000183006.4	294	ENSMUSG00000026131	Dst	dystonin	chr1_34121544	chr1_34121544_Dst	Dst
41	chr1	34121549	34121549	1	*	0.17665	0.353123	-0.176474	0.0335718	-5.2566	0.0073426	0.0119497	1.46745e-07	0.000369606	Promoter (<=1kb)	1	34121250	34154521	33272	1	13518	ENSMUST00000183006.4	299	ENSMUSG00000026131	Dst	dystonin	chr1_34121549	chr1_34121549_Dst	Dst
42	chr1	34121564	34121564	1	*	0.212777	0.402612	-0.189835	0.032102	-5.9135	0.00674152	0.00933492	3.34906e-09	4.62736e-05	Promoter (<=1kb)	1	34121250	34154521	33272	1	13518	ENSMUST00000183006.4	314	ENSMUSG00000026131	Dst	dystonin	chr1_34121564	chr1_34121564_Dst	Dst
43	chr1	34121603	34121603	1	*	0.220216	0.364952	-0.144736	0.033975	-4.26006	0.00846083	0.0104893	2.04372e-05	0.00723909	Promoter (<=1kb)	1	34121250	34154521	33272	1	13518	ENSMUST00000183006.4	353	ENSMUSG00000026131	Dst	dystonin	chr1_34121603	chr1_34121603_Dst	Dst
44	chr1	34121611	34121611	1	*	0.208081	0.358156	-0.150075	0.0350698	-4.27931	0.00956399	0.0113974	1.8747e-05	0.00686988	Promoter (<=1kb)	1	34121250	34154521	33272	1	13518	ENSMUST00000183006.4	361	ENSMUSG00000026131	Dst	dystonin	chr1_34121611	chr1_34121611_Dst	Dst
45	chr1	34121621	34121621	1	*	0.20971	0.352261	-0.142551	0.0331911	-4.29485	0.008115	0.0102779	1.7481e-05	0.00659703	Promoter (<=1kb)	1	34121250	34154521	33272	1	13518	ENSMUST00000183006.4	371	ENSMUSG00000026131	Dst	dystonin	chr1_34121621	chr1_34121621_Dst	Dst
46	chr1	34121655	34121655	1	*	0.220195	0.36587	-0.145675	0.0337127	-4.32106	0.00961916	0.00931186	1.5528e-05	0.0061419	Promoter (<=1kb)	1	34121250	34154521	33272	1	13518	ENSMUST00000183006.4	405	ENSMUSG00000026131	Dst	dystonin	chr1_34121655	chr1_34121655_Dst	Dst
47	chr1	34121681	34121681	1	*	0.184737	0.331249	-0.146512	0.0330284	-4.43593	0.00954791	0.0101032	9.1677e-06	0.00448698	Promoter (<=1kb)	1	34121250	34154521	33272	1	13518	ENSMUST00000183006.4	431	ENSMUSG00000026131	Dst	dystonin	chr1_34121681	chr1_34121681_Dst	Dst
48	chr1	34121816	34121816	1	*	0.239995	0.44433	-0.204334	0.0500876	-4.07954	0.00990579	0.00990271	4.51249e-05	0.0117275	Promoter (<=1kb)	1	34121250	34154521	33272	1	13518	ENSMUST00000183006.4	566	ENSMUSG00000026131	Dst	dystonin	chr1_34121816	chr1_34121816_Dst	Dst
49	chr1	34724474	34724474	1	*	0.877676	0.995633	-0.117957	0.0335087	-3.52019	0.0108465	0.0136774	0.000431236	0.0477069	Exon (ENSMUST00000159747.8/226970, exon 2 of 14)	1	34732115	34811829	79715	1	226970	ENSMUST00000162599.7	-7641	ENSMUSG00000037509	Arhgef4	Rho guanine nucleotide exchange factor (GEF) 4	chr1_34724474	chr1_34724474_Arhgef4
50	chr1	36025245	36025245	1	*	0.886189	0.777468	0.108722	0.0281942	3.85618	0.0120877	0.00682681	0.000115175	0.0210817	Distal Intergenic	1	36068400	36106446	38047	1	50785	ENSMUST00000088174.3	-43155	ENSMUSG00000045216	Hs6st1	heparan sulfate 6-O-sulfotransferase 1	chr1_36025245	chr1_36025245_Hs6st1
51	chr1	36075003	36075003	1	*	0.424004	0.588909	-0.164905	0.044043	-3.74419	0.00776397	0.0155782	0.000180975	0.0279925	Intron (ENSMUST00000088174.3/50785, intron 1 of 1)	1	36068400	36106446	38047	1	50785	ENSMUST00000088174.3	6603	ENSMUSG00000045216	Hs6st1	heparan sulfate 6-O-sulfotransferase 1	chr1_36075003	chr1_36075003_Hs6st1
52	chr1	36075060	36075060	1	*	0.338839	0.52502	-0.186181	0.0410048	-4.54046	0.0107757	0.0104554	5.61308e-06	0.00337867	Intron (ENSMUST00000088174.3/50785, intron 1 of 1)	1	36068400	36106446	38047	1	50785	ENSMUST00000088174.3	6660	ENSMUSG00000045216	Hs6st1	heparan sulfate 6-O-sulfotransferase 1	chr1_36075060	chr1_36075060_Hs6st1
53	chr1	36075085	36075085	1	*	0.415386	0.603899	-0.188513	0.0429456	-4.38959	0.00977089	0.0136214	1.13567e-05	0.00505795	Intron (ENSMUST00000088174.3/50785, intron 1 of 1)	1	36068400	36106446	38047	1	50785	ENSMUST00000088174.3	6685	ENSMUSG00000045216	Hs6st1	heparan sulfate 6-O-sulfotransferase 1	chr1_36075085	chr1_36075085_Hs6st1
54	chr1	36075099	36075099	1	*	0.363329	0.536161	-0.172832	0.0438312	-3.94313	0.0125897	0.0121286	8.04253e-05	0.0167905	Intron (ENSMUST00000088174.3/50785, intron 1 of 1)	1	36068400	36106446	38047	1	50785	ENSMUST00000088174.3	6699	ENSMUSG00000045216	Hs6st1	heparan sulfate 6-O-sulfotransferase 1	chr1_36075099	chr1_36075099_Hs6st1
55	chr1	36233452	36233452	1	*	0.619074	0.463917	0.155157	0.0418129	3.71074	0.00765046	0.00821635	0.000206651	0.0304562	Intron (ENSMUST00000046875.13/320011, intron 2 of 40)	1	36178605	36244107	65503	2	320011	ENSMUST00000174716.7	10655	ENSMUSG00000037470	Uggt1	UDP-glucose glycoprotein glucosyltransferase 1	chr1_36233452	chr1_36233452_Uggt1
56	chr1	36233513	36233513	1	*	0.898037	0.75772	0.140317	0.0302489	4.63876	0.00674152	0.0109377	3.50513e-06	0.00256583	Intron (ENSMUST00000046875.13/320011, intron 2 of 40)	1	36178605	36244107	65503	2	320011	ENSMUST00000174716.7	10594	ENSMUSG00000037470	Uggt1	UDP-glucose glycoprotein glucosyltransferase 1	chr1_36233513	chr1_36233513_Uggt1
57	chr1	36269559	36269559	1	*	0.380943	0.528167	-0.147224	0.0391097	-3.7644	0.0085126	0.00895706	0.000166952	0.0267148	Exon (ENSMUST00000056946.7/214854, exon 2 of 4)	1	36264597	36273435	8839	2	214854	ENSMUST00000056946.7	3876	ENSMUSG00000047180	Neurl3	neuralized E3 ubiquitin protein ligase 3	chr1_36269559	chr1_36269559_Neurl3
58	chr1	36539317	36539317	1	*	0.178522	0.333154	-0.154632	0.0365488	-4.23083	0.00674152	0.0160833	2.32832e-05	0.00785944	Promoter (<=1kb)	1	36530193	36539358	9166	2	78321	ENSMUST00000191849.5	41	ENSMUSG00000067653	Ankrd23	ankyrin repeat domain 23	chr1_36539317	chr1_36539317_Ankrd23
59	chr1	36539449	36539449	1	*	0.275847	0.42626	-0.150412	0.0414864	-3.62558	0.00674152	0.0187738	0.000288316	0.0371119	Promoter (<=1kb)	1	36534052	36539429	5378	2	78321	ENSMUST00000207088.1	-20	ENSMUSG00000067653	Ankrd23	ankyrin repeat domain 23	chr1_36539449	chr1_36539449_Ankrd23
60	chr1	36568324	36568324	1	*	0.39012	0.616926	-0.226806	0.0507719	-4.46716	0.0086974	0.0129807	7.92654e-06	0.00414171	Intron (ENSMUST00000170295.7/381337, intron 12 of 14)	1	36548642	36558349	9708	2	20353	ENSMUST00000114991.7	-9975	ENSMUSG00000026121	Sema4c	sema domain, immunoglobulin domain (Ig), transmembrane domain (TM) and short cytoplasmic domain, (semaphorin) 4C	chr1_36568324	chr1_36568324_Sema4c
61	chr1	36771083	36771083	1	*	0.0269594	0.177654	-0.150694	0.0405403	-3.71715	0.0117275	0.0119754	0.000201484	0.0299708	Promoter (<=1kb)	1	36770992	36772375	1384	1	22637	ENSMUST00000186624.1	91	ENSMUSG00000026117	Zap70	zeta-chain (TCR) associated protein kinase	chr1_36771083	chr1_36771083_Zap70
62	chr1	36781585	36781585	1	*	0.842263	0.717976	0.124287	0.0336364	3.69502	0.0102606	0.0089473	0.000219869	0.0315829	Intron (ENSMUST00000027291.6/22637, intron 12 of 12)	1	36778984	36782815	3832	1	22637	ENSMUST00000190128.1	2601	ENSMUSG00000026117	Zap70	zeta-chain (TCR) associated protein kinase	chr1_36781585	chr1_36781585_Zap70
63	chr1	37505506	37505506	1	*	0.719243	0.555986	0.163257	0.0337949	4.83081	0.00677122	0.00674152	1.3598e-06	0.00144591	Intron (ENSMUST00000042161.14/269181, intron 1 of 14)	1	37462913	37496133	33221	2	269181	ENSMUST00000149791.7	-9373	ENSMUSG00000026110	Mgat4a	mannoside acetylglucosaminyltransferase 4, isoenzyme A	chr1_37505506	chr1_37505506_Mgat4a
64	chr1	37505577	37505577	1	*	0.798439	0.610168	0.188271	0.0380306	4.95051	0.0100948	0.0118401	7.40195e-07	0.00101847	Intron (ENSMUST00000042161.14/269181, intron 1 of 14)	1	37462913	37496133	33221	2	269181	ENSMUST00000149791.7	-9444	ENSMUSG00000026110	Mgat4a	mannoside acetylglucosaminyltransferase 4, isoenzyme A	chr1_37505577	chr1_37505577_Mgat4a
65	chr1	37877890	37877890	1	*	0.498346	0.675041	-0.176695	0.0453897	-3.89285	0.0110779	0.0116029	9.90738e-05	0.0192045	Intron (ENSMUST00000139725.7/69028, intron 7 of 7)	1	37878988	37881868	2881	2	69028	ENSMUST00000127170.1	3978	ENSMUSG00000026088	Mitd1	MIT, microtubule interacting and transport, domain containing 1	chr1_37877890	chr1_37877890_Mitd1
66	chr1	38308314	38308314	1	*	0.198704	0.33446	-0.135756	0.0345088	-3.93395	0.00695686	0.00986224	8.35596e-05	0.0171794	Exon (ENSMUST00000129696.1/ENSMUST00000129696.1, exon 2 of 3)	1	38181262	38197443	16182	2	16764	ENSMUST00000136641.2	-110871	ENSMUSG00000037138	Aff3	AF4/FMR2 family, member 3	chr1_38308314	chr1_38308314_Aff3
67	chr1	38626513	38626513	1	*	0.144026	0.285007	-0.14098	0.0302183	-4.66539	0.00674152	0.0107132	3.0803e-06	0.00237344	Promoter (<=1kb)	1	38177326	38627185	449860	2	16764	ENSMUST00000095027.8	672	ENSMUSG00000037138	Aff3	AF4/FMR2 family, member 3	chr1_38626513	chr1_38626513_Aff3
68	chr1	38626601	38626601	1	*	0.118575	0.220644	-0.102069	0.0287089	-3.55532	0.00867283	0.0107381	0.000377524	0.0438386	Promoter (<=1kb)	1	38177326	38627185	449860	2	16764	ENSMUST00000095027.8	584	ENSMUSG00000037138	Aff3	AF4/FMR2 family, member 3	chr1_38626601	chr1_38626601_Aff3
69	chr1	38626624	38626624	1	*	0.231526	0.436685	-0.205159	0.0346406	-5.92251	0.00674152	0.0112476	3.17064e-09	4.53545e-05	Promoter (<=1kb)	1	38177326	38627185	449860	2	16764	ENSMUST00000095027.8	561	ENSMUSG00000037138	Aff3	AF4/FMR2 family, member 3	chr1_38626624	chr1_38626624_Aff3
70	chr1	39095888	39095888	1	*	0.931982	0.738783	0.193199	0.0435146	4.43986	0.0116116	0.0129751	9.00157e-06	0.00444372	Distal Intergenic	1	39186896	39186992	97	2	102466631	ENSMUST00000184059.1	91104	ENSMUSG00000098833	Mir6349	microRNA 6349	chr1_39095888	chr1_39095888_Mir6349
71	chr1	39130554	39130554	1	*	0.774803	0.663533	0.11127	0.0310796	3.58016	0.00674152	0.00913964	0.000343384	0.0413258	Distal Intergenic	1	39186896	39186992	97	2	102466631	ENSMUST00000184059.1	56438	ENSMUSG00000098833	Mir6349	microRNA 6349	chr1_39130554	chr1_39130554_Mir6349
72	chr1	39310199	39310199	1	*	0.819378	0.652048	0.167329	0.0402447	4.1578	0.0069773	0.0184185	3.21323e-05	0.00953138	Intron (ENSMUST00000056815.8/18143, intron 5 of 20)	1	39341555	39345466	3912	1	18143	ENSMUST00000172825.1	-31356	ENSMUSG00000026077	Npas2	neuronal PAS domain protein 2	chr1_39310199	chr1_39310199_Npas2
73	chr1	39417982	39417982	1	*	0.528946	0.360928	0.168018	0.0460957	3.64498	0.0136281	0.00947742	0.000267414	0.035469	Intron (ENSMUST00000054462.10/54610, intron 2 of 19)	1	39391198	39392631	1434	2	54610	ENSMUST00000195854.1	-25351	ENSMUSG00000003134	Tbc1d8	TBC1 domain family, member 8	chr1_39417982	chr1_39417982_Tbc1d8
74	chr1	40091787	40091787	1	*	0.796641	0.68595	0.110691	0.0293083	3.77678	0.00721567	0.00731506	0.000158872	0.0259609	Intron (ENSMUST00000191671.5/16178, intron 1 of 3)	1	40085985	40102436	16452	1	16178	ENSMUST00000194913.1	5802	ENSMUSG00000026073	Il1r2	interleukin 1 receptor, type II	chr1_40091787	chr1_40091787_Il1r2
75	chr1	40163680	40163680	1	*	0.446558	0.642504	-0.195946	0.0401873	-4.87582	0.00862053	0.0129954	1.08358e-06	0.00127542	Distal Intergenic	1	40225080	40317257	92178	1	16177	ENSMUST00000027241.10	-61400	ENSMUSG00000026072	Il1r1	interleukin 1 receptor, type I	chr1_40163680	chr1_40163680_Il1r1
76	chr1	40163686	40163686	1	*	0.382359	0.562648	-0.180289	0.0375539	-4.80081	0.00674152	0.0129038	1.58024e-06	0.00158662	Distal Intergenic	1	40225080	40317257	92178	1	16177	ENSMUST00000027241.10	-61394	ENSMUSG00000026072	Il1r1	interleukin 1 receptor, type I	chr1_40163686	chr1_40163686_Il1r1
77	chr1	40163797	40163797	1	*	0.478857	0.658036	-0.179179	0.043016	-4.1654	0.00674152	0.0162195	3.10812e-05	0.00933807	Distal Intergenic	1	40225080	40317257	92178	1	16177	ENSMUST00000027241.10	-61283	ENSMUSG00000026072	Il1r1	interleukin 1 receptor, type I	chr1_40163797	chr1_40163797_Il1r1
78	chr1	43164276	43164276	1	*	0.157075	0.279889	-0.122814	0.034162	-3.59505	0.0119019	0.00814879	0.000324323	0.0398726	Promoter (<=1kb)	1	43123074	43163961	40888	2	14200	ENSMUST00000008280.13	-315	ENSMUSG00000008136	Fhl2	four and a half LIM domains 2	chr1_43164276	chr1_43164276_Fhl2
79	chr1	45926370	45926370	1	*	0.236326	0.376227	-0.139901	0.0386881	-3.61611	0.00694986	0.00822342	0.000299061	0.037937	Promoter (<=1kb)	1	45921217	45926519	5303	2	53945	ENSMUST00000186804.1	149	ENSMUSG00000025993	Slc40a1	solute carrier family 40 (iron-regulated transporter), member 1	chr1_45926370	chr1_45926370_Slc40a1
80	chr1	46835409	46835409	1	*	0.827054	0.680534	0.14652	0.0331592	4.41868	0.00674152	0.00815018	9.93047e-06	0.00470133	Promoter (<=1kb)	1	46817602	46835899	18298	2	227059	ENSMUST00000141226.2	490	ENSMUSG00000025986	Slc39a10	solute carrier family 39 (zinc transporter), member 10	chr1_46835409	chr1_46835409_Slc39a10
81	chr1	51747646	51747646	1	*	0.531322	0.38882	0.142501	0.0402652	3.53907	0.00961138	0.00929111	0.000401534	0.0456109	Downstream (2-3kb)	1	51760353	51764470	4118	2	17912	ENSMUST00000145367.1	16824	ENSMUSG00000018417	Myo1b	myosin IB	chr1_51747646	chr1_51747646_Myo1b
82	chr1	51747650	51747650	1	*	0.582285	0.420031	0.162255	0.0404029	4.01591	0.0113276	0.00774094	5.92156e-05	0.0138631	Downstream (2-3kb)	1	51760353	51764470	4118	2	17912	ENSMUST00000145367.1	16820	ENSMUSG00000018417	Myo1b	myosin IB	chr1_51747650	chr1_51747650_Myo1b
83	chr1	51747698	51747698	1	*	0.503509	0.342846	0.160663	0.0365656	4.39384	0.00674152	0.00807609	1.11368e-05	0.00500592	Downstream (2-3kb)	1	51760353	51764470	4118	2	17912	ENSMUST00000145367.1	16772	ENSMUSG00000018417	Myo1b	myosin IB	chr1_51747698	chr1_51747698_Myo1b
84	chr1	51747703	51747703	1	*	0.540419	0.38682	0.153598	0.0416901	3.68429	0.0136441	0.00704948	0.000229343	0.032395	Downstream (2-3kb)	1	51760353	51764470	4118	2	17912	ENSMUST00000145367.1	16767	ENSMUSG00000018417	Myo1b	myosin IB	chr1_51747703	chr1_51747703_Myo1b
85	chr1	51894358	51894358	1	*	0.427855	0.576849	-0.148994	0.0406951	-3.66123	0.00963976	0.0122946	0.000251012	0.0341503	Promoter (1-2kb)	1	51797403	51896301	98899	2	17912	ENSMUST00000144694.1	1943	ENSMUSG00000018417	Myo1b	myosin IB	chr1_51894358	chr1_51894358_Myo1b
86	chr1	51894440	51894440	1	*	0.482717	0.633817	-0.1511	0.0416854	-3.62477	0.0076589	0.0151199	0.000289224	0.0371894	Promoter (1-2kb)	1	51797403	51896301	98899	2	17912	ENSMUST00000144694.1	1861	ENSMUSG00000018417	Myo1b	myosin IB	chr1_51894440	chr1_51894440_Myo1b
87	chr1	51930795	51930795	1	*	0.598104	0.434995	0.163108	0.046305	3.52247	0.00930881	0.0211318	0.000427539	0.0474478	Distal Intergenic	1	51749765	51916071	166307	2	17912	ENSMUST00000046390.13	-14724	ENSMUSG00000018417	Myo1b	myosin IB	chr1_51930795	chr1_51930795_Myo1b
88	chr1	51938652	51938652	1	*	0.933736	0.792301	0.141435	0.0316028	4.47539	0.00912969	0.00996664	7.6272e-06	0.00405501	Exon (ENSMUST00000189886.1/ENSMUST00000189886.1, exon 1 of 1)	1	51749765	51916071	166307	2	17912	ENSMUST00000046390.13	-22581	ENSMUSG00000018417	Myo1b	myosin IB	chr1_51938652	chr1_51938652_Myo1b
89	chr1	52166759	52166759	1	*	0.6741	0.475829	0.198271	0.0521079	3.80502	0.00767705	0.028012	0.000141795	0.0241148	Intron (ENSMUST00000114513.8/14660, intron 17 of 17)	1	52166264	52168975	2712	2	14660	ENSMUST00000136654.1	2216	ENSMUSG00000026103	Gls	glutaminase	chr1_52166759	chr1_52166759_Gls
90	chr1	52166813	52166813	1	*	0.710461	0.52575	0.184711	0.0505945	3.65081	0.00928778	0.0248763	0.000261415	0.034994	Intron (ENSMUST00000114513.8/14660, intron 17 of 17)	1	52166264	52168975	2712	2	14660	ENSMUST00000136654.1	2162	ENSMUSG00000026103	Gls	glutaminase	chr1_52166813	chr1_52166813_Gls
91	chr1	54454140	54454140	1	*	0.305546	0.439643	-0.134097	0.0361372	-3.71077	0.00674152	0.0108399	0.000206628	0.0304562	Intron (ENSMUST00000210156.1/ENSMUST00000210156.1, intron 2 of 5)	1	54396004	54438971	42968	2	98488	ENSMUST00000041638.7	-15169	ENSMUSG00000041303	Gtf3c3	general transcription factor IIIC, polypeptide 3	chr1_54454140	chr1_54454140_Gtf3c3
92	chr1	54841958	54841958	1	*	0.675636	0.499718	0.175918	0.0457725	3.84331	0.00831113	0.0158691	0.000121385	0.0218274	Intron (ENSMUST00000179030.7/329154, intron 1 of 27)	1	54762368	54813443	51076	2	329154	ENSMUST00000178905.1	-28515	ENSMUSG00000052331	Ankrd44	ankyrin repeat domain 44	chr1_54841958	chr1_54841958_Ankrd44
93	chr1	54842018	54842018	1	*	0.743821	0.55046	0.193361	0.0343576	5.62788	0.00974989	0.00674152	1.82434e-08	0.00011203	Intron (ENSMUST00000179030.7/329154, intron 1 of 27)	1	54762368	54813443	51076	2	329154	ENSMUST00000178905.1	-28575	ENSMUSG00000052331	Ankrd44	ankyrin repeat domain 44	chr1_54842018	chr1_54842018_Ankrd44
94	chr1	54842025	54842025	1	*	0.584123	0.452132	0.131991	0.0367157	3.59494	0.00709624	0.00944489	0.000324468	0.0398863	Intron (ENSMUST00000179030.7/329154, intron 1 of 27)	1	54762368	54813443	51076	2	329154	ENSMUST00000178905.1	-28582	ENSMUSG00000052331	Ankrd44	ankyrin repeat domain 44	chr1_54842025	chr1_54842025_Ankrd44
95	chr1	54842053	54842053	1	*	0.662166	0.510516	0.15165	0.0420395	3.60732	0.00815074	0.0114202	0.000309375	0.0387798	Intron (ENSMUST00000179030.7/329154, intron 1 of 27)	1	54762368	54813443	51076	2	329154	ENSMUST00000178905.1	-28610	ENSMUSG00000052331	Ankrd44	ankyrin repeat domain 44	chr1_54842053	chr1_54842053_Ankrd44
96	chr1	55171911	55171911	1	*	0.229544	0.410999	-0.181455	0.0390204	-4.65025	0.00926776	0.00974333	3.31538e-06	0.00248066	3' UTR	1	55203945	55206489	2545	2	74013	ENSMUST00000133294.1	34578	ENSMUSG00000025978	Rftn2	raftlin family member 2	chr1_55171911	chr1_55171911_Rftn2
97	chr1	55171925	55171925	1	*	0.232785	0.386712	-0.153927	0.038276	-4.0215	0.0117105	0.0071126	5.78282e-05	0.0136741	3' UTR	1	55203945	55206489	2545	2	74013	ENSMUST00000133294.1	34564	ENSMUSG00000025978	Rftn2	raftlin family member 2	chr1_55171925	chr1_55171925_Rftn2
98	chr1	55226298	55226298	1	*	0.148298	0.282304	-0.134006	0.0303568	-4.41437	0.00674152	0.00760431	1.01304e-05	0.00474303	Promoter (<=1kb)	1	55170159	55226782	56624	2	74013	ENSMUST00000027121.14	484	ENSMUSG00000025978	Rftn2	raftlin family member 2	chr1_55226298	chr1_55226298_Rftn2
99	chr1	58210447	58210447	1	*	0.673349	0.479457	0.193892	0.0472496	4.10356	0.0119849	0.020553	4.06833e-05	0.0110588	Promoter (<=1kb)	1	58210451	58215410	4960	1	71872	ENSMUST00000159240.1	-4	ENSMUSG00000038242	Aox4	aldehyde oxidase 4	chr1_58210447	chr1_58210447_Aox4
100	chr1	58210450	58210450	1	*	0.702704	0.497975	0.204729	0.0484193	4.22825	0.00859737	0.0258162	2.35516e-05	0.00789742	Promoter (<=1kb)	1	58210451	58215410	4960	1	71872	ENSMUST00000159240.1	-1	ENSMUSG00000038242	Aox4	aldehyde oxidase 4	chr1_58210450	chr1_58210450_Aox4
101	chr1	58210464	58210464	1	*	0.732976	0.547899	0.185077	0.0393652	4.70155	0.00938263	0.00956609	2.58188e-06	0.00213992	Promoter (<=1kb)	1	58210451	58215410	4960	1	71872	ENSMUST00000159240.1	13	ENSMUSG00000038242	Aox4	aldehyde oxidase 4	chr1_58210464	chr1_58210464_Aox4
102	chr1	58307337	58307337	1	*	0.314394	0.469157	-0.154763	0.0350033	-4.42137	0.00674152	0.00872727	9.80767e-06	0.00467098	Intron (ENSMUST00000114366.2/213043, intron 15 of 35)	1	58278326	58380259	101934	1	213043	ENSMUST00000114366.2	29011	ENSMUSG00000079554	Aox2	aldehyde oxidase 2	chr1_58307337	chr1_58307337_Aox2
103	chr1	58307359	58307359	1	*	0.373852	0.557342	-0.183489	0.0472608	-3.88249	0.00882382	0.0223188	0.000103394	0.0196769	Exon (ENSMUST00000114366.2/213043, exon 16 of 36)	1	58278326	58380259	101934	1	213043	ENSMUST00000114366.2	29033	ENSMUSG00000079554	Aox2	aldehyde oxidase 2	chr1_58307359	chr1_58307359_Aox2
104	chr1	58307373	58307373	1	*	0.363986	0.540085	-0.176099	0.0359	-4.90525	0.00674152	0.00914593	9.33068e-07	0.00116599	Exon (ENSMUST00000114366.2/213043, exon 16 of 36)	1	58278326	58380259	101934	1	213043	ENSMUST00000114366.2	29047	ENSMUSG00000079554	Aox2	aldehyde oxidase 2	chr1_58307373	chr1_58307373_Aox2
105	chr1	58307380	58307380	1	*	0.346131	0.520446	-0.174315	0.0458552	-3.80142	0.00725944	0.0180657	0.000143869	0.0243395	Exon (ENSMUST00000114366.2/213043, exon 16 of 36)	1	58278326	58380259	101934	1	213043	ENSMUST00000114366.2	29054	ENSMUSG00000079554	Aox2	aldehyde oxidase 2	chr1_58307380	chr1_58307380_Aox2
106	chr1	59377482	59377482	1	*	0.836361	0.733535	0.102826	0.0276458	3.71943	0.00674152	0.00696615	0.000199675	0.0297893	Distal Intergenic	1	59298936	59352448	53513	1	271697	ENSMUST00000162906.1	78546	ENSMUSG00000026023	Cdk15	cyclin-dependent kinase 15	chr1_59377482	chr1_59377482_Cdk15
107	chr1	59484395	59484395	1	*	0.332306	0.471338	-0.139032	0.0363518	-3.82463	0.0107235	0.00773686	0.00013097	0.0229658	Promoter (1-2kb)	1	59482424	59486955	4532	1	14369	ENSMUST00000114246.3	1971	ENSMUSG00000041075	Fzd7	frizzled class receptor 7	chr1_59484395	chr1_59484395_Fzd7
108	chr1	59574366	59574366	1	*	0.854156	0.709137	0.145019	0.039469	3.67424	0.0117312	0.0088258	0.00023856	0.033078	Intron (ENSMUST00000114243.7/381260, intron 11 of 19)	1	59582396	59607805	25410	1	381260	ENSMUST00000212835.1	-8030	ENSMUSG00000047361	Gm973	predicted gene 973	chr1_59574366	chr1_59574366_Gm973
109	chr1	62380482	62380482	1	*	0.612572	0.817778	-0.205205	0.0427582	-4.7992	0.00877215	0.00978398	1.59298e-06	0.00159546	Intron (ENSMUST00000075374.9/72823, intron 18 of 22)	1	62131195	62136109	4915	2	105243940	ENSMUST00000127498.2	-244373	ENSMUSG00000085019	Pard3bos2	par-3 family cell polarity regulator beta, opposite strand 2	chr1_62380482	chr1_62380482_Pard3bos2
110	chr1	62728576	62728576	1	*	0.712147	0.592191	0.119956	0.0335542	3.57499	0.00674152	0.00744529	0.000350244	0.0418121	Intron (ENSMUST00000126344.1/18187, intron 2 of 2)	1	62703702	62818695	114994	1	18187	ENSMUST00000114157.2	24874	ENSMUSG00000025969	Nrp2	neuropilin 2	chr1_62728576	chr1_62728576_Nrp2
111	chr1	64743178	64743178	1	*	0.235078	0.385718	-0.15064	0.042244	-3.56595	0.00823525	0.0181084	0.000362534	0.0427961	Distal Intergenic	1	64730558	64737751	7194	2	14367	ENSMUST00000063982.6	-5427	ENSMUSG00000045005	Fzd5	frizzled class receptor 5	chr1_64743178	chr1_64743178_Fzd5
112	chr1	67055912	67055912	1	*	0.498201	0.684136	-0.185935	0.0480696	-3.86804	0.0111885	0.0107443	0.000109713	0.0205007	Distal Intergenic	1	67000517	67038872	38356	2	14768	ENSMUST00000113979.9	-17040	ENSMUSG00000026000	Lancl1	LanC (bacterial lantibiotic synthetase component C)-like 1	chr1_67055912	chr1_67055912_Lancl1
113	chr1	67055917	67055917	1	*	0.408964	0.676014	-0.26705	0.0592764	-4.50516	0.0122075	0.0128933	6.63222e-06	0.00374374	Distal Intergenic	1	67000517	67038872	38356	2	14768	ENSMUST00000113979.9	-17045	ENSMUSG00000026000	Lancl1	LanC (bacterial lantibiotic synthetase component C)-like 1	chr1_67055917	chr1_67055917_Lancl1
114	chr1	69680563	69680563	1	*	0.864185	0.721551	0.142634	0.0394541	3.61519	0.00879528	0.0111727	0.000300123	0.038004	Intron (ENSMUST00000027146.8/22779, intron 3 of 7)	1	69538768	69684157	145390	2	22779	ENSMUST00000188110.6	3594	ENSMUSG00000025997	Ikzf2	IKAROS family zinc finger 2	chr1_69680563	chr1_69680563_Ikzf2
115	chr1	69759678	69759678	1	*	0.77781	0.624766	0.153044	0.0396951	3.85549	0.0104001	0.0114453	0.000115499	0.0210993	Distal Intergenic	1	69826970	70267277	440308	1	66722	ENSMUST00000187159.6	-67292	ENSMUSG00000053153	Spag16	sperm associated antigen 16	chr1_69759678	chr1_69759678_Spag16
116	chr1	71576082	71576082	1	*	0.436085	0.577319	-0.141233	0.0378028	-3.73605	0.00674152	0.0126366	0.000186936	0.0286053	Exon (ENSMUST00000027384.5/108147, exon 13 of 16)	1	71568866	71572960	4095	1	108147	ENSMUST00000154855.1	7216	ENSMUSG00000026192	Atic	5-aminoimidazole-4-carboxamide ribonucleotide formyltransferase/IMP cyclohydrolase	chr1_71576082	chr1_71576082_Atic
117	chr1	71576108	71576108	1	*	0.385573	0.532834	-0.14726	0.0399648	-3.68475	0.00674152	0.0152439	0.000228926	0.0323608	Exon (ENSMUST00000027384.5/108147, exon 13 of 16)	1	71568866	71572960	4095	1	108147	ENSMUST00000154855.1	7242	ENSMUSG00000026192	Atic	5-aminoimidazole-4-carboxamide ribonucleotide formyltransferase/IMP cyclohydrolase	chr1_71576108	chr1_71576108_Atic
118	chr1	71651080	71651080	1	*	0.312274	0.486087	-0.173813	0.0463738	-3.74809	0.00817849	0.0170346	0.000178189	0.0277802	Intron (ENSMUST00000188894.6/14268, intron 2 of 44)	1	71652837	71657457	4621	1	100042814	ENSMUST00000097699.2	-1757	ENSMUSG00000073652	Apol7d	apolipoprotein L 7d	chr1_71651080	chr1_71651080_Apol7d
119	chr1	71838278	71838278	1	*	0.404259	0.57852	-0.174261	0.0483071	-3.60735	0.0148192	0.0162372	0.000309342	0.0387797	Distal Intergenic	1	71888112	71891204	3093	1	667931	ENSMUST00000189680.6	-49834	ENSMUSG00000099707	Gm8883	predicted gene 8883	chr1_71838278	chr1_71838278_Gm8883
120	chr1	71838354	71838354	1	*	0.448531	0.60049	-0.15196	0.0410835	-3.69879	0.008262	0.0123511	0.000216626	0.0313487	Distal Intergenic	1	71888112	71891204	3093	1	667931	ENSMUST00000189680.6	-49758	ENSMUSG00000099707	Gm8883	predicted gene 8883	chr1_71838354	chr1_71838354_Gm8883
121	chr1	72599824	72599824	1	*	0.286482	0.43287	-0.146388	0.038844	-3.7686	0.00854733	0.00897638	0.000164165	0.0264588	Intron (ENSMUST00000136498.7/54380, intron 8 of 13)	1	72585638	72626916	41279	1	54380	ENSMUST00000150725.7	14186	ENSMUSG00000039354	Smarcal1	SWI/SNF related matrix associated, actin dependent regulator of chromatin, subfamily a-like 1	chr1_72599824	chr1_72599824_Smarcal1
122	chr1	72854533	72854533	1	*	0.407433	0.614608	-0.207174	0.039396	-5.25878	0.0087412	0.00868786	1.45017e-07	0.000366579	Distal Intergenic	1	72848699	72852148	3450	1	16008	ENSMUST00000155703.1	5834	ENSMUSG00000039323	Igfbp2	insulin-like growth factor binding protein 2	chr1_72854533	chr1_72854533_Igfbp2
123	chr1	72864956	72864956	1	*	0.497144	0.667155	-0.170011	0.0464065	-3.6635	0.00917938	0.0085315	0.000248789	0.033939	Intron (ENSMUST00000027377.8/16011, intron 1 of 3)	1	72858065	72874275	16211	2	16011	ENSMUST00000137339.1	9319	ENSMUSG00000026185	Igfbp5	insulin-like growth factor binding protein 5	chr1_72864956	chr1_72864956_Igfbp5
124	chr1	73829238	73829238	1	*	0.489795	0.329885	0.15991	0.0411194	3.88892	0.00899641	0.00949904	0.000100693	0.0193614	Intron (ENSMUST00000189514.1/109198, intron 6 of 8)	1	73855477	73855575	99	2	102465179	ENSMUST00000183826.1	26337	ENSMUSG00000098504	Mir6351	microRNA 6351	chr1_73829238	chr1_73829238_Mir6351
125	chr1	73850832	73850832	1	*	0.334004	0.480349	-0.146345	0.0403306	-3.62864	0.00726456	0.0138092	0.000284921	0.0368309	Intron (ENSMUST00000189514.1/109198, intron 6 of 8)	1	73855477	73855575	99	2	102465179	ENSMUST00000183826.1	4743	ENSMUSG00000098504	Mir6351	microRNA 6351	chr1_73850832	chr1_73850832_Mir6351
126	chr1	73850893	73850893	1	*	0.287489	0.413221	-0.125732	0.0338547	-3.71387	0.00674152	0.00959334	0.000204116	0.0302034	Intron (ENSMUST00000189514.1/109198, intron 6 of 8)	1	73855477	73855575	99	2	102465179	ENSMUST00000183826.1	4682	ENSMUSG00000098504	Mir6351	microRNA 6351	chr1_73850893	chr1_73850893_Mir6351
127	chr1	73850953	73850953	1	*	0.35666	0.539198	-0.182538	0.0461233	-3.95761	0.0165649	0.00936163	7.57025e-05	0.0162023	Intron (ENSMUST00000189514.1/109198, intron 6 of 8)	1	73855477	73855575	99	2	102465179	ENSMUST00000183826.1	4622	ENSMUSG00000098504	Mir6351	microRNA 6351	chr1_73850953	chr1_73850953_Mir6351
128	chr1	74098324	74098324	1	*	0.296593	0.149242	0.14735	0.0418138	3.52396	0.0172715	0.00879724	0.000425147	0.0472739	Intron (ENSMUST00000169786.7/21961, intron 1 of 34)	1	73997055	74096868	99814	2	21961	ENSMUST00000188208.1	-1456	ENSMUSG00000055322	Tns1	tensin 1	chr1_74098324	chr1_74098324_Tns1
129	chr1	74098368	74098368	1	*	0.34017	0.166306	0.173864	0.0435456	3.9927	0.0223975	0.00760737	6.53256e-05	0.0147801	Intron (ENSMUST00000169786.7/21961, intron 1 of 34)	1	73997055	74096868	99814	2	21961	ENSMUST00000188208.1	-1500	ENSMUSG00000055322	Tns1	tensin 1	chr1_74098368	chr1_74098368_Tns1
130	chr1	74371227	74371227	1	*	0.146035	0.284954	-0.138919	0.0327378	-4.24337	0.00878372	0.0109754	2.20188e-05	0.00757779	Distal Intergenic	1	74375195	74385755	10561	1	18173	ENSMUST00000187516.6	-3968	ENSMUSG00000026177	Slc11a1	solute carrier family 11 (proton-coupled divalent metal ion transporters), member 1	chr1_74371227	chr1_74371227_Slc11a1
131	chr1	74389960	74389960	1	*	0.617152	0.446792	0.17036	0.0475128	3.58556	0.00856812	0.0133051	0.000336354	0.0407597	Distal Intergenic	1	74391509	74397285	5777	1	227292	ENSMUST00000027367.13	-1549	ENSMUSG00000026176	Ctdsp1	CTD (carboxy-terminal domain, RNA polymerase II, polypeptide A) small phosphatase 1	chr1_74389960	chr1_74389960_Ctdsp1
132	chr1	74390032	74390032	1	*	0.498278	0.334536	0.163742	0.0452306	3.62016	0.00741534	0.0174556	0.000294425	0.0376195	Distal Intergenic	1	74391509	74397285	5777	1	227292	ENSMUST00000027367.13	-1477	ENSMUSG00000026176	Ctdsp1	CTD (carboxy-terminal domain, RNA polymerase II, polypeptide A) small phosphatase 1	chr1_74390032	chr1_74390032_Ctdsp1
133	chr1	74390102	74390102	1	*	0.584815	0.406441	0.178374	0.046712	3.81859	0.00854109	0.0171239	0.000134218	0.0233101	Distal Intergenic	1	74391509	74397285	5777	1	227292	ENSMUST00000027367.13	-1407	ENSMUSG00000026176	Ctdsp1	CTD (carboxy-terminal domain, RNA polymerase II, polypeptide A) small phosphatase 1	chr1_74390102	chr1_74390102_Ctdsp1
134	chr1	74390143	74390143	1	*	0.342501	0.193488	0.149013	0.0417143	3.57223	0.0137848	0.0117805	0.00035395	0.042118	Distal Intergenic	1	74391509	74397285	5777	1	227292	ENSMUST00000027367.13	-1366	ENSMUSG00000026176	Ctdsp1	CTD (carboxy-terminal domain, RNA polymerase II, polypeptide A) small phosphatase 1	chr1_74390143	chr1_74390143_Ctdsp1
135	chr1	74948138	74948138	1	*	0.625654	0.429117	0.196537	0.0505774	3.88586	0.0122872	0.0245478	0.000101968	0.0195246	Exon (ENSMUST00000189364.1/16147, exon 2 of 2)	1	74947724	74951442	3719	2	16147	ENSMUST00000189364.1	3304	ENSMUSG00000006538	Ihh	Indian hedgehog	chr1_74948138	chr1_74948138_Ihh
136	chr1	74948144	74948144	1	*	0.617942	0.423774	0.194168	0.0528127	3.67654	0.0129899	0.0275829	0.00023642	0.0328993	Exon (ENSMUST00000189364.1/16147, exon 2 of 2)	1	74947724	74951442	3719	2	16147	ENSMUST00000189364.1	3298	ENSMUSG00000006538	Ihh	Indian hedgehog	chr1_74948144	chr1_74948144_Ihh
137	chr1	74948147	74948147	1	*	0.608311	0.413286	0.195025	0.0487328	4.00192	0.010475	0.0233855	6.28298e-05	0.0144058	Exon (ENSMUST00000189364.1/16147, exon 2 of 2)	1	74947724	74951442	3719	2	16147	ENSMUST00000189364.1	3295	ENSMUSG00000006538	Ihh	Indian hedgehog	chr1_74948147	chr1_74948147_Ihh
138	chr1	74948153	74948153	1	*	0.590097	0.398402	0.191695	0.0515924	3.71558	0.010704	0.0280322	0.00020274	0.0300804	Exon (ENSMUST00000189364.1/16147, exon 2 of 2)	1	74947724	74951442	3719	2	16147	ENSMUST00000189364.1	3289	ENSMUSG00000006538	Ihh	Indian hedgehog	chr1_74948153	chr1_74948153_Ihh
139	chr1	74948156	74948156	1	*	0.605513	0.402823	0.20269	0.0517272	3.91844	0.0115834	0.0274355	8.91237e-05	0.017953	Exon (ENSMUST00000189364.1/16147, exon 2 of 2)	1	74947724	74951442	3719	2	16147	ENSMUST00000189364.1	3286	ENSMUSG00000006538	Ihh	Indian hedgehog	chr1_74948156	chr1_74948156_Ihh
140	chr1	74948159	74948159	1	*	0.576886	0.401014	0.175872	0.0499167	3.5233	0.0106622	0.0250567	0.000426208	0.0473453	Exon (ENSMUST00000189364.1/16147, exon 2 of 2)	1	74947724	74951442	3719	2	16147	ENSMUST00000189364.1	3283	ENSMUSG00000006538	Ihh	Indian hedgehog	chr1_74948159	chr1_74948159_Ihh
141	chr1	74948162	74948162	1	*	0.562785	0.372696	0.19009	0.0517826	3.67092	0.0112104	0.028359	0.000241679	0.0333622	Exon (ENSMUST00000189364.1/16147, exon 2 of 2)	1	74947724	74951442	3719	2	16147	ENSMUST00000189364.1	3280	ENSMUSG00000006538	Ihh	Indian hedgehog	chr1_74948162	chr1_74948162_Ihh
142	chr1	74948167	74948167	1	*	0.555487	0.380017	0.17547	0.0489315	3.58603	0.0111504	0.0232555	0.000335745	0.0407331	Exon (ENSMUST00000189364.1/16147, exon 2 of 2)	1	74947724	74951442	3719	2	16147	ENSMUST00000189364.1	3275	ENSMUSG00000006538	Ihh	Indian hedgehog	chr1_74948167	chr1_74948167_Ihh
143	chr1	74948325	74948325	1	*	0.614795	0.374035	0.240761	0.0550429	4.37406	0.0110196	0.0108441	1.21959e-05	0.00526635	Exon (ENSMUST00000164097.3/16147, exon 2 of 3)	1	74947724	74951442	3719	2	16147	ENSMUST00000189364.1	3117	ENSMUSG00000006538	Ihh	Indian hedgehog	chr1_74948325	chr1_74948325_Ihh
144	chr1	74948340	74948340	1	*	0.603051	0.384486	0.218565	0.0616675	3.54425	0.0194086	0.0145588	0.000393735	0.0450169	Exon (ENSMUST00000164097.3/16147, exon 2 of 3)	1	74947724	74951442	3719	2	16147	ENSMUST00000189364.1	3102	ENSMUSG00000006538	Ihh	Indian hedgehog	chr1_74948340	chr1_74948340_Ihh
145	chr1	75209155	75209155	1	*	0.576632	0.438847	0.137785	0.0339664	4.0565	0.0074323	0.0074521	4.98132e-05	0.0124475	Promoter (<=1kb)	1	75199491	75209423	9933	2	74577	ENSMUST00000186173.6	268	ENSMUSG00000026200	Glb1l	galactosidase, beta 1-like	chr1_75209155	chr1_75209155_Glb1l
146	chr1	75229418	75229418	1	*	0.683002	0.536687	0.146315	0.0387874	3.77224	0.00674152	0.0120125	0.000161785	0.0262213	Intron (ENSMUST00000180101.2/381272, intron 1 of 2)	1	75220256	75232090	11835	2	381272	ENSMUST00000180101.2	2672	ENSMUSG00000096094	A630095N17Rik	RIKEN cDNA A630095N17 gene	chr1_75229418	chr1_75229418_A630095N17Rik
147	chr1	75469704	75469704	1	*	0.470888	0.63948	-0.168591	0.0457105	-3.68824	0.0151491	0.0128575	0.000225808	0.0320922	Exon (ENSMUST00000113577.7/241118, exon 4 of 9)	1	75474576	75478746	4171	2	74241	ENSMUST00000143496.7	9042	ENSMUSG00000032997	Chpf	chondroitin polymerizing factor	chr1_75469704	chr1_75469704_Chpf
148	chr1	75693359	75693359	1	*	0.181065	0.329894	-0.148828	0.0324699	-4.58358	0.0101524	0.00858175	4.57073e-06	0.00301055	Distal Intergenic	1	75551709	75553732	2024	1	20536	ENSMUST00000132110.1	141650	ENSMUSG00000006576	Slc4a3	solute carrier family 4 (anion exchanger), member 3	chr1_75693359	chr1_75693359_Slc4a3
149	chr1	75693480	75693480	1	*	0.304253	0.484724	-0.18047	0.038253	-4.71781	0.00701625	0.010466	2.38402e-06	0.00203846	Distal Intergenic	1	75551709	75553732	2024	1	20536	ENSMUST00000132110.1	141771	ENSMUSG00000006576	Slc4a3	solute carrier family 4 (anion exchanger), member 3	chr1_75693480	chr1_75693480_Slc4a3
150	chr1	77412350	77412350	1	*	0.904414	0.693244	0.21117	0.0474024	4.45483	0.0102577	0.0112978	8.39585e-06	0.00426951	Intron (ENSMUST00000027451.12/13838, intron 5 of 17)	1	77373613	77377607	3995	2	13838	ENSMUST00000187346.1	-34743	ENSMUSG00000026235	Epha4	Eph receptor A4	chr1_77412350	chr1_77412350_Epha4
151	chr1	77412368	77412368	1	*	0.954508	0.839519	0.11499	0.027906	4.12061	0.0128488	0.0102972	3.77877e-05	0.0105757	Intron (ENSMUST00000027451.12/13838, intron 5 of 17)	1	77373613	77377607	3995	2	13838	ENSMUST00000187346.1	-34761	ENSMUSG00000026235	Epha4	Eph receptor A4	chr1_77412368	chr1_77412368_Epha4
152	chr1	77466198	77466198	1	*	0.413507	0.581964	-0.168457	0.0431848	-3.90084	0.012937	0.00980747	9.58585e-05	0.0188201	Intron (ENSMUST00000027451.12/13838, intron 3 of 17)	1	77496653	77496768	116	2	102465180	ENSMUST00000184495.1	30570	ENSMUSG00000099141	Mir6352	microRNA 6352	chr1_77466198	chr1_77466198_Mir6352
153	chr1	79671060	79671060	1	*	0.393544	0.143999	0.249544	0.056384	4.4258	0.0224154	0.00984376	9.60841e-06	0.00460971	Promoter (<=1kb)	1	79608845	79671965	63121	2	252903	ENSMUST00000159312.1	905	ENSMUSG00000054702	Ap1s3	adaptor-related protein complex AP-1, sigma 3	chr1_79671060	chr1_79671060_Ap1s3
154	chr1	82446181	82446181	1	*	0.244913	0.409551	-0.164638	0.03722	-4.42338	0.00885539	0.00884311	9.71707e-06	0.00464602	Downstream (2-3kb)	1	82339049	82445366	106318	1	76867	ENSMUST00000140020.1	107132	ENSMUSG00000026142	Rhbdd1	rhomboid domain containing 1	chr1_82446181	chr1_82446181_Rhbdd1
155	chr1	86191165	86191165	1	*	0.824488	0.701864	0.122624	0.0320128	3.83045	0.0078864	0.0110625	0.000127907	0.022614	Intron (ENSMUST00000123618.7/78795, intron 12 of 19)	1	86196390	86252392	56003	1	78795	ENSMUST00000150059.7	-5225	ENSMUSG00000062590	Armc9	armadillo repeat containing 9	chr1_86191165	chr1_86191165_Armc9
156	chr1	86503463	86503463	1	*	0.847999	0.743011	0.104988	0.0289285	3.62923	0.00674152	0.00926822	0.000284263	0.0367614	Distal Intergenic	1	86526726	86530712	3987	1	19231	ENSMUST00000045897.14	-23263	ENSMUSG00000026238	Ptma	prothymosin alpha	chr1_86503463	chr1_86503463_Ptma
157	chr1	87175929	87175929	1	*	0.548002	0.427154	0.120848	0.0338668	3.56832	0.00674152	0.00697854	0.000359275	0.0425667	Distal Intergenic	1	87183313	87188405	5093	1	69453	ENSMUST00000044533.8	-7384	ENSMUSG00000036480	Prss56	protease, serine 56	chr1_87175929	chr1_87175929_Prss56
158	chr1	87197361	87197361	1	*	0.326464	0.466981	-0.140518	0.0390339	-3.59989	0.00762188	0.0109536	0.000318357	0.0394202	Exon (ENSMUST00000073252.8/11447, exon 10 of 12)	1	87190844	87200069	9226	1	11447	ENSMUST00000186373.1	6517	ENSMUSG00000026251	Chrnd	cholinergic receptor, nicotinic, delta polypeptide	chr1_87197361	chr1_87197361_Chrnd
159	chr1	87197421	87197421	1	*	0.227394	0.375662	-0.148268	0.038835	-3.81791	0.00818995	0.0152642	0.000134587	0.0233508	Exon (ENSMUST00000073252.8/11447, exon 10 of 12)	1	87190844	87200069	9226	1	11447	ENSMUST00000186373.1	6577	ENSMUSG00000026251	Chrnd	cholinergic receptor, nicotinic, delta polypeptide	chr1_87197421	chr1_87197421_Chrnd
160	chr1	87197454	87197454	1	*	0.236373	0.43373	-0.197357	0.0470722	-4.19265	0.00714863	0.0265196	2.75715e-05	0.00867469	Exon (ENSMUST00000073252.8/11447, exon 10 of 12)	1	87190844	87200069	9226	1	11447	ENSMUST00000186373.1	6610	ENSMUSG00000026251	Chrnd	cholinergic receptor, nicotinic, delta polypeptide	chr1_87197454	chr1_87197454_Chrnd
161	chr1	87510110	87510110	1	*	0.456806	0.290864	0.165942	0.0405789	4.08937	0.0107042	0.0119533	4.32553e-05	0.0114535	Promoter (<=1kb)	1	87509889	87596670	86782	1	23956	ENSMUST00000166055.7	221	ENSMUSG00000079434	Neu2	neuraminidase 2	chr1_87510110	chr1_87510110_Neu2
162	chr1	87510130	87510130	1	*	0.456194	0.29838	0.157815	0.0388771	4.05932	0.00928096	0.0109005	4.92163e-05	0.0123614	Promoter (<=1kb)	1	87476834	87510362	33529	2	53972	ENSMUST00000027477.14	232	ENSMUSG00000026259	Ngef	neuronal guanine nucleotide exchange factor	chr1_87510130	chr1_87510130_Ngef
163	chr1	87510163	87510163	1	*	0.457272	0.290674	0.166598	0.0405866	4.10475	0.0115212	0.0109702	4.04749e-05	0.011019	Promoter (<=1kb)	1	87476834	87510362	33529	2	53972	ENSMUST00000027477.14	199	ENSMUSG00000026259	Ngef	neuronal guanine nucleotide exchange factor	chr1_87510163	chr1_87510163_Ngef
164	chr1	87510172	87510172	1	*	0.428644	0.284897	0.143747	0.0391626	3.67051	0.0103543	0.0105962	0.00024207	0.0333972	Promoter (<=1kb)	1	87476834	87510362	33529	2	53972	ENSMUST00000027477.14	190	ENSMUSG00000026259	Ngef	neuronal guanine nucleotide exchange factor	chr1_87510172	chr1_87510172_Ngef
165	chr1	87639879	87639879	1	*	0.712259	0.558428	0.15383	0.0376271	4.08829	0.00812421	0.012557	4.34559e-05	0.0114869	Intron (ENSMUST00000169754.7/16331, intron 2 of 26)	1	87621674	87667916	46243	1	16331	ENSMUST00000163576.1	18205	ENSMUSG00000026288	Inpp5d	inositol polyphosphate-5-phosphatase D	chr1_87639879	chr1_87639879_Inpp5d
166	chr1	88934839	88934839	1	*	0.316963	0.49007	-0.173107	0.0385361	-4.49207	0.00674152	0.0148078	7.05332e-06	0.00386632	Distal Intergenic	1	89016113	89022210	6098	1	73475	ENSMUST00000186180.1	-81274	ENSMUSG00000099378	1700067G17Rik	RIKEN cDNA 1700067G17 gene	chr1_88934839	chr1_88934839_1700067G17Rik
167	chr1	88934940	88934940	1	*	0.421465	0.597195	-0.17573	0.0394095	-4.45908	0.00754545	0.0121924	8.23124e-06	0.00423182	Distal Intergenic	1	89016113	89022210	6098	1	73475	ENSMUST00000186180.1	-81173	ENSMUSG00000099378	1700067G17Rik	RIKEN cDNA 1700067G17 gene	chr1_88934940	chr1_88934940_1700067G17Rik
168	chr1	89072274	89072274	1	*	0.361963	0.540539	-0.178577	0.0471394	-3.78827	0.0129796	0.0145447	0.000151701	0.0252101	Promoter (1-2kb)	1	89070453	89112860	42408	1	98402	ENSMUST00000123745.1	1821	ENSMUSG00000036206	Sh3bp4	SH3-domain binding protein 4	chr1_89072274	chr1_89072274_Sh3bp4
169	chr1	89072279	89072279	1	*	0.362313	0.519836	-0.157524	0.0375212	-4.19826	0.00879419	0.0104205	2.68971e-05	0.00850937	Promoter (1-2kb)	1	89070453	89112860	42408	1	98402	ENSMUST00000123745.1	1826	ENSMUSG00000036206	Sh3bp4	SH3-domain binding protein 4	chr1_89072279	chr1_89072279_Sh3bp4
170	chr1	89090549	89090549	1	*	0.79838	0.679029	0.119351	0.0318808	3.74367	0.00780164	0.00958018	0.000181351	0.0280252	Intron (ENSMUST00000066279.10/98402, intron 1 of 5)	1	89070453	89112860	42408	1	98402	ENSMUST00000123745.1	20096	ENSMUSG00000036206	Sh3bp4	SH3-domain binding protein 4	chr1_89090549	chr1_89090549_Sh3bp4
171	chr1	89190862	89190862	1	*	0.138615	0.335579	-0.196964	0.0364449	-5.40443	0.00929396	0.00912103	6.50146e-08	0.000236394	Distal Intergenic	1	89070453	89112860	42408	1	98402	ENSMUST00000123745.1	120409	ENSMUSG00000036206	Sh3bp4	SH3-domain binding protein 4	chr1_89190862	chr1_89190862_Sh3bp4
172	chr1	89457846	89457846	1	*	0.485466	0.688291	-0.202825	0.0512066	-3.96091	0.0148399	0.0111457	7.46634e-05	0.0160534	Exon (ENSMUST00000185417.1/ENSMUST00000185417.1, exon 1 of 1)	1	89454874	89890001	435128	1	347722	ENSMUST00000190096.6	2972	ENSMUSG00000055013	Agap1	ArfGAP with GTPase domain, ankyrin repeat and PH domain 1	chr1_89457846	chr1_89457846_Agap1
173	chr1	89557505	89557505	1	*	0.411081	0.564255	-0.153174	0.0435156	-3.51998	0.00970434	0.0149401	0.000431587	0.0477272	Intron (ENSMUST00000027521.14/347722, intron 1 of 17)	1	89580236	89895277	315042	1	347722	ENSMUST00000074945.7	-22731	ENSMUSG00000055013	Agap1	ArfGAP with GTPase domain, ankyrin repeat and PH domain 1	chr1_89557505	chr1_89557505_Agap1
174	chr1	89724665	89724665	1	*	0.273107	0.425037	-0.15193	0.0404128	-3.75945	0.0105487	0.0137355	0.000170289	0.0270479	Intron (ENSMUST00000027521.14/347722, intron 9 of 17)	1	89650529	89683908	33380	2	74403	ENSMUST00000186098.6	-40757	NA	4933400F21Rik	RIKEN cDNA 4933400F21 gene	chr1_89724665	chr1_89724665_4933400F21Rik
175	chr1	89876957	89876957	1	*	0.74148	0.611473	0.130007	0.0329088	3.95054	0.00674152	0.0083246	7.79765e-05	0.0164974	Intron (ENSMUST00000027521.14/347722, intron 16 of 17)	1	89927956	89931179	3224	2	14472	ENSMUST00000036954.8	54222	ENSMUSG00000034486	Gbx2	gastrulation brain homeobox 2	chr1_89876957	chr1_89876957_Gbx2
176	chr1	89928820	89928820	1	*	0.318715	0.462808	-0.144094	0.0336793	-4.27841	0.00690435	0.00824446	1.88235e-05	0.00688729	Exon (ENSMUST00000036954.8/14472, exon 2 of 2)	1	89927956	89931179	3224	2	14472	ENSMUST00000036954.8	2359	ENSMUSG00000034486	Gbx2	gastrulation brain homeobox 2	chr1_89928820	chr1_89928820_Gbx2
177	chr1	89932547	89932547	1	*	0.204141	0.356197	-0.152056	0.0384233	-3.95739	0.00674152	0.0151596	7.57717e-05	0.0162043	Exon (ENSMUST00000189763.1/ENSMUST00000189763.1, exon 1 of 1)	1	89927956	89931179	3224	2	14472	ENSMUST00000036954.8	-1368	ENSMUSG00000034486	Gbx2	gastrulation brain homeobox 2	chr1_89932547	chr1_89932547_Gbx2
178	chr1	89932594	89932594	1	*	0.267521	0.426951	-0.15943	0.0423209	-3.76718	0.00783885	0.0167836	0.000165102	0.0265607	Exon (ENSMUST00000189763.1/ENSMUST00000189763.1, exon 1 of 1)	1	89927956	89931179	3224	2	14472	ENSMUST00000036954.8	-1415	ENSMUSG00000034486	Gbx2	gastrulation brain homeobox 2	chr1_89932594	chr1_89932594_Gbx2
179	chr1	89932735	89932735	1	*	0.12308	0.256649	-0.133569	0.0378716	-3.5269	0.00757891	0.0224905	0.000420458	0.046949	Exon (ENSMUST00000189763.1/ENSMUST00000189763.1, exon 1 of 1)	1	89927956	89931179	3224	2	14472	ENSMUST00000036954.8	-1556	ENSMUSG00000034486	Gbx2	gastrulation brain homeobox 2	chr1_89932735	chr1_89932735_Gbx2
180	chr1	89932743	89932743	1	*	0.180218	0.382819	-0.202601	0.0373424	-5.4255	0.00738093	0.0123429	5.77926e-08	0.000223173	Exon (ENSMUST00000189763.1/ENSMUST00000189763.1, exon 1 of 1)	1	89927956	89931179	3224	2	14472	ENSMUST00000036954.8	-1564	ENSMUSG00000034486	Gbx2	gastrulation brain homeobox 2	chr1_89932743	chr1_89932743_Gbx2
181	chr1	89935630	89935630	1	*	0.121845	0.227494	-0.105649	0.0281786	-3.74924	0.00674152	0.0092315	0.000177369	0.027731	Distal Intergenic	1	89927956	89931179	3224	2	14472	ENSMUST00000036954.8	-4451	ENSMUSG00000034486	Gbx2	gastrulation brain homeobox 2	chr1_89935630	chr1_89935630_Gbx2
182	chr1	90298099	90298099	1	*	0.425822	0.567857	-0.142035	0.0368226	-3.85727	0.00674152	0.012178	0.00011466	0.0210309	Distal Intergenic	1	90204006	90213833	9828	1	12778	ENSMUST00000159654.1	94093	ENSMUSG00000044337	Ackr3	atypical chemokine receptor 3	chr1_90298099	chr1_90298099_Ackr3
183	chr1	90840539	90840539	1	*	0.0276181	0.144356	-0.116738	0.0292059	-3.99706	0.00769768	0.01365	6.41342e-05	0.0145975	Intron (ENSMUST00000056925.15/12835, intron 1 of 43)	1	90802473	90843928	41456	2	12835	ENSMUST00000130846.8	3389	ENSMUSG00000048126	Col6a3	collagen, type VI, alpha 3	chr1_90840539	chr1_90840539_Col6a3
184	chr1	90975157	90975157	1	*	0.576847	0.375187	0.20166	0.0473364	4.26015	0.00836416	0.00929998	2.04288e-05	0.00723909	Exon (ENSMUST00000187127.1/ENSMUST00000187127.1, exon 1 of 2)	1	90958133	90969661	11529	2	19329	ENSMUST00000027529.11	-5496	ENSMUSG00000026304	Rab17	RAB17, member RAS oncogene family	chr1_90975157	chr1_90975157_Rab17
185	chr1	91032659	91032659	1	*	0.272522	0.547225	-0.274703	0.0687963	-3.993	0.0107553	0.0126055	6.52431e-05	0.0147697	Intron (ENSMUST00000189505.6/16978, intron 1 of 12)	1	91053444	91128944	75501	1	16978	ENSMUST00000068167.12	-20785	ENSMUSG00000026305	Lrrfip1	leucine rich repeat (in FLII) interacting protein 1	chr1_91032659	chr1_91032659_Lrrfip1
186	chr1	91055918	91055918	1	*	0.471256	0.31635	0.154906	0.040699	3.80615	0.00874851	0.0154106	0.000141148	0.0240712	Intron (ENSMUST00000189505.6/16978, intron 1 of 12)	1	91053586	91128287	74702	1	16978	ENSMUST00000189617.2	2332	ENSMUSG00000026305	Lrrfip1	leucine rich repeat (in FLII) interacting protein 1	chr1_91055918	chr1_91055918_Lrrfip1
187	chr1	91062652	91062652	1	*	0.535059	0.306661	0.228398	0.0498851	4.57848	0.00888121	0.0141367	4.68357e-06	0.00306001	Intron (ENSMUST00000189505.6/16978, intron 1 of 12)	1	91053586	91128287	74702	1	16978	ENSMUST00000189617.2	9066	ENSMUSG00000026305	Lrrfip1	leucine rich repeat (in FLII) interacting protein 1	chr1_91062652	chr1_91062652_Lrrfip1
188	chr1	91313615	91313615	1	*	0.792503	0.625345	0.167158	0.0391883	4.2655	0.00740803	0.0115625	1.99458e-05	0.00713917	Intron (ENSMUST00000027532.12/50880, intron 7 of 11)	1	91322075	91348306	26232	1	227357	ENSMUST00000088904.9	-8460	ENSMUSG00000049515	Espnl	espin-like	chr1_91313615	chr1_91313615_Espnl
189	chr1	91322140	91322140	1	*	0.603396	0.428855	0.174541	0.0382763	4.56004	0.00910945	0.0104823	5.1144e-06	0.00321611	Promoter (<=1kb)	1	91322133	91345937	23805	1	227357	ENSMUST00000176156.1	7	ENSMUSG00000049515	Espnl	espin-like	chr1_91322140	chr1_91322140_Espnl
190	chr1	91499676	91499676	1	*	0.393744	0.648182	-0.254438	0.0668638	-3.80532	0.0134487	0.011346	0.000141619	0.024108	Intron (ENSMUST00000189341.6/74019, intron 3 of 15)	1	91494694	91529307	34614	1	74019	ENSMUST00000047242.8	4982	ENSMUSG00000034292	Traf3ip1	TRAF3 interacting protein 1	chr1_91499676	chr1_91499676_Traf3ip1
191	chr1	91819494	91819494	1	*	0.818511	0.67263	0.145882	0.0390074	3.73984	0.00810905	0.0123904	0.000184137	0.0283548	Intron (ENSMUST00000007949.3/13345, intron 1 of 1)	1	91801461	91848028	46568	1	13345	ENSMUST00000007949.3	18033	ENSMUSG00000007805	Twist2	twist basic helix-loop-helix transcription factor 2	chr1_91819494	chr1_91819494_Twist2
192	chr1	92058904	92058904	1	*	0.659713	0.488204	0.171509	0.0460219	3.72668	0.00674152	0.0226993	0.000194022	0.0292581	Intron (ENSMUST00000097644.8/208727, intron 2 of 26)	1	91932958	92006855	73898	2	208727	ENSMUST00000189303.6	-52049	ENSMUSG00000026313	Hdac4	histone deacetylase 4	chr1_92058904	chr1_92058904_Hdac4
193	chr1	92451443	92451443	1	*	0.980017	0.847138	0.132879	0.0377417	3.52074	0.013486	0.0115693	0.000430337	0.047641	Intron (ENSMUST00000027478.6/67273, intron 9 of 9)	1	92439842	92460717	20876	2	67273	ENSMUST00000153897.1	9274	ENSMUSG00000026260	Ndufa10	NADH:ubiquinone oxidoreductase subunit A10	chr1_92451443	chr1_92451443_Ndufa10
194	chr1	92680787	92680787	1	*	0.605443	0.746011	-0.140568	0.0382395	-3.676	0.00880907	0.00731254	0.000236921	0.0329334	Distal Intergenic	1	92644218	92648841	4624	2	260301	ENSMUST00000053144.3	-31946	ENSMUSG00000044055	Otos	otospiralin	chr1_92680787	chr1_92680787_Otos
195	chr1	93135442	93135442	1	*	0.466656	0.627631	-0.160975	0.045658	-3.52567	0.00931945	0.00943306	0.000422411	0.0470721	Promoter (<=1kb)	1	93135568	93138002	2435	1	11611	ENSMUST00000191039.1	-126	ENSMUSG00000026272	Agxt	alanine-glyoxylate aminotransferase	chr1_93135442	chr1_93135442_Agxt
196	chr1	93680388	93680388	1	*	0.525241	0.347785	0.177455	0.0461659	3.84386	0.00909653	0.0215458	0.000121115	0.0217972	Distal Intergenic	1	93685660	93695764	10105	1	51800	ENSMUST00000027499.12	-5272	ENSMUSG00000026278	Bok	BCL2-related ovarian killer	chr1_93680388	chr1_93680388_Bok
197	chr1	93680406	93680406	1	*	0.594161	0.419254	0.174907	0.0432027	4.04851	0.00817678	0.0168432	5.15449e-05	0.0127383	Distal Intergenic	1	93685660	93695764	10105	1	51800	ENSMUST00000027499.12	-5254	ENSMUSG00000026278	Bok	BCL2-related ovarian killer	chr1_93680406	chr1_93680406_Bok
198	chr1	93680431	93680431	1	*	0.726352	0.500504	0.225848	0.0475504	4.74965	0.0119531	0.012661	2.03769e-06	0.00184208	Distal Intergenic	1	93685660	93695764	10105	1	51800	ENSMUST00000027499.12	-5229	ENSMUSG00000026278	Bok	BCL2-related ovarian killer	chr1_93680431	chr1_93680431_Bok
199	chr1	95872675	95872675	1	*	0.523718	0.683032	-0.159314	0.0333783	-4.77298	0.00674152	0.00674152	1.81522e-06	0.00171953	Distal Intergenic	1	95990659	96021758	31100	2	73454	ENSMUST00000190901.1	149083	ENSMUSG00000100062	1700063A18Rik	RIKEN cDNA 1700063A18 gene	chr1_95872675	chr1_95872675_1700063A18Rik
200	chr1	97767838	97767838	1	*	0.175564	0.314529	-0.138965	0.0363146	-3.82669	0.0102555	0.0115305	0.00012988	0.0228452	Intron (ENSMUST00000042509.12/227399, intron 1 of 27)	1	97770172	97792969	22798	1	252876	ENSMUST00000112844.9	-2334	ENSMUSG00000026333	Gin1	gypsy retrotransposon integrase 1	chr1_97767838	chr1_97767838_Gin1
201	chr1	106030457	106030457	1	*	0.815582	0.679285	0.136297	0.0372347	3.66048	0.00674152	0.0151058	0.000251742	0.0342	Exon (ENSMUST00000118196.7/227449, exon 13 of 14)	1	106011744	106023258	11515	1	227449	ENSMUST00000131830.2	18713	ENSMUSG00000038866	Zcchc2	zinc finger, CCHC domain containing 2	chr1_106030457	chr1_106030457_Zcchc2
202	chr1	106030481	106030481	1	*	0.892966	0.716255	0.176711	0.0409431	4.316	0.00998186	0.0196667	1.5888e-05	0.00623162	Exon (ENSMUST00000118196.7/227449, exon 13 of 14)	1	106011744	106023258	11515	1	227449	ENSMUST00000131830.2	18737	ENSMUSG00000038866	Zcchc2	zinc finger, CCHC domain containing 2	chr1_106030481	chr1_106030481_Zcchc2
203	chr1	106629472	106629472	1	*	0.246447	0.382421	-0.135974	0.0325701	-4.17482	0.00674152	0.00864017	2.98225e-05	0.00910158	Intron (ENSMUST00000112751.1/12043, intron 1 of 1)	1	106546496	106546631	136	2	102466254	ENSMUST00000183743.1	-82841	ENSMUSG00000098344	Mir3473f	microRNA 3473f	chr1_106629472	chr1_106629472_Mir3473f
204	chr1	106629587	106629587	1	*	0.201067	0.340686	-0.139619	0.0304388	-4.58688	0.00674152	0.00788243	4.4991e-06	0.00299583	Intron (ENSMUST00000112751.1/12043, intron 1 of 1)	1	106546496	106546631	136	2	102466254	ENSMUST00000183743.1	-82956	ENSMUSG00000098344	Mir3473f	microRNA 3473f	chr1_106629587	chr1_106629587_Mir3473f
205	chr1	106629594	106629594	1	*	0.164081	0.34859	-0.184508	0.0311112	-5.93061	0.00885682	0.00684668	3.01802e-09	4.5095e-05	Intron (ENSMUST00000112751.1/12043, intron 1 of 1)	1	106546496	106546631	136	2	102466254	ENSMUST00000183743.1	-82963	ENSMUSG00000098344	Mir3473f	microRNA 3473f	chr1_106629594	chr1_106629594_Mir3473f
206	chr1	106984004	106984004	1	*	0.654133	0.486998	0.167135	0.0470214	3.55444	0.00740934	0.0165909	0.000378789	0.0439344	Intron (ENSMUST00000027564.7/241196, intron 3 of 7)	1	106980994	107000898	19905	1	241196	ENSMUST00000136766.1	3010	ENSMUSG00000048775	Serpinb13	serine (or cysteine) peptidase inhibitor, clade B (ovalbumin), member 13	chr1_106984004	chr1_106984004_Serpinb13
207	chr1	118741389	118741389	1	*	0.361661	0.554014	-0.192353	0.0439323	-4.3784	0.0110022	0.00980553	1.19556e-05	0.00520654	Distal Intergenic	1	118627946	118685168	57223	1	81879	ENSMUST00000027629.9	113443	ENSMUSG00000026380	Tfcp2l1	transcription factor CP2-like 1	chr1_118741389	chr1_118741389_Tfcp2l1
208	chr1	118741405	118741405	1	*	0.266915	0.440255	-0.17334	0.0406862	-4.26042	0.0102476	0.0139171	2.04041e-05	0.00723834	Distal Intergenic	1	118627946	118685168	57223	1	81879	ENSMUST00000027629.9	113459	ENSMUSG00000026380	Tfcp2l1	transcription factor CP2-like 1	chr1_118741405	chr1_118741405_Tfcp2l1
209	chr1	118846769	118846769	1	*	0.558635	0.681568	-0.122932	0.0330463	-3.72	0.00674152	0.00674152	0.00019922	0.0297615	Intron (ENSMUST00000062483.14/14633, intron 9 of 13)	1	118954220	118954300	81	1	102465176	ENSMUST00000183982.1	-107451	ENSMUSG00000098273	Mir6346	microRNA 6346	chr1_118846769	chr1_118846769_Mir6346
210	chr1	119048942	119048942	1	*	0.246222	0.368029	-0.121807	0.0327712	-3.71691	0.00674152	0.00674152	0.000201677	0.0299958	Intron (ENSMUST00000062483.14/14633, intron 1 of 13)	1	118848460	119053339	204880	2	14633	ENSMUST00000159839.7	4397	ENSMUSG00000048402	Gli2	GLI-Kruppel family member GLI2	chr1_119048942	chr1_119048942_Gli2
211	chr1	119197429	119197429	1	*	0.181046	0.303747	-0.122701	0.0315918	-3.88396	0.00674152	0.0106228	0.00010277	0.0196091	Distal Intergenic	1	118834132	119053619	219488	2	14633	ENSMUST00000062483.14	-143810	ENSMUSG00000048402	Gli2	GLI-Kruppel family member GLI2	chr1_119197429	chr1_119197429_Gli2
212	chr1	119197470	119197470	1	*	0.320159	0.484096	-0.163938	0.0365064	-4.49066	0.0078683	0.0072611	7.10025e-06	0.00387481	Distal Intergenic	1	118834132	119053619	219488	2	14633	ENSMUST00000062483.14	-143851	ENSMUSG00000048402	Gli2	GLI-Kruppel family member GLI2	chr1_119197470	chr1_119197470_Gli2
213	chr1	119221187	119221187	1	*	0.360533	0.533594	-0.173061	0.0413565	-4.18462	0.011139	0.0122883	2.85647e-05	0.00886712	Distal Intergenic	1	118834132	119053619	219488	2	14633	ENSMUST00000062483.14	-167568	ENSMUSG00000048402	Gli2	GLI-Kruppel family member GLI2	chr1_119221187	chr1_119221187_Gli2
214	chr1	119221266	119221266	1	*	0.417463	0.606766	-0.189302	0.0449441	-4.21195	0.00894124	0.0196082	2.53171e-05	0.00823947	Distal Intergenic	1	118834132	119053619	219488	2	14633	ENSMUST00000062483.14	-167647	ENSMUSG00000048402	Gli2	GLI-Kruppel family member GLI2	chr1_119221266	chr1_119221266_Gli2
215	chr1	119221296	119221296	1	*	0.426035	0.616746	-0.190711	0.0480866	-3.966	0.0153049	0.0130775	7.3089e-05	0.0158579	Distal Intergenic	1	118834132	119053619	219488	2	14633	ENSMUST00000062483.14	-167677	ENSMUSG00000048402	Gli2	GLI-Kruppel family member GLI2	chr1_119221296	chr1_119221296_Gli2
216	chr1	119290025	119290025	1	*	0.353112	0.516685	-0.163573	0.0452361	-3.61598	0.00674152	0.0226678	0.000299211	0.0379397	Distal Intergenic	1	119415465	119422248	6784	2	16324	ENSMUST00000038765.5	132223	ENSMUSG00000037035	Inhbb	inhibin beta-B	chr1_119290025	chr1_119290025_Inhbb
217	chr1	119290027	119290027	1	*	0.303686	0.475664	-0.171978	0.0486191	-3.53725	0.00674152	0.0283727	0.000404324	0.0457739	Distal Intergenic	1	119415465	119422248	6784	2	16324	ENSMUST00000038765.5	132221	ENSMUSG00000037035	Inhbb	inhibin beta-B	chr1_119290027	chr1_119290027_Inhbb
218	chr1	119328993	119328993	1	*	0.307364	0.524984	-0.21762	0.0570761	-3.81281	0.00942812	0.012228	0.000137397	0.0237058	Distal Intergenic	1	119415465	119422248	6784	2	16324	ENSMUST00000038765.5	93255	ENSMUSG00000037035	Inhbb	inhibin beta-B	chr1_119328993	chr1_119328993_Inhbb
219	chr1	119329031	119329031	1	*	0.185279	0.395811	-0.210532	0.0520783	-4.04261	0.00967071	0.0112353	5.28605e-05	0.0129415	Distal Intergenic	1	119415465	119422248	6784	2	16324	ENSMUST00000038765.5	93217	ENSMUSG00000037035	Inhbb	inhibin beta-B	chr1_119329031	chr1_119329031_Inhbb
220	chr1	120083265	120083265	1	*	0.215239	0.382977	-0.167737	0.0402033	-4.17222	0.00674152	0.0187641	3.01641e-05	0.00916613	Distal Intergenic	1	120067377	120074074	6698	2	170706	ENSMUST00000056089.7	-9191	ENSMUSG00000050777	Tmem37	transmembrane protein 37	chr1_120083265	chr1_120083265_Tmem37
221	chr1	120083280	120083280	1	*	0.188139	0.313794	-0.125655	0.0313386	-4.00961	0.00898822	0.00755125	6.08202e-05	0.0141183	Distal Intergenic	1	120067377	120074074	6698	2	170706	ENSMUST00000056089.7	-9206	ENSMUSG00000050777	Tmem37	transmembrane protein 37	chr1_120083280	chr1_120083280_Tmem37
222	chr1	121521655	121521655	1	*	0.705388	0.488801	0.216587	0.056918	3.80525	0.011508	0.0155321	0.000141659	0.024108	Intron (ENSMUST00000055884.7/15564, intron 1 of 1)	1	121509842	121528465	18624	2	15564	ENSMUST00000055884.7	6810	ENSMUSG00000050534	Htr5b	5-hydroxytryptamine (serotonin) receptor 5B	chr1_121521655	chr1_121521655_Htr5b
223	chr1	125176822	125176822	1	*	0.968149	0.854714	0.113435	0.0320817	3.53583	0.00890068	0.0142968	0.000406497	0.0459302	Distal Intergenic	1	125393484	125397612	4129	2	74117	ENSMUST00000186008.6	220790	ENSMUSG00000026341	Actr3	ARP3 actin-related protein 3	chr1_125176822	chr1_125176822_Actr3
224	chr1	127397560	127397560	1	*	0.424678	0.612076	-0.187398	0.0410671	-4.56322	0.00785808	0.0159744	5.03746e-06	0.00319009	Exon (ENSMUST00000038361.10/107895, exon 11 of 18)	1	127306762	127483704	176943	1	107895	ENSMUST00000171405.1	90798	ENSMUSG00000036155	Mgat5	mannoside acetylglucosaminyltransferase 5	chr1_127397560	chr1_127397560_Mgat5
225	chr1	127397617	127397617	1	*	0.385553	0.5779	-0.192347	0.0353838	-5.43603	0.00674152	0.00987861	5.44816e-08	0.000213688	Exon (ENSMUST00000038361.10/107895, exon 11 of 18)	1	127306762	127483704	176943	1	107895	ENSMUST00000171405.1	90855	ENSMUSG00000036155	Mgat5	mannoside acetylglucosaminyltransferase 5	chr1_127397617	chr1_127397617_Mgat5
226	chr1	127397640	127397640	1	*	0.411018	0.619393	-0.208375	0.0403157	-5.16859	0.00740078	0.0156641	2.35873e-07	0.000497906	Exon (ENSMUST00000038361.10/107895, exon 11 of 18)	1	127306762	127483704	176943	1	107895	ENSMUST00000171405.1	90878	ENSMUSG00000036155	Mgat5	mannoside acetylglucosaminyltransferase 5	chr1_127397640	chr1_127397640_Mgat5
227	chr1	127397681	127397681	1	*	0.371289	0.58962	-0.218331	0.0475429	-4.59228	0.00696905	0.0230658	4.3842e-06	0.00295247	Exon (ENSMUST00000190921.1/107895, exon 11 of 11)	1	127306762	127483704	176943	1	107895	ENSMUST00000171405.1	90919	ENSMUSG00000036155	Mgat5	mannoside acetylglucosaminyltransferase 5	chr1_127397681	chr1_127397681_Mgat5
228	chr1	128246803	128246803	1	*	0.429286	0.56928	-0.139994	0.0371585	-3.76747	0.00674152	0.0124606	0.00016491	0.0265332	Intron (ENSMUST00000190736.6/67812, intron 1 of 4)	1	128244162	128279378	35217	1	67812	ENSMUST00000027592.5	2641	ENSMUSG00000026353	Ubxn4	UBX domain protein 4	chr1_128246803	chr1_128246803_Ubxn4
229	chr1	128246825	128246825	1	*	0.45366	0.613096	-0.159436	0.0439175	-3.63036	0.01231	0.0124506	0.000283028	0.0366719	Intron (ENSMUST00000190736.6/67812, intron 1 of 4)	1	128244162	128279378	35217	1	67812	ENSMUST00000027592.5	2663	ENSMUSG00000026353	Ubxn4	UBX domain protein 4	chr1_128246825	chr1_128246825_Ubxn4
230	chr1	128687505	128687505	1	*	0.459236	0.649547	-0.190311	0.044857	-4.24262	0.0090707	0.0121429	2.20924e-05	0.00758781	Distal Intergenic	1	128589099	128592293	3195	2	12767	ENSMUST00000142893.1	-95212	ENSMUSG00000045382	Cxcr4	chemokine (C-X-C motif) receptor 4	chr1_128687505	chr1_128687505_Cxcr4
231	chr1	130830168	130830168	1	*	0.194797	0.399136	-0.204339	0.0385065	-5.30659	0.010138	0.00797713	1.11694e-07	0.000316565	Promoter (1-2kb)	1	130829010	130844648	15639	1	18703	ENSMUST00000137782.1	1158	ENSMUSG00000026417	Pigr	polymeric immunoglobulin receptor	chr1_130830168	chr1_130830168_Pigr
232	chr1	131120960	131120960	1	*	0.518901	0.707523	-0.188622	0.0479202	-3.93616	0.00913531	0.00958762	8.27943e-05	0.0170987	Distal Intergenic	1	131129875	131138245	8371	2	226419	ENSMUST00000189756.1	17285	ENSMUSG00000016526	Dyrk3	dual-specificity tyrosine-(Y)-phosphorylation regulated kinase 3	chr1_131120960	chr1_131120960_Dyrk3
233	chr1	131242581	131242581	1	*	0.404356	0.614431	-0.210075	0.0573299	-3.66432	0.0156372	0.0227589	0.000247996	0.0338841	Intron (ENSMUST00000027688.14/54354, intron 1 of 5)	1	131176410	131245258	68849	2	54354	ENSMUST00000027688.14	2677	ENSMUSG00000026430	Rassf5	Ras association (RalGDS/AF-6) domain family member 5	chr1_131242581	chr1_131242581_Rassf5
234	chr1	131547362	131547362	1	*	0.324816	0.476448	-0.151632	0.0420738	-3.60396	0.00968759	0.0142178	0.000313401	0.039074	Distal Intergenic	1	131527903	131539872	11970	1	108900	ENSMUST00000068613.4	19459	ENSMUSG00000055184	Fam72a	family with sequence similarity 72, member A	chr1_131547362	chr1_131547362_Fam72a
235	chr1	131829396	131829396	1	*	0.566317	0.426332	0.139985	0.0337771	4.14437	0.00674152	0.00844143	3.40745e-05	0.00989897	Promoter (1-2kb)	1	131827977	131848865	20889	1	98396	ENSMUST00000086559.6	1419	ENSMUSG00000013275	Slc41a1	solute carrier family 41, member 1	chr1_131829396	chr1_131829396_Slc41a1
236	chr1	131954409	131954409	1	*	0.675353	0.54462	0.130733	0.0365273	3.57904	0.0082598	0.00926665	0.00034486	0.0414217	Distal Intergenic	1	131962954	132014486	51533	1	212980	ENSMUST00000191034.1	-8545	ENSMUSG00000026435	Slc45a3	solute carrier family 45, member 3	chr1_131954409	chr1_131954409_Slc45a3
237	chr1	132100005	132100005	1	*	0.734211	0.605008	0.129204	0.03524	3.6664	0.00746909	0.00930067	0.000245993	0.0337249	Distal Intergenic	1	132114934	132116255	1322	2	18557	ENSMUST00000189733.1	16250	ENSMUSG00000026437	Cdk18	cyclin-dependent kinase 18	chr1_132100005	chr1_132100005_Cdk18
238	chr1	132298201	132298201	1	*	0.461944	0.670142	-0.208197	0.0506174	-4.11315	0.00967371	0.0241278	3.90292e-05	0.0107994	Promoter (<=1kb)	1	132298626	132307357	8732	1	213417	ENSMUST00000046071.4	-425	ENSMUSG00000042115	Klhdc8a	kelch domain containing 8A	chr1_132298201	chr1_132298201_Klhdc8a
239	chr1	132586756	132586756	1	*	0.276303	0.465878	-0.189575	0.0494808	-3.83129	0.0135374	0.013531	0.000127476	0.0225744	Promoter (<=1kb)	1	132576324	132587140	10817	2	269116	ENSMUST00000186330.1	384	ENSMUSG00000026442	Nfasc	neurofascin	chr1_132586756	chr1_132586756_Nfasc
240	chr1	132586764	132586764	1	*	0.280341	0.448741	-0.1684	0.0475775	-3.53948	0.00908396	0.0141693	0.000400916	0.0455663	Promoter (<=1kb)	1	132576324	132587140	10817	2	269116	ENSMUST00000186330.1	376	ENSMUSG00000026442	Nfasc	neurofascin	chr1_132586764	chr1_132586764_Nfasc
241	chr1	132586782	132586782	1	*	0.143553	0.320907	-0.177354	0.0396868	-4.46883	0.0111026	0.00972931	7.86493e-06	0.00413144	Promoter (<=1kb)	1	132576324	132587140	10817	2	269116	ENSMUST00000186330.1	358	ENSMUSG00000026442	Nfasc	neurofascin	chr1_132586782	chr1_132586782_Nfasc
242	chr1	132586820	132586820	1	*	0.271191	0.443146	-0.171955	0.0434141	-3.96082	0.0100939	0.0077912	7.46916e-05	0.0160538	Promoter (<=1kb)	1	132576324	132587140	10817	2	269116	ENSMUST00000186330.1	320	ENSMUSG00000026442	Nfasc	neurofascin	chr1_132586820	chr1_132586820_Nfasc
243	chr1	132821019	132821019	1	*	0.651288	0.492637	0.158651	0.0399861	3.96765	0.00695969	0.0129817	7.25842e-05	0.0158076	Distal Intergenic	1	132880273	132940005	59733	1	16980	ENSMUST00000027706.3	-59254	ENSMUSG00000026443	Lrrn2	leucine rich repeat protein 2, neuronal	chr1_132821019	chr1_132821019_Lrrn2
244	chr1	132821147	132821147	1	*	0.609934	0.41701	0.192923	0.0411018	4.69379	0.00674152	0.016449	2.68189e-06	0.00217577	Distal Intergenic	1	132880273	132940005	59733	1	16980	ENSMUST00000027706.3	-59126	ENSMUSG00000026443	Lrrn2	leucine rich repeat protein 2, neuronal	chr1_132821147	chr1_132821147_Lrrn2
245	chr1	132887092	132887092	1	*	0.803479	0.973316	-0.169836	0.0382432	-4.44096	0.011352	0.0124097	8.95603e-06	0.00443926	Intron (ENSMUST00000027706.3/16980, intron 1 of 1)	1	132880355	132937150	56796	1	16980	ENSMUST00000159088.1	6737	ENSMUSG00000026443	Lrrn2	leucine rich repeat protein 2, neuronal	chr1_132887092	chr1_132887092_Lrrn2
246	chr1	133084300	133084300	1	*	0.134719	0.26966	-0.134942	0.0350198	-3.8533	0.0105128	0.0118145	0.000116538	0.021228	Intron (ENSMUST00000077730.6/240752, intron 12 of 32)	1	133046012	133108687	62676	1	240752	ENSMUST00000077730.6	38288	ENSMUSG00000026447	Pik3c2b	phosphatidylinositol-4-phosphate 3-kinase catalytic subunit type 2 beta	chr1_133084300	chr1_133084300_Pik3c2b
247	chr1	133103605	133103605	1	*	0.38824	0.521926	-0.133686	0.0379896	-3.51902	0.00674152	0.0127138	0.000433151	0.0478349	Intron (ENSMUST00000077730.6/240752, intron 30 of 32)	1	133131143	133139783	8641	1	108954	ENSMUST00000052529.3	-27538	ENSMUSG00000046062	Ppp1r15b	protein phosphatase 1, regulatory subunit 15B	chr1_133103605	chr1_133103605_Ppp1r15b
248	chr1	133103633	133103633	1	*	0.405771	0.543672	-0.137901	0.0393125	-3.50781	0.0072668	0.0137767	0.000451808	0.0490839	Intron (ENSMUST00000077730.6/240752, intron 30 of 32)	1	133131143	133139783	8641	1	108954	ENSMUST00000052529.3	-27510	ENSMUSG00000046062	Ppp1r15b	protein phosphatase 1, regulatory subunit 15B	chr1_133103633	chr1_133103633_Ppp1r15b
249	chr1	133171444	133171444	1	*	0.75146	0.629139	0.122322	0.0323593	3.78011	0.00674152	0.00782954	0.000156762	0.0257421	Intron (ENSMUST00000212252.1/240753, intron 2 of 9)	1	133164210	133272280	108071	1	240753	ENSMUST00000212252.1	7234	ENSMUSG00000041757	Plekha6	pleckstrin homology domain containing, family A member 6	chr1_133171444	chr1_133171444_Plekha6
250	chr1	133171475	133171475	1	*	0.873647	0.741965	0.131681	0.0300631	4.38017	0.00674152	0.0108136	1.18589e-05	0.00517739	Intron (ENSMUST00000212252.1/240753, intron 2 of 9)	1	133164210	133272280	108071	1	240753	ENSMUST00000212252.1	7265	ENSMUSG00000041757	Plekha6	pleckstrin homology domain containing, family A member 6	chr1_133171475	chr1_133171475_Plekha6
251	chr1	133171491	133171491	1	*	0.776529	0.649089	0.127439	0.0324984	3.9214	0.00674152	0.00760996	8.80349e-05	0.0178104	Intron (ENSMUST00000212252.1/240753, intron 2 of 9)	1	133164210	133272280	108071	1	240753	ENSMUST00000212252.1	7281	ENSMUSG00000041757	Plekha6	pleckstrin homology domain containing, family A member 6	chr1_133171491	chr1_133171491_Plekha6
252	chr1	133209703	133209703	1	*	0.683264	0.522893	0.160371	0.0375122	4.27516	0.0111389	0.00868358	1.90998e-05	0.0069593	Intron (ENSMUST00000212252.1/240753, intron 3 of 9)	1	133181321	133301219	119899	1	240753	ENSMUST00000187285.6	28382	ENSMUSG00000041757	Plekha6	pleckstrin homology domain containing, family A member 6	chr1_133209703	chr1_133209703_Plekha6
253	chr1	133264908	133264908	1	*	0.465475	0.603247	-0.137772	0.0382502	-3.60186	0.00674152	0.0133525	0.000315944	0.0392738	Intron (ENSMUST00000212252.1/240753, intron 7 of 9)	1	133269456	133272334	2879	1	240753	ENSMUST00000190694.1	-4548	ENSMUSG00000041757	Plekha6	pleckstrin homology domain containing, family A member 6	chr1_133264908	chr1_133264908_Plekha6
254	chr1	133452086	133452086	1	*	0.266226	0.458758	-0.192531	0.0383984	-5.01405	0.00964905	0.00758294	5.32968e-07	0.000837036	Distal Intergenic	1	133382303	133424377	42075	2	20668	ENSMUST00000153799.7	-27709	ENSMUSG00000070643	Sox13	SRY (sex determining region Y)-box 13	chr1_133452086	chr1_133452086_Sox13
255	chr1	133452106	133452106	1	*	0.337475	0.509701	-0.172226	0.0354884	-4.85302	0.0086324	0.00841331	1.21593e-06	0.00136033	Distal Intergenic	1	133382303	133424377	42075	2	20668	ENSMUST00000153799.7	-27729	ENSMUSG00000070643	Sox13	SRY (sex determining region Y)-box 13	chr1_133452106	chr1_133452106_Sox13
256	chr1	133452160	133452160	1	*	0.127693	0.290902	-0.163209	0.0264798	-6.16354	0.00685539	0.00674152	7.11371e-10	1.93595e-05	Distal Intergenic	1	133382303	133424377	42075	2	20668	ENSMUST00000153799.7	-27783	ENSMUSG00000070643	Sox13	SRY (sex determining region Y)-box 13	chr1_133452160	chr1_133452160_Sox13
257	chr1	133452173	133452173	1	*	0.206159	0.412496	-0.206337	0.035835	-5.75797	0.00722907	0.0127648	8.51317e-09	7.46514e-05	Distal Intergenic	1	133382303	133424377	42075	2	20668	ENSMUST00000153799.7	-27796	ENSMUSG00000070643	Sox13	SRY (sex determining region Y)-box 13	chr1_133452173	chr1_133452173_Sox13
258	chr1	133571306	133571306	1	*	0.674172	0.51012	0.164053	0.0359216	4.56696	0.00674152	0.00839211	4.94837e-06	0.00316	Distal Intergenic	1	133606523	133609925	3403	2	20643	ENSMUST00000171264.1	38619	ENSMUSG00000090553	Snrpe	small nuclear ribonucleoprotein E	chr1_133571306	chr1_133571306_Snrpe
259	chr1	133696022	133696022	1	*	0.269401	0.42082	-0.151419	0.0366317	-4.13354	0.00765847	0.0100908	3.57211e-05	0.0101977	Distal Intergenic	1	133679091	133690108	11018	2	240754	ENSMUST00000169295.7	-5914	ENSMUSG00000051998	Lax1	lymphocyte transmembrane adaptor 1	chr1_133696022	chr1_133696022_Lax1
260	chr1	133696332	133696332	1	*	0.302418	0.461646	-0.159228	0.0446815	-3.56362	0.0107992	0.00881686	0.000365776	0.0430576	Distal Intergenic	1	133679091	133690108	11018	2	240754	ENSMUST00000169295.7	-6224	ENSMUSG00000051998	Lax1	lymphocyte transmembrane adaptor 1	chr1_133696332	chr1_133696332_Lax1
261	chr1	133787947	133787947	1	*	0.650863	0.508005	0.142858	0.0383186	3.72818	0.00759599	0.00956365	0.000192868	0.0291528	Intron (ENSMUST00000143567.7/381290, intron 1 of 20)	1	133699457	133801041	101585	2	381290	ENSMUST00000143567.7	13094	ENSMUSG00000026463	Atp2b4	ATPase, Ca++ transporting, plasma membrane 4	chr1_133787947	chr1_133787947_Atp2b4
262	chr1	133825814	133825814	1	*	0.276895	0.412271	-0.135375	0.0349437	-3.8741	0.00772824	0.00760091	0.000107018	0.0201484	Distal Intergenic	1	133699457	133801041	101585	2	381290	ENSMUST00000143567.7	-24773	ENSMUSG00000026463	Atp2b4	ATPase, Ca++ transporting, plasma membrane 4	chr1_133825814	chr1_133825814_Atp2b4
263	chr1	133825936	133825936	1	*	0.340185	0.470696	-0.13051	0.0357643	-3.64919	0.00674152	0.00895384	0.000263073	0.0351347	Distal Intergenic	1	133699457	133801041	101585	2	381290	ENSMUST00000143567.7	-24895	ENSMUSG00000026463	Atp2b4	ATPase, Ca++ transporting, plasma membrane 4	chr1_133825936	chr1_133825936_Atp2b4
264	chr1	133886973	133886973	1	*	0.799879	0.662296	0.137583	0.0351267	3.91676	0.00763692	0.00753942	8.97452e-05	0.0180379	Distal Intergenic	1	133897199	133901327	4129	2	269120	ENSMUST00000124245.2	14354	ENSMUSG00000010311	Optc	opticin	chr1_133886973	chr1_133886973_Optc
265	chr1	133917929	133917929	1	*	0.209387	0.405106	-0.195719	0.0440467	-4.44344	0.0099273	0.0127622	8.85309e-06	0.00441161	Intron (ENSMUST00000048432.5/116847, intron 1 of 2)	1	133912720	133921411	8692	2	116847	ENSMUST00000127583.1	3482	ENSMUSG00000041577	Prelp	proline arginine-rich end leucine-rich repeat	chr1_133917929	chr1_133917929_Prelp
266	chr1	133917961	133917961	1	*	0.112709	0.250467	-0.137758	0.0351973	-3.91388	0.0100939	0.00852728	9.08241e-05	0.0181601	Intron (ENSMUST00000048432.5/116847, intron 1 of 2)	1	133912720	133921411	8692	2	116847	ENSMUST00000127583.1	3450	ENSMUSG00000041577	Prelp	proline arginine-rich end leucine-rich repeat	chr1_133917961	chr1_133917961_Prelp
267	chr1	133961975	133961975	1	*	0.111027	0.21483	-0.103802	0.0244665	-4.24262	0.00730905	0.00674152	2.20922e-05	0.00758781	Distal Intergenic	1	133910304	133921414	11111	2	116847	ENSMUST00000048432.5	-40561	ENSMUSG00000041577	Prelp	proline arginine-rich end leucine-rich repeat	chr1_133961975	chr1_133961975_Prelp
268	chr1	134217405	134217405	1	*	0.309348	0.464428	-0.15508	0.03744	-4.14208	0.00777681	0.0105497	3.44177e-05	0.00995431	Intron (ENSMUST00000169927.1/11539, intron 1 of 2)	1	134199223	134234578	35356	2	11539	ENSMUST00000169927.1	17173	ENSMUSG00000042429	Adora1	adenosine A1 receptor	chr1_134217405	chr1_134217405_Adora1
269	chr1	134217415	134217415	1	*	0.285752	0.420478	-0.134726	0.0349714	-3.85247	0.0100115	0.00754735	0.000116932	0.0212901	Intron (ENSMUST00000169927.1/11539, intron 1 of 2)	1	134199223	134234578	35356	2	11539	ENSMUST00000169927.1	17163	ENSMUSG00000042429	Adora1	adenosine A1 receptor	chr1_134217415	chr1_134217415_Adora1
270	chr1	134217441	134217441	1	*	0.412003	0.588495	-0.176492	0.0436736	-4.04117	0.00674152	0.0202592	5.31861e-05	0.012983	Intron (ENSMUST00000169927.1/11539, intron 1 of 2)	1	134199223	134234578	35356	2	11539	ENSMUST00000169927.1	17137	ENSMUSG00000042429	Adora1	adenosine A1 receptor	chr1_134217441	chr1_134217441_Adora1
271	chr1	134217446	134217446	1	*	0.278831	0.440294	-0.161463	0.035129	-4.5963	0.00674152	0.0105289	4.30055e-06	0.00291981	Intron (ENSMUST00000169927.1/11539, intron 1 of 2)	1	134199223	134234578	35356	2	11539	ENSMUST00000169927.1	17132	ENSMUSG00000042429	Adora1	adenosine A1 receptor	chr1_134217446	chr1_134217446_Adora1
272	chr1	134217535	134217535	1	*	0.385574	0.549949	-0.164375	0.0459472	-3.57747	0.00674152	0.023217	0.000346932	0.0415846	Intron (ENSMUST00000169927.1/11539, intron 1 of 2)	1	134199223	134234578	35356	2	11539	ENSMUST00000169927.1	17043	ENSMUSG00000042429	Adora1	adenosine A1 receptor	chr1_134217535	chr1_134217535_Adora1
273	chr1	134719149	134719149	1	*	0.838579	0.736135	0.102444	0.0283542	3.61302	0.00674152	0.00904045	0.000302649	0.0381966	Intron (ENSMUST00000187725.6/20980, intron 1 of 2)	1	134709300	134753149	43850	1	20980	ENSMUST00000121990.1	9849	ENSMUSG00000026452	Syt2	synaptotagmin II	chr1_134719149	chr1_134719149_Syt2
274	chr1	135037059	135037059	1	*	0.782912	0.641262	0.141651	0.0306985	4.61426	0.00674152	0.00674152	3.94493e-06	0.002763	Intron (ENSMUST00000044828.13/329252, intron 4 of 17)	1	135003250	135022091	18842	2	329252	ENSMUST00000139369.1	-14968	ENSMUSG00000042793	Lgr6	leucine-rich repeat-containing G protein-coupled receptor 6	chr1_135037059	chr1_135037059_Lgr6
275	chr1	135037096	135037096	1	*	0.840066	0.728512	0.111555	0.0281834	3.95817	0.00674152	0.00885152	7.55252e-05	0.0161815	Intron (ENSMUST00000044828.13/329252, intron 4 of 17)	1	135003250	135022091	18842	2	329252	ENSMUST00000139369.1	-15005	ENSMUSG00000042793	Lgr6	leucine-rich repeat-containing G protein-coupled receptor 6	chr1_135037096	chr1_135037096_Lgr6
276	chr1	135130339	135130339	1	*	0.766776	0.628354	0.138422	0.0385449	3.59119	0.00825795	0.01374	0.000329177	0.0402133	Promoter (<=1kb)	1	135129472	135131163	1692	2	13924	ENSMUST00000183328.1	824	ENSMUSG00000097993	Ptprv	protein tyrosine phosphatase, receptor type, V	chr1_135130339	chr1_135130339_Ptprv
277	chr1	135130351	135130351	1	*	0.810566	0.648661	0.161905	0.0347694	4.65652	0.00674152	0.0116337	3.21598e-06	0.0024363	Promoter (<=1kb)	1	135129472	135131163	1692	2	13924	ENSMUST00000183328.1	812	ENSMUSG00000097993	Ptprv	protein tyrosine phosphatase, receptor type, V	chr1_135130351	chr1_135130351_Ptprv
278	chr1	135217824	135217824	1	*	0.294953	0.434918	-0.139965	0.0329677	-4.24553	0.00674152	0.00674152	2.1808e-05	0.00752016	Distal Intergenic	1	135256657	135257649	993	2	13710	ENSMUST00000188895.1	39825	ENSMUSG00000003051	Elf3	E74-like factor 3	chr1_135217824	chr1_135217824_Elf3
279	chr1	135543615	135543615	1	*	0.297183	0.432874	-0.135691	0.0313107	-4.33371	0.00674152	0.00674152	1.4662e-05	0.00591197	Intron (ENSMUST00000040599.14/215690, intron 1 of 29)	1	135458680	135510451	51772	2	215690	ENSMUST00000190130.1	-33164	ENSMUSG00000009418	Nav1	neuron navigator 1	chr1_135543615	chr1_135543615_Nav1
280	chr1	135583504	135583504	1	*	0.207046	0.397646	-0.1906	0.053992	-3.53016	0.0142715	0.00945495	0.000415315	0.0465758	Intron (ENSMUST00000040599.14/215690, intron 1 of 29)	1	135584773	135599948	15176	1	215714	ENSMUST00000067468.5	-1269	NA	Gm4793	predicted gene 4793	chr1_135583504	chr1_135583504_Gm4793
281	chr1	135583639	135583639	1	*	0.216673	0.37147	-0.154797	0.041315	-3.74674	0.0100359	0.00856805	0.000179146	0.027852	Intron (ENSMUST00000040599.14/215690, intron 1 of 29)	1	135584773	135599948	15176	1	215714	ENSMUST00000067468.5	-1134	NA	Gm4793	predicted gene 4793	chr1_135583639	chr1_135583639_Gm4793
282	chr1	135583723	135583723	1	*	0.0749223	0.209037	-0.134114	0.0327098	-4.10013	0.00914565	0.0112178	4.12919e-05	0.0111594	Intron (ENSMUST00000040599.14/215690, intron 1 of 29)	1	135584773	135599948	15176	1	215714	ENSMUST00000067468.5	-1050	NA	Gm4793	predicted gene 4793	chr1_135583723	chr1_135583723_Gm4793
283	chr1	135585080	135585080	1	*	0.049765	0.213404	-0.163639	0.0445933	-3.66959	0.0141311	0.0191211	0.00024294	0.0334792	Promoter (<=1kb)	1	135434580	135585355	150776	2	215690	ENSMUST00000040599.14	275	ENSMUSG00000009418	Nav1	neuron navigator 1	chr1_135585080	chr1_135585080_Nav1
284	chr1	135691299	135691299	1	*	0.422333	0.249957	0.172376	0.0476379	3.61847	0.0124517	0.00912076	0.000296348	0.0377785	Distal Intergenic	1	135438848	135688105	249258	2	215690	ENSMUST00000190298.7	-3194	ENSMUSG00000009418	Nav1	neuron navigator 1	chr1_135691299	chr1_135691299_Nav1
285	chr1	135720429	135720429	1	*	0.860841	0.624366	0.236475	0.0587098	4.02787	0.0107326	0.0140455	5.62843e-05	0.0134266	Promoter (<=1kb)	1	135720061	135752232	32172	1	13007	ENSMUST00000097561.8	368	ENSMUSG00000026421	Csrp1	cysteine and glycine-rich protein 1	chr1_135720429	chr1_135720429_Csrp1
286	chr1	135730604	135730604	1	*	0.54935	0.398032	0.151319	0.0418411	3.61651	0.00776001	0.0138326	0.0002986	0.0379249	Promoter (1-2kb)	1	135729147	135752232	23086	1	13007	ENSMUST00000027677.7	1457	ENSMUSG00000026421	Csrp1	cysteine and glycine-rich protein 1	chr1_135730604	chr1_135730604_Csrp1
287	chr1	135730694	135730694	1	*	0.552098	0.393034	0.159064	0.0449767	3.5366	0.00674238	0.0194903	0.000405319	0.045831	Promoter (1-2kb)	1	135729147	135752232	23086	1	13007	ENSMUST00000027677.7	1547	ENSMUSG00000026421	Csrp1	cysteine and glycine-rich protein 1	chr1_135730694	chr1_135730694_Csrp1
288	chr1	135765044	135765044	1	*	0.778379	0.900442	-0.122063	0.0305503	-3.99546	0.00748514	0.00779054	6.45689e-05	0.0146717	Distal Intergenic	1	135766119	135769136	3018	1	27280	ENSMUST00000038945.5	-1075	ENSMUSG00000041801	Phlda3	pleckstrin homology like domain, family A, member 3	chr1_135765044	chr1_135765044_Phlda3
289	chr1	135821745	135821745	1	*	0.598614	0.782739	-0.184125	0.0525077	-3.50664	0.0103649	0.0119159	0.000453802	0.0492214	Intron (ENSMUST00000038760.9/16763, intron 1 of 9)	1	135818598	135833342	14745	1	16763	ENSMUST00000038760.9	3147	ENSMUSG00000041782	Lad1	ladinin	chr1_135821745	chr1_135821745_Lad1
290	chr1	136576643	136576643	1	*	0.940053	0.739615	0.200438	0.042133	4.75727	0.0126285	0.0105172	1.9623e-06	0.0018007	Distal Intergenic	1	136624901	136630053	5153	1	226442	ENSMUST00000047734.14	-48258	ENSMUSG00000041483	Zfp281	zinc finger protein 281	chr1_136576643	chr1_136576643_Zfp281
291	chr1	136579667	136579667	1	*	0.829976	0.7271	0.102877	0.0286561	3.59006	0.00674152	0.00852863	0.000330606	0.0403188	Distal Intergenic	1	136624901	136630053	5153	1	226442	ENSMUST00000047734.14	-45234	ENSMUSG00000041483	Zfp281	zinc finger protein 281	chr1_136579667	chr1_136579667_Zfp281
292	chr1	136669902	136669902	1	*	0.478838	0.650083	-0.171245	0.0445524	-3.84368	0.00941207	0.0142307	0.000121205	0.0218067	Promoter (<=1kb)	1	136670769	136688753	17985	1	100503460	ENSMUST00000180495.7	-867	ENSMUSG00000097113	Gm19705	predicted gene, 19705	chr1_136669902	chr1_136669902_Gm19705
293	chr1	136669912	136669912	1	*	0.397759	0.562132	-0.164373	0.0448576	-3.66432	0.00875077	0.0204045	0.000247993	0.0338841	Promoter (<=1kb)	1	136670769	136688753	17985	1	100503460	ENSMUST00000180495.7	-857	ENSMUSG00000097113	Gm19705	predicted gene, 19705	chr1_136669912	chr1_136669912_Gm19705
294	chr1	136669946	136669946	1	*	0.406095	0.578381	-0.172286	0.0442184	-3.89625	0.00674152	0.0216438	9.76924e-05	0.0190296	Promoter (<=1kb)	1	136670769	136688753	17985	1	100503460	ENSMUST00000180495.7	-823	ENSMUSG00000097113	Gm19705	predicted gene, 19705	chr1_136669946	chr1_136669946_Gm19705
295	chr1	136670017	136670017	1	*	0.353555	0.535995	-0.18244	0.0474443	-3.84535	0.00674152	0.0262419	0.000120378	0.0216967	Promoter (<=1kb)	1	136670769	136688753	17985	1	100503460	ENSMUST00000180495.7	-752	ENSMUSG00000097113	Gm19705	predicted gene, 19705	chr1_136670017	chr1_136670017_Gm19705
296	chr1	136839230	136839230	1	*	0.300735	0.468895	-0.168161	0.0394129	-4.26665	0.00918968	0.010883	1.9843e-05	0.00711931	Distal Intergenic	1	136890357	136940583	50227	2	26424	ENSMUST00000192587.1	101353	ENSMUSG00000026398	Nr5a2	nuclear receptor subfamily 5, group A, member 2	chr1_136839230	chr1_136839230_Nr5a2
297	chr1	136839264	136839264	1	*	0.182375	0.337553	-0.155178	0.0320528	-4.84132	0.00674152	0.0109084	1.28979e-06	0.00139505	Distal Intergenic	1	136890357	136940583	50227	2	26424	ENSMUST00000192587.1	101319	ENSMUSG00000026398	Nr5a2	nuclear receptor subfamily 5, group A, member 2	chr1_136839264	chr1_136839264_Nr5a2
298	chr1	136839359	136839359	1	*	0.162461	0.320513	-0.158053	0.0295192	-5.35423	0.00674152	0.00894344	8.59231e-08	0.000270111	Distal Intergenic	1	136890357	136940583	50227	2	26424	ENSMUST00000192587.1	101224	ENSMUSG00000026398	Nr5a2	nuclear receptor subfamily 5, group A, member 2	chr1_136839359	chr1_136839359_Nr5a2
299	chr1	136839380	136839380	1	*	0.363255	0.496236	-0.132981	0.0355266	-3.74314	0.00778585	0.00734185	0.000181738	0.0280743	Distal Intergenic	1	136890357	136940583	50227	2	26424	ENSMUST00000192587.1	101203	ENSMUSG00000026398	Nr5a2	nuclear receptor subfamily 5, group A, member 2	chr1_136839380	chr1_136839380_Nr5a2
300	chr1	136842818	136842818	1	*	0.497633	0.649714	-0.152081	0.0405334	-3.75199	0.0103198	0.00880547	0.000175434	0.0275769	3' UTR	1	136890357	136940583	50227	2	26424	ENSMUST00000192587.1	97765	ENSMUSG00000026398	Nr5a2	nuclear receptor subfamily 5, group A, member 2	chr1_136842818	chr1_136842818_Nr5a2
301	chr1	136912419	136912419	1	*	0.409352	0.660744	-0.251393	0.0552614	-4.54915	0.00979348	0.0187983	5.38618e-06	0.00329237	Intron (ENSMUST00000027649.13/26424, intron 6 of 8)	1	136890357	136940583	50227	2	26424	ENSMUST00000192587.1	28164	ENSMUSG00000026398	Nr5a2	nuclear receptor subfamily 5, group A, member 2	chr1_136912419	chr1_136912419_Nr5a2
302	chr1	136912438	136912438	1	*	0.466615	0.639956	-0.173341	0.0458859	-3.77765	0.0101263	0.0125858	0.000158315	0.0259175	Intron (ENSMUST00000027649.13/26424, intron 6 of 8)	1	136890357	136940583	50227	2	26424	ENSMUST00000192587.1	28145	ENSMUSG00000026398	Nr5a2	nuclear receptor subfamily 5, group A, member 2	chr1_136912438	chr1_136912438_Nr5a2
303	chr1	138550275	138550275	1	*	0.614589	0.477018	0.137571	0.037246	3.69357	0.00674152	0.0120113	0.000221129	0.0316687	Intron (ENSMUST00000186017.6/59125, intron 2 of 9)	1	138484112	138619674	135563	2	59125	ENSMUST00000027642.4	69399	ENSMUSG00000026393	Nek7	NIMA (never in mitosis gene a)-related expressed kinase 7	chr1_138550275	chr1_138550275_Nek7
304	chr1	143202604	143202604	1	*	0.749987	0.539834	0.210152	0.0408023	5.1505	0.00925328	0.0081734	2.59791e-07	0.000532204	Distal Intergenic	1	143606161	143640581	34421	2	214498	ENSMUST00000162638.1	437977	ENSMUSG00000026361	Cdc73	cell division cycle 73, Paf1/RNA polymerase II complex component	chr1_143202604	chr1_143202604_Cdc73
305	chr1	143737802	143737802	1	*	0.319316	0.471116	-0.151801	0.0381697	-3.97699	0.00674152	0.0101288	6.97917e-05	0.0154065	Intron (ENSMUST00000185367.1/69367, intron 5 of 9)	1	143739029	143746776	7748	1	69367	ENSMUST00000145969.7	-1227	ENSMUSG00000018196	Glrx2	glutaredoxin 2 (thioltransferase)	chr1_143737802	chr1_143737802_Glrx2
306	chr1	143777563	143777563	1	*	0.126434	0.00354358	0.12289	0.0349466	3.51651	0.0178587	0.0134902	0.000437253	0.0481349	Promoter (<=1kb)	1	143777321	143799990	22670	1	56207	ENSMUST00000185493.6	242	ENSMUSG00000018189	Uchl5	ubiquitin carboxyl-terminal esterase L5	chr1_143777563	chr1_143777563_Uchl5
307	chr1	146901782	146901782	1	*	0.371872	0.535979	-0.164108	0.0431864	-3.79998	0.00871342	0.0107649	0.000144706	0.0244335	3' UTR	1	146497738	146517554	19817	1	215378	ENSMUST00000125331.1	404044	ENSMUSG00000035131	Brinp3	bone morphogenetic protein/retinoic acid inducible neural specific 3	chr1_146901782	chr1_146901782_Brinp3
308	chr1	146901857	146901857	1	*	0.256353	0.401242	-0.144888	0.0386772	-3.7461	0.00922783	0.0131403	0.000179606	0.0278896	3' UTR	1	146497738	146517554	19817	1	215378	ENSMUST00000125331.1	404119	ENSMUSG00000035131	Brinp3	bone morphogenetic protein/retinoic acid inducible neural specific 3	chr1_146901857	chr1_146901857_Brinp3
309	chr1	146901909	146901909	1	*	0.182402	0.351565	-0.169163	0.0342989	-4.93201	0.00781731	0.0114777	8.13866e-07	0.00107796	3' UTR	1	146497738	146517554	19817	1	215378	ENSMUST00000125331.1	404171	ENSMUSG00000035131	Brinp3	bone morphogenetic protein/retinoic acid inducible neural specific 3	chr1_146901909	chr1_146901909_Brinp3
310	chr1	146901941	146901941	1	*	0.225976	0.383361	-0.157384	0.0374688	-4.2004	0.00958755	0.0123741	2.66442e-05	0.00847184	3' UTR	1	146497738	146517554	19817	1	215378	ENSMUST00000125331.1	404203	ENSMUSG00000035131	Brinp3	bone morphogenetic protein/retinoic acid inducible neural specific 3	chr1_146901941	chr1_146901941_Brinp3
311	chr1	150266240	150266240	1	*	0.293391	0.458569	-0.165178	0.0459737	-3.59288	0.016108	0.00769201	0.000327039	0.0400647	Distal Intergenic	1	150319417	150333905	14489	1	20028	ENSMUST00000165062.7	-53177	ENSMUSG00000006007	Pdc	phosducin	chr1_150266240	chr1_150266240_Pdc
312	chr1	151087339	151087339	1	*	0.803341	0.581523	0.221818	0.0455658	4.86807	0.0129782	0.00965047	1.12693e-06	0.00130318	Distal Intergenic	1	151138034	151142345	4312	1	402734	ENSMUST00000188305.1	-50695	NA	C730036E19Rik	RIKEN cDNA C730036E19 gene	chr1_151087339	chr1_151087339_C730036E19Rik
313	chr1	151087501	151087501	1	*	0.793025	0.658679	0.134346	0.0364883	3.68188	0.0092583	0.00760516	0.000231523	0.0325953	Distal Intergenic	1	151138034	151142345	4312	1	402734	ENSMUST00000188305.1	-50533	NA	C730036E19Rik	RIKEN cDNA C730036E19 gene	chr1_151087501	chr1_151087501_C730036E19Rik
314	chr1	151227664	151227664	1	*	0.668535	0.460013	0.208522	0.0378647	5.50702	0.00989107	0.00674152	3.6496e-08	0.000171123	Distal Intergenic	1	151138034	151142345	4312	1	402734	ENSMUST00000188305.1	89630	NA	C730036E19Rik	RIKEN cDNA C730036E19 gene	chr1_151227664	chr1_151227664_C730036E19Rik
315	chr1	151250539	151250539	1	*	0.937662	0.822982	0.11468	0.0318781	3.59746	0.00948909	0.0184657	0.000321345	0.039685	Distal Intergenic	1	151344477	151364422	19946	1	117198	ENSMUST00000023918.12	-93938	ENSMUSG00000023150	Ivns1abp	influenza virus NS1A binding protein	chr1_151250539	chr1_151250539_Ivns1abp
316	chr1	151250590	151250590	1	*	0.89278	0.788414	0.104366	0.0252272	4.13705	0.00674152	0.0082197	3.51802e-05	0.010098	Distal Intergenic	1	151344477	151364422	19946	1	117198	ENSMUST00000023918.12	-93887	ENSMUSG00000023150	Ivns1abp	influenza virus NS1A binding protein	chr1_151250590	chr1_151250590_Ivns1abp
317	chr1	151250674	151250674	1	*	0.777984	0.632229	0.145755	0.0359259	4.05709	0.00777317	0.0125955	4.96882e-05	0.0124234	Distal Intergenic	1	151344477	151364422	19946	1	117198	ENSMUST00000023918.12	-93803	ENSMUSG00000023150	Ivns1abp	influenza virus NS1A binding protein	chr1_151250674	chr1_151250674_Ivns1abp
318	chr1	151289730	151289730	1	*	0.261605	0.492756	-0.231151	0.0601019	-3.84598	0.0105493	0.022277	0.000120073	0.0216624	Distal Intergenic	1	151344477	151364422	19946	1	117198	ENSMUST00000023918.12	-54747	ENSMUSG00000023150	Ivns1abp	influenza virus NS1A binding protein	chr1_151289730	chr1_151289730_Ivns1abp
319	chr1	151289751	151289751	1	*	0.398108	0.582693	-0.184585	0.051342	-3.59521	0.0114103	0.0138785	0.000324127	0.0398646	Distal Intergenic	1	151344477	151364422	19946	1	117198	ENSMUST00000023918.12	-54726	ENSMUSG00000023150	Ivns1abp	influenza virus NS1A binding protein	chr1_151289751	chr1_151289751_Ivns1abp
320	chr1	151289806	151289806	1	*	0.446425	0.679353	-0.232928	0.0509177	-4.5746	0.0131541	0.0133054	4.77134e-06	0.00309418	Distal Intergenic	1	151344477	151364422	19946	1	117198	ENSMUST00000023918.12	-54671	ENSMUSG00000023150	Ivns1abp	influenza virus NS1A binding protein	chr1_151289806	chr1_151289806_Ivns1abp
321	chr1	151894099	151894099	1	*	0.70125	0.545999	0.155251	0.0393972	3.94066	0.00698386	0.0143191	8.12567e-05	0.0168973	Intron (ENSMUST00000187603.6/69399, intron 5 of 6)	1	151892903	151921227	28325	2	69399	ENSMUST00000128433.7	27128	ENSMUSG00000032666	1700025G04Rik	RIKEN cDNA 1700025G04 gene	chr1_151894099	chr1_151894099_1700025G04Rik
322	chr1	151999645	151999645	1	*	0.634128	0.498163	0.135965	0.037928	3.58482	0.00864641	0.0100445	0.000337313	0.0408418	Intron (ENSMUST00000187603.6/69399, intron 2 of 6)	1	151893237	152055292	162056	2	69399	ENSMUST00000121533.2	55647	ENSMUSG00000032666	1700025G04Rik	RIKEN cDNA 1700025G04 gene	chr1_151999645	chr1_151999645_1700025G04Rik
323	chr1	152787291	152787291	1	*	0.904357	0.80314	0.101217	0.0261175	3.87544	0.00783927	0.00939462	0.000106433	0.0200761	Distal Intergenic	1	152800194	152836991	36798	1	17970	ENSMUST00000186568.6	-12903	ENSMUSG00000026480	Ncf2	neutrophil cytosolic factor 2	chr1_152787291	chr1_152787291_Ncf2
324	chr1	153101103	153101103	1	*	0.183556	0.303371	-0.119815	0.0314625	-3.80819	0.00826656	0.00674152	0.000139989	0.0239929	Intron (ENSMUST00000186368.6/226518, intron 8 of 11)	1	153093480	153094597	1118	1	226518	ENSMUST00000190960.1	7623	ENSMUSG00000042751	Nmnat2	nicotinamide nucleotide adenylyltransferase 2	chr1_153101103	chr1_153101103_Nmnat2
325	chr1	153202445	153202445	1	*	0.366133	0.522057	-0.155925	0.0368043	-4.23658	0.00674152	0.010085	2.26946e-05	0.00770568	Distal Intergenic	1	153157309	153186447	29139	2	16782	ENSMUST00000188831.1	-15998	ENSMUSG00000026479	Lamc2	laminin, gamma 2	chr1_153202445	chr1_153202445_Lamc2
326	chr1	153274945	153274945	1	*	0.30848	0.456826	-0.148346	0.0327695	-4.52697	0.00674152	0.00674152	5.98358e-06	0.00351806	Intron (ENSMUST00000027752.14/226519, intron 1 of 27)	1	153248617	153250461	1845	2	226519	ENSMUST00000159251.1	-24484	ENSMUSG00000026478	Lamc1	laminin, gamma 1	chr1_153274945	chr1_153274945_Lamc1
327	chr1	153411296	153411296	1	*	0.912155	0.736278	0.175877	0.0356968	4.92697	0.012448	0.00984313	8.3513e-07	0.00109597	Intron (ENSMUST00000188717.1/626058, intron 1 of 3)	1	153404827	153408429	3603	2	626058	ENSMUST00000097535.10	-2867	NA	E330020D12Rik	Riken cDNA E330020D12 gene	chr1_153411296	chr1_153411296_E330020D12Rik
328	chr1	153638224	153638224	1	*	0.418123	0.613883	-0.19576	0.0483897	-4.04549	0.0142021	0.0155488	5.22138e-05	0.0128462	Distal Intergenic	1	153653025	153700323	47299	1	67792	ENSMUST00000041776.11	-14801	ENSMUSG00000042671	Rgs8	regulator of G-protein signaling 8	chr1_153638224	chr1_153638224_Rgs8
329	chr1	153638315	153638315	1	*	0.286032	0.440402	-0.15437	0.0429744	-3.59213	0.00737659	0.0192537	0.000327981	0.0401235	Distal Intergenic	1	153653025	153700323	47299	1	67792	ENSMUST00000041776.11	-14710	ENSMUSG00000042671	Rgs8	regulator of G-protein signaling 8	chr1_153638315	chr1_153638315_Rgs8
330	chr1	153638350	153638350	1	*	0.478513	0.63738	-0.158867	0.044875	-3.5402	0.00674152	0.0221349	0.000399816	0.0454771	Distal Intergenic	1	153653025	153700323	47299	1	67792	ENSMUST00000041776.11	-14675	ENSMUSG00000042671	Rgs8	regulator of G-protein signaling 8	chr1_153638350	chr1_153638350_Rgs8
331	chr1	153770744	153770744	1	*	0.382314	0.545309	-0.162995	0.0413132	-3.94534	0.00674152	0.0149894	7.96858e-05	0.0167004	Distal Intergenic	1	153755984	153760814	4831	1	24014	ENSMUST00000182016.1	14760	ENSMUSG00000066800	Rnasel	ribonuclease L (2', 5'-oligoisoadenylate synthetase-dependent)	chr1_153770744	chr1_153770744_Rnasel
332	chr1	154834507	154834507	1	*	0.631274	0.500187	0.131086	0.0338151	3.87657	0.00674152	0.00846889	0.000105939	0.020008	Intron (ENSMUST00000211821.1/12290, intron 1 of 46)	1	154488044	154816941	328898	2	12290	ENSMUST00000238369.1	-17566	ENSMUSG00000004110	Cacna1e	calcium channel, voltage-dependent, R type, alpha 1E subunit	chr1_154834507	chr1_154834507_Cacna1e
333	chr1	154980198	154980198	1	*	0.339039	0.460272	-0.121233	0.0324857	-3.73188	0.00674152	0.00674152	0.000190053	0.0288868	Distal Intergenic	1	154699089	154884501	185413	2	12290	ENSMUST00000188321.1	-95697	ENSMUSG00000004110	Cacna1e	calcium channel, voltage-dependent, R type, alpha 1E subunit	chr1_154980198	chr1_154980198_Cacna1e
334	chr1	155231256	155231256	1	*	0.380822	0.605642	-0.22482	0.0503352	-4.46646	0.00852515	0.0123263	7.95235e-06	0.00414807	Exon (ENSMUST00000188492.1/ENSMUST00000188492.1, exon 1 of 1)	1	155225690	155229894	4205	2	207792	ENSMUST00000187781.1	-1362	ENSMUSG00000033722	BC034090	cDNA sequence BC034090	chr1_155231256	chr1_155231256_BC034090
335	chr1	155805763	155805763	1	*	0.284593	0.438222	-0.153629	0.0364505	-4.21474	0.00674152	0.0125282	2.50066e-05	0.00817868	Intron (ENSMUST00000035325.14/104009, intron 1 of 11)	1	155794169	155812820	18652	2	104009	ENSMUST00000151368.1	7057	ENSMUSG00000033684	Qsox1	quiescin Q6 sulfhydryl oxidase 1	chr1_155805763	chr1_155805763_Qsox1
336	chr1	156108575	156108575	1	*	0.532329	0.387587	0.144742	0.0398847	3.62901	0.00767731	0.0144682	0.000284511	0.0367896	Intron (ENSMUST00000015628.3/329274, intron 1 of 4)	1	156063213	156064842	1630	1	240832	ENSMUST00000125371.1	45362	ENSMUSG00000050565	Tor1aip2	torsin A interacting protein 2	chr1_156108575	chr1_156108575_Tor1aip2
337	chr1	156183602	156183602	1	*	0.38325	0.534565	-0.151316	0.0397499	-3.8067	0.00675979	0.0142804	0.000140836	0.024054	Intron (ENSMUST00000015628.3/329274, intron 1 of 4)	1	156075966	156205026	129061	2	329274	ENSMUST00000015628.3	21424	ENSMUSG00000015484	Fam163a	family with sequence similarity 163, member A	chr1_156183602	chr1_156183602_Fam163a
338	chr1	156183619	156183619	1	*	0.403995	0.546507	-0.142512	0.0371534	-3.83576	0.00674152	0.0110107	0.000125176	0.0222667	Intron (ENSMUST00000015628.3/329274, intron 1 of 4)	1	156075966	156205026	129061	2	329274	ENSMUST00000015628.3	21407	ENSMUSG00000015484	Fam163a	family with sequence similarity 163, member A	chr1_156183619	chr1_156183619_Fam163a
339	chr1	157017530	157017530	1	*	0.75865	0.651382	0.107267	0.0305752	3.50831	0.00674152	0.00717938	0.000450971	0.0490323	Intron (ENSMUST00000190681.1/ENSMUST00000190681.1, intron 2 of 2)	1	156813081	156939626	126546	2	78255	ENSMUST00000185198.6	-77904	ENSMUSG00000026594	Ralgps2	Ral GEF with PH domain and SH3 binding motif 2	chr1_157017530	chr1_157017530_Ralgps2
340	chr1	157048708	157048708	1	*	0.753352	0.61518	0.138172	0.0341603	4.04481	0.00674152	0.00836939	5.23659e-05	0.0128706	Intron (ENSMUST00000190681.1/ENSMUST00000190681.1, intron 1 of 2)	1	157099313	157108388	9076	2	73435	ENSMUST00000119526.1	59680	ENSMUSG00000026592	Tex35	testis expressed 35	chr1_157048708	chr1_157048708_Tex35
341	chr1	157048711	157048711	1	*	0.872634	0.76357	0.109064	0.0307937	3.54176	0.00825925	0.0122796	0.000397463	0.0453009	Intron (ENSMUST00000190681.1/ENSMUST00000190681.1, intron 1 of 2)	1	157099313	157108388	9076	2	73435	ENSMUST00000119526.1	59677	ENSMUSG00000026592	Tex35	testis expressed 35	chr1_157048711	chr1_157048711_Tex35
342	chr1	157526120	157526120	1	*	0.444865	0.597589	-0.152724	0.0394986	-3.86658	0.00901795	0.0124972	0.000110372	0.0205639	Promoter (<=1kb)	1	157526147	157568422	42276	1	89867	ENSMUST00000111700.7	-27	ENSMUSG00000026589	Sec16b	SEC16 homolog B (S. cerevisiae)	chr1_157526120	chr1_157526120_Sec16b
343	chr1	160233380	160233380	1	*	0.828797	0.713461	0.115337	0.0309797	3.72298	0.00674152	0.0111938	0.000196885	0.0295638	Intron (ENSMUST00000028052.11/29809, intron 6 of 8)	1	160226042	160231867	5826	2	29809	ENSMUST00000192019.5	-1513	ENSMUSG00000026721	Rabgap1l	RAB GTPase activating protein 1-like	chr1_160233380	chr1_160233380_Rabgap1l
344	chr1	161735061	161735061	1	*	0.600019	0.404791	0.195228	0.0426307	4.57952	0.00756493	0.0156971	4.66036e-06	0.00305141	Distal Intergenic	1	161780689	161788495	7807	2	14103	ENSMUST00000000834.3	53434	ENSMUSG00000000817	Fasl	Fas ligand (TNF superfamily, member 6)	chr1_161735061	chr1_161735061_Fasl
345	chr1	161735165	161735165	1	*	0.613473	0.440895	0.172578	0.0461212	3.74184	0.00766489	0.02014	0.000182679	0.0281802	Distal Intergenic	1	161780689	161788495	7807	2	14103	ENSMUST00000000834.3	53330	ENSMUSG00000000817	Fasl	Fas ligand (TNF superfamily, member 6)	chr1_161735165	chr1_161735165_Fasl
346	chr1	161735222	161735222	1	*	0.750537	0.531414	0.219123	0.0460719	4.7561	0.00749658	0.0223628	1.97366e-06	0.0018084	Distal Intergenic	1	161780689	161788495	7807	2	14103	ENSMUST00000000834.3	53273	ENSMUSG00000000817	Fasl	Fas ligand (TNF superfamily, member 6)	chr1_161735222	chr1_161735222_Fasl
347	chr1	161762764	161762764	1	*	0.449642	0.602357	-0.152715	0.0435006	-3.51064	0.0150081	0.0116381	0.000447036	0.0487878	Distal Intergenic	1	161780689	161788495	7807	2	14103	ENSMUST00000000834.3	25731	ENSMUSG00000000817	Fasl	Fas ligand (TNF superfamily, member 6)	chr1_161762764	chr1_161762764_Fasl
348	chr1	164020407	164020407	1	*	0.499745	0.648443	-0.148698	0.0363358	-4.09233	0.00719848	0.0083768	4.27054e-05	0.0113845	Distal Intergenic	1	163994889	163997243	2355	1	69962	ENSMUST00000111490.1	25518	ENSMUSG00000041396	Mettl18	methyltransferase like 18	chr1_164020407	chr1_164020407_Mettl18
349	chr1	164321667	164321667	1	*	0.307462	0.474775	-0.167313	0.0465859	-3.59149	0.00674152	0.0232243	0.000328787	0.0401898	Intron (ENSMUST00000193808.5/171567, intron 4 of 15)	1	164312879	164348181	35303	1	171567	ENSMUST00000086028.5	8788	ENSMUSG00000026575	Nme7	NME/NM23 family member 7	chr1_164321667	chr1_164321667_Nme7
350	chr1	164321781	164321781	1	*	0.277194	0.455639	-0.178445	0.0461716	-3.86482	0.00674152	0.0223415	0.000111172	0.0206345	Intron (ENSMUST00000193808.5/171567, intron 4 of 15)	1	164312879	164348181	35303	1	171567	ENSMUST00000086028.5	8902	ENSMUSG00000026575	Nme7	NME/NM23 family member 7	chr1_164321781	chr1_164321781_Nme7
351	chr1	164492710	164492710	1	*	0.480209	0.681539	-0.20133	0.0548838	-3.6683	0.00961137	0.0117765	0.000244169	0.0335876	Distal Intergenic	1	164503309	164514882	11574	1	102635083	ENSMUST00000181831.2	-10599	ENSMUSG00000097281	Gm26685	predicted gene, 26685	chr1_164492710	chr1_164492710_Gm26685
352	chr1	165456884	165456884	1	*	0.794755	0.92683	-0.132076	0.0356368	-3.70615	0.0131874	0.00806466	0.00021043	0.0307596	Intron (ENSMUST00000027856.12/74106, intron 1 of 18)	1	165328698	165460465	131768	2	74106	ENSMUST00000027856.12	3581	ENSMUSG00000026571	Dcaf6	DDB1 and CUL4 associated factor 6	chr1_165456884	chr1_165456884_Dcaf6
353	chr1	165617037	165617037	1	*	0.133302	0.282492	-0.14919	0.0408183	-3.65498	0.00855015	0.0234709	0.000257204	0.0346787	Intron (ENSMUST00000068705.12/68481, intron 1 of 4)	1	165605644	165613979	8336	2	68481	ENSMUST00000192848.5	-3058	ENSMUSG00000026566	Mpzl1	myelin protein zero-like 1	chr1_165617037	chr1_165617037_Mpzl1
354	chr1	165617213	165617213	1	*	0.141161	0.350801	-0.209639	0.0407773	-5.14108	0.00784374	0.0174597	2.73162e-07	0.000547171	Intron (ENSMUST00000068705.12/68481, intron 1 of 4)	1	165605644	165613979	8336	2	68481	ENSMUST00000192848.5	-3234	ENSMUSG00000026566	Mpzl1	myelin protein zero-like 1	chr1_165617213	chr1_165617213_Mpzl1
355	chr1	165655782	165655782	1	*	0.677667	0.517088	0.160579	0.0411727	3.90012	0.00747824	0.0105124	9.61438e-05	0.0188487	Exon (ENSMUST00000097474.8/226594, exon 5 of 6)	1	165593654	165634538	40885	2	68481	ENSMUST00000193023.1	-21244	ENSMUSG00000026566	Mpzl1	myelin protein zero-like 1	chr1_165655782	chr1_165655782_Mpzl1
356	chr1	167197277	167197277	1	*	0.783504	0.962847	-0.179343	0.0466331	-3.84583	0.0137089	0.0154162	0.000120145	0.0216707	Distal Intergenic	1	167226227	167236835	10609	2	80914	ENSMUST00000195443.5	39558	ENSMUSG00000026558	Uck2	uridine-cytidine kinase 2	chr1_167197277	chr1_167197277_Uck2
357	chr1	167245773	167245773	1	*	0.883246	0.745469	0.137778	0.0340079	4.05133	0.00910969	0.0132164	5.09266e-05	0.0126493	Intron (ENSMUST00000193076.1/ENSMUST00000193076.1, intron 2 of 3)	1	167226332	167243158	16827	2	80914	ENSMUST00000027839.13	-2615	ENSMUSG00000026558	Uck2	uridine-cytidine kinase 2	chr1_167245773	chr1_167245773_Uck2
358	chr1	167283213	167283213	1	*	0.744634	0.606186	0.138448	0.0374459	3.69728	0.00674152	0.0146215	0.000217918	0.0314447	Promoter (1-2kb)	1	167229893	167284601	54709	2	80914	ENSMUST00000192269.2	1388	ENSMUSG00000026558	Uck2	uridine-cytidine kinase 2	chr1_167283213	chr1_167283213_Uck2
359	chr1	167378161	167378161	1	*	0.444971	0.581877	-0.136907	0.0366065	-3.73996	0.00674152	0.0112342	0.000184049	0.0283459	Intron (ENSMUST00000028005.2/66447, intron 2 of 5)	1	167364166	167367647	3482	1	56752	ENSMUST00000191715.1	13995	ENSMUSG00000026687	Aldh9a1	aldehyde dehydrogenase 9, subfamily A1	chr1_167378161	chr1_167378161_Aldh9a1
360	chr1	167378214	167378214	1	*	0.433648	0.612053	-0.178405	0.0363476	-4.90829	0.00761251	0.00934006	9.18753e-07	0.00115642	Intron (ENSMUST00000028005.2/66447, intron 2 of 5)	1	167364166	167367647	3482	1	56752	ENSMUST00000191715.1	14048	ENSMUSG00000026687	Aldh9a1	aldehyde dehydrogenase 9, subfamily A1	chr1_167378214	chr1_167378214_Aldh9a1
361	chr1	167760512	167760512	1	*	0.428562	0.605262	-0.176699	0.046519	-3.79844	0.00731443	0.0247159	0.000145611	0.0245251	Intron (ENSMUST00000111377.7/110648, intron 3 of 8)	1	167689557	167848741	159185	1	110648	ENSMUST00000028003.8	70955	ENSMUSG00000026686	Lmx1a	LIM homeobox transcription factor 1 alpha	chr1_167760512	chr1_167760512_Lmx1a
362	chr1	167760521	167760521	1	*	0.444452	0.621723	-0.177271	0.0369195	-4.80156	0.00674152	0.0121611	1.57436e-06	0.00158201	Intron (ENSMUST00000111377.7/110648, intron 3 of 8)	1	167689557	167848741	159185	1	110648	ENSMUST00000028003.8	70964	ENSMUSG00000026686	Lmx1a	LIM homeobox transcription factor 1 alpha	chr1_167760521	chr1_167760521_Lmx1a
363	chr1	167760549	167760549	1	*	0.358892	0.549575	-0.190683	0.0426625	-4.46957	0.00674152	0.0193643	7.83785e-06	0.00412855	Intron (ENSMUST00000111377.7/110648, intron 3 of 8)	1	167689557	167848741	159185	1	110648	ENSMUST00000028003.8	70992	ENSMUSG00000026686	Lmx1a	LIM homeobox transcription factor 1 alpha	chr1_167760549	chr1_167760549_Lmx1a
364	chr1	167760577	167760577	1	*	0.43629	0.626042	-0.189752	0.0349867	-5.42355	0.00674152	0.00794637	5.8427e-08	0.000224127	Intron (ENSMUST00000111377.7/110648, intron 3 of 8)	1	167689557	167848741	159185	1	110648	ENSMUST00000028003.8	71020	ENSMUSG00000026686	Lmx1a	LIM homeobox transcription factor 1 alpha	chr1_167760577	chr1_167760577_Lmx1a
365	chr1	167862648	167862648	1	*	0.325609	0.462597	-0.136987	0.0383978	-3.56759	0.00820026	0.0107367	0.00036028	0.0426418	Distal Intergenic	1	167689557	167848741	159185	1	110648	ENSMUST00000028003.8	173091	ENSMUSG00000026686	Lmx1a	LIM homeobox transcription factor 1 alpha	chr1_167862648	chr1_167862648_Lmx1a
366	chr1	168476369	168476369	1	*	0.208972	0.322527	-0.113555	0.0304748	-3.72619	0.00949532	0.00674152	0.000194396	0.0292928	Distal Intergenic	1	168490643	168490762	120	1	102465178	ENSMUST00000183804.1	-14274	ENSMUSG00000098407	Mir6348	microRNA 6348	chr1_168476369	chr1_168476369_Mir6348
367	chr1	168476379	168476379	1	*	0.302529	0.454365	-0.151837	0.0325452	-4.66541	0.00781603	0.00720902	3.08e-06	0.00237344	Distal Intergenic	1	168490643	168490762	120	1	102465178	ENSMUST00000183804.1	-14264	ENSMUSG00000098407	Mir6348	microRNA 6348	chr1_168476379	chr1_168476379_Mir6348
368	chr1	168476434	168476434	1	*	0.260015	0.401223	-0.141208	0.0353818	-3.99098	0.00775043	0.00833379	6.58005e-05	0.0148338	Distal Intergenic	1	168490643	168490762	120	1	102465178	ENSMUST00000183804.1	-14209	ENSMUSG00000098407	Mir6348	microRNA 6348	chr1_168476434	chr1_168476434_Mir6348
369	chr1	169932041	169932041	1	*	0.247608	0.355414	-0.107805	0.0300256	-3.59044	0.00741032	0.00674152	0.000330114	0.0402831	Intron (ENSMUST00000094348.3/78465, intron 2 of 3)	1	169929929	169934413	4485	1	78465	ENSMUST00000175731.2	2112	ENSMUSG00000070532	Ccdc190	coiled-coil domain containing 190	chr1_169932041	chr1_169932041_Ccdc190
370	chr1	171019342	171019342	1	*	0.894323	0.793428	0.100895	0.0268259	3.76109	0.0112504	0.00674152	0.000169176	0.0269169	Promoter (<=1kb)	1	171018920	171029761	10842	1	246256	ENSMUST00000078825.4	422	ENSMUSG00000059089	Fcgr4	Fc receptor, IgG, low affinity IV	chr1_171019342	chr1_171019342_Fcgr4
371	chr1	171251064	171251064	1	*	0.652089	0.456986	0.195103	0.0522362	3.73503	0.0095389	0.00982393	0.000187696	0.0286633	Promoter (<=1kb)	1	171238520	171251251	12732	2	226646	ENSMUST00000194778.5	187	ENSMUSG00000013593	Ndufs2	NADH:ubiquinone oxidoreductase core subunit S2	chr1_171251064	chr1_171251064_Ndufs2
372	chr1	171418160	171418160	1	*	0.373818	0.547262	-0.173444	0.0412231	-4.20745	0.00692841	0.0116261	2.58272e-05	0.00832441	Promoter (<=1kb)	1	171417460	171418431	972	1	22278	ENSMUST00000159371.1	700	ENSMUSG00000026641	Usf1	upstream transcription factor 1	chr1_171418160	chr1_171418160_Usf1
373	chr1	171418267	171418267	1	*	0.385942	0.532191	-0.146249	0.0373262	-3.91814	0.00885713	0.00904829	8.92339e-05	0.0179662	Promoter (<=1kb)	1	171418872	171419366	495	1	226654	ENSMUST00000193060.1	-605	ENSMUSG00000103711	Tstd1	thiosulfate sulfurtransferase (rhodanese)-like domain containing 1	chr1_171418267	chr1_171418267_Tstd1
374	chr1	171418309	171418309	1	*	0.419997	0.588392	-0.168395	0.0427285	-3.94106	0.0103679	0.0145839	8.11224e-05	0.0168723	Promoter (<=1kb)	1	171418872	171419366	495	1	226654	ENSMUST00000193060.1	-563	ENSMUSG00000103711	Tstd1	thiosulfate sulfurtransferase (rhodanese)-like domain containing 1	chr1_171418309	chr1_171418309_Tstd1
375	chr1	171418917	171418917	1	*	0.440942	0.617964	-0.177022	0.0405274	-4.36796	0.0103863	0.00763811	1.25413e-05	0.00536485	Promoter (<=1kb)	1	171418872	171419366	495	1	226654	ENSMUST00000193060.1	45	ENSMUSG00000103711	Tstd1	thiosulfate sulfurtransferase (rhodanese)-like domain containing 1	chr1_171418917	chr1_171418917_Tstd1
376	chr1	171418957	171418957	1	*	0.443239	0.593519	-0.150281	0.0368435	-4.07889	0.00808057	0.00908444	4.52516e-05	0.0117515	Promoter (<=1kb)	1	171419033	171420352	1320	1	226654	ENSMUST00000171362.1	-76	ENSMUSG00000103711	Tstd1	thiosulfate sulfurtransferase (rhodanese)-like domain containing 1	chr1_171418957	chr1_171418957_Tstd1
377	chr1	171418985	171418985	1	*	0.396813	0.541675	-0.144862	0.0366878	-3.9485	0.00674152	0.0102074	7.86415e-05	0.0165689	Promoter (<=1kb)	1	171419033	171420352	1320	1	226654	ENSMUST00000171362.1	-48	ENSMUSG00000103711	Tstd1	thiosulfate sulfurtransferase (rhodanese)-like domain containing 1	chr1_171418985	chr1_171418985_Tstd1
378	chr1	171682186	171682186	1	*	0.740371	0.594514	0.145857	0.0399617	3.64992	0.00804321	0.0101984	0.000262322	0.035073	Promoter (<=1kb)	1	171682010	171705256	23247	1	12506	ENSMUST00000068584.6	176	ENSMUSG00000015355	Cd48	CD48 antigen	chr1_171682186	chr1_171682186_Cd48
379	chr1	171816762	171816762	1	*	0.882116	0.723874	0.158243	0.045095	3.5091	0.0101098	0.0146539	0.000449632	0.0489568	Distal Intergenic	1	171839697	171890718	51022	1	12523	ENSMUST00000155802.7	-22935	ENSMUSG00000038147	Cd84	CD84 antigen	chr1_171816762	chr1_171816762_Cd84
380	chr1	171921043	171921043	1	*	0.868198	0.733033	0.135165	0.0342673	3.94443	0.00876479	0.0145018	7.99903e-05	0.0167366	Promoter (1-2kb)	1	171919492	171934139	14648	1	30925	ENSMUST00000194182.1	1551	ENSMUSG00000015314	Slamf6	SLAM family member 6	chr1_171921043	chr1_171921043_Slamf6
381	chr1	172522753	172522753	1	*	0.830705	0.683688	0.147018	0.0349069	4.2117	0.00674152	0.0144838	2.53457e-05	0.00824659	Promoter (1-2kb)	1	172521181	172532602	11422	1	71870	ENSMUST00000162988.7	1572	ENSMUSG00000026546	Cfap45	cilia and flagella associated protein 45	chr1_172522753	chr1_172522753_Cfap45
382	chr1	172652241	172652241	1	*	0.359836	0.554836	-0.195001	0.0445092	-4.38113	0.00674152	0.0193138	1.18067e-05	0.00516016	Distal Intergenic	1	172630764	172632962	2199	2	68440	ENSMUST00000027826.6	-19279	ENSMUSG00000026544	Dusp23	dual specificity phosphatase 23	chr1_172652241	chr1_172652241_Dusp23
383	chr1	172652264	172652264	1	*	0.251284	0.404128	-0.152844	0.0373204	-4.09546	0.00674152	0.0143117	4.2134e-05	0.0112964	Distal Intergenic	1	172630764	172632962	2199	2	68440	ENSMUST00000027826.6	-19302	ENSMUSG00000026544	Dusp23	dual specificity phosphatase 23	chr1_172652264	chr1_172652264_Dusp23
384	chr1	172652313	172652313	1	*	0.343434	0.528673	-0.18524	0.0478787	-3.86894	0.00674152	0.0268027	0.00010931	0.0204506	Distal Intergenic	1	172630764	172632962	2199	2	68440	ENSMUST00000027826.6	-19351	ENSMUSG00000026544	Dusp23	dual specificity phosphatase 23	chr1_172652313	chr1_172652313_Dusp23
385	chr1	172652364	172652364	1	*	0.336575	0.508185	-0.17161	0.0435065	-3.94446	0.00807783	0.019202	7.99816e-05	0.0167366	Distal Intergenic	1	172630764	172632962	2199	2	68440	ENSMUST00000027826.6	-19402	ENSMUSG00000026544	Dusp23	dual specificity phosphatase 23	chr1_172652364	chr1_172652364_Dusp23
386	chr1	175858287	175858287	1	*	0.520204	0.68489	-0.164686	0.0433834	-3.79606	0.0144128	0.0105366	0.000147014	0.0246726	Distal Intergenic	1	175880581	175913489	32909	1	26909	ENSMUST00000039725.11	-22294	ENSMUSG00000039748	Exo1	exonuclease 1	chr1_175858287	chr1_175858287_Exo1
387	chr1	176224112	176224112	1	*	0.645666	0.510748	0.134918	0.0359083	3.7573	0.00674152	0.0102004	0.000171756	0.027185	Intron (ENSMUST00000065967.13/319455, intron 1 of 9)	1	175963712	176213942	250231	2	319455	ENSMUST00000111167.1	-10170	ENSMUSG00000055214	Pld5	phospholipase D family, member 5	chr1_176224112	chr1_176224112_Pld5
388	chr1	176224139	176224139	1	*	0.760684	0.629235	0.13145	0.0367617	3.57572	0.0114923	0.00863651	0.000349265	0.0417444	Intron (ENSMUST00000065967.13/319455, intron 1 of 9)	1	175963712	176213942	250231	2	319455	ENSMUST00000111167.1	-10197	ENSMUSG00000055214	Pld5	phospholipase D family, member 5	chr1_176224139	chr1_176224139_Pld5
389	chr1	177464459	177464459	1	*	0.327702	0.54231	-0.214608	0.0392323	-5.47018	0.0105516	0.00727201	4.49581e-08	0.000187848	Distal Intergenic	1	177445821	177450764	4944	1	30928	ENSMUST00000077225.7	18638	ENSMUSG00000063659	Zbtb18	zinc finger and BTB domain containing 18	chr1_177464459	chr1_177464459_Zbtb18
390	chr1	177683641	177683641	1	*	0.851053	0.723168	0.127885	0.034852	3.66936	0.00737083	0.0130665	0.000243155	0.0334975	Distal Intergenic	1	177641542	177642943	1402	2	75589	ENSMUST00000189507.1	-40698	ENSMUSG00000101746	2310043L19Rik	RIKEN cDNA 2310043L19 gene	chr1_177683641	chr1_177683641_2310043L19Rik
391	chr1	178600816	178600816	1	*	0.322519	0.448934	-0.126414	0.0356046	-3.55049	0.00855793	0.00674152	0.000384509	0.0443734	Intron (ENSMUST00000193931.1/269152, intron 2 of 3)	1	178529125	178939200	410076	1	269152	ENSMUST00000161017.7	71691	ENSMUSG00000026494	Kif26b	kinesin family member 26B	chr1_178600816	chr1_178600816_Kif26b
392	chr1	178600874	178600874	1	*	0.35712	0.483665	-0.126545	0.0319069	-3.96606	0.00674152	0.00674152	7.30691e-05	0.0158579	Intron (ENSMUST00000193931.1/269152, intron 2 of 3)	1	178529125	178939200	410076	1	269152	ENSMUST00000161017.7	71749	ENSMUSG00000026494	Kif26b	kinesin family member 26B	chr1_178600874	chr1_178600874_Kif26b
393	chr1	179647089	179647089	1	*	0.31126	0.464126	-0.152866	0.0417517	-3.66131	0.006832	0.0123843	0.000250931	0.0341432	Distal Intergenic	1	179668210	179687189	18980	1	109232	ENSMUST00000040538.9	-21121	ENSMUSG00000038936	Sccpdh	saccharopine dehydrogenase (putative)	chr1_179647089	chr1_179647089_Sccpdh
394	chr1	180180262	180180262	1	*	0.566527	0.734603	-0.168076	0.0346977	-4.84401	0.00716399	0.00785284	1.27247e-06	0.00139134	Intron (ENSMUST00000170472.7/67426, intron 2 of 14)	1	180171205	180178922	7718	2	67426	ENSMUST00000159591.1	-1340	ENSMUSG00000026489	Coq8a	coenzyme Q8A	chr1_180180262	chr1_180180262_Coq8a
395	chr1	180245886	180245886	1	*	0.323037	0.503486	-0.180448	0.0467191	-3.86241	0.00792717	0.0219769	0.000112273	0.0207658	Promoter (<=1kb)	1	180227006	180245950	18945	2	19165	ENSMUST00000010753.13	64	ENSMUSG00000010609	Psen2	presenilin 2	chr1_180245886	chr1_180245886_Psen2
396	chr1	180245914	180245914	1	*	0.25161	0.452911	-0.201302	0.045863	-4.38919	0.00844826	0.0238803	1.13774e-05	0.00505795	Promoter (<=1kb)	1	180227006	180245950	18945	2	19165	ENSMUST00000010753.13	36	ENSMUSG00000010609	Psen2	presenilin 2	chr1_180245914	chr1_180245914_Psen2
397	chr1	180245956	180245956	1	*	0.271356	0.478113	-0.206757	0.0453476	-4.55938	0.00786512	0.0230134	5.1304e-06	0.00322043	Promoter (<=1kb)	1	180227006	180245950	18945	2	19165	ENSMUST00000010753.13	-6	ENSMUSG00000010609	Psen2	presenilin 2	chr1_180245956	chr1_180245956_Psen2
398	chr1	180246021	180246021	1	*	0.247665	0.440591	-0.192926	0.0459538	-4.19827	0.00674152	0.0255439	2.68962e-05	0.00850937	Promoter (<=1kb)	1	180227006	180245950	18945	2	19165	ENSMUST00000010753.13	-71	ENSMUSG00000010609	Psen2	presenilin 2	chr1_180246021	chr1_180246021_Psen2
399	chr1	180246058	180246058	1	*	0.291603	0.49637	-0.204766	0.0571195	-3.58487	0.00753845	0.0383246	0.000337246	0.0408377	Promoter (<=1kb)	1	180227006	180245950	18945	2	19165	ENSMUST00000010753.13	-108	ENSMUSG00000010609	Psen2	presenilin 2	chr1_180246058	chr1_180246058_Psen2
400	chr1	180296034	180296034	1	*	0.736725	0.585674	0.15105	0.0418747	3.60721	0.0109909	0.00986992	0.000309513	0.0387854	Distal Intergenic	1	180327174	180328184	1011	2	277333	ENSMUST00000192714.1	32150	NA	Gm5069	glyceraldehyde-3-phosphate dehydrogenase pseudogene	chr1_180296034	chr1_180296034_Gm5069
401	chr1	180302094	180302094	1	*	0.868821	0.768532	0.100288	0.0284976	3.51919	0.00715627	0.0108384	0.000432867	0.0478186	Distal Intergenic	1	180327174	180328184	1011	2	277333	ENSMUST00000192714.1	26090	NA	Gm5069	glyceraldehyde-3-phosphate dehydrogenase pseudogene	chr1_180302094	chr1_180302094_Gm5069
402	chr1	180368774	180368774	1	*	0.697444	0.53572	0.161725	0.0451648	3.58077	0.00880777	0.0085109	0.000342583	0.0412524	Intron (ENSMUST00000070181.6/320404, intron 2 of 7)	1	180330485	180424802	94318	1	320404	ENSMUST00000070181.6	38289	ENSMUSG00000038855	Itpkb	inositol 1,4,5-trisphosphate 3-kinase B	chr1_180368774	chr1_180368774_Itpkb
403	chr1	180403734	180403734	1	*	0.542855	0.347488	0.195368	0.0486038	4.0196	0.0105343	0.0143305	5.8298e-05	0.0137238	Intron (ENSMUST00000070181.6/320404, intron 2 of 7)	1	180437882	180462612	24731	2	381310	ENSMUST00000210737.1	58878	ENSMUSG00000053963	Stum	mechanosensory transduction mediator	chr1_180403734	chr1_180403734_Stum
404	chr1	180403885	180403885	1	*	0.500758	0.320406	0.180352	0.04832	3.73244	0.0125061	0.0124737	0.000189631	0.0288465	Intron (ENSMUST00000070181.6/320404, intron 2 of 7)	1	180437882	180462612	24731	2	381310	ENSMUST00000210737.1	58727	ENSMUSG00000053963	Stum	mechanosensory transduction mediator	chr1_180403885	chr1_180403885_Stum
405	chr1	180403899	180403899	1	*	0.478548	0.306478	0.172071	0.0483236	3.5608	0.0119506	0.0135585	0.000369726	0.0433045	Intron (ENSMUST00000070181.6/320404, intron 2 of 7)	1	180437882	180462612	24731	2	381310	ENSMUST00000210737.1	58713	ENSMUSG00000053963	Stum	mechanosensory transduction mediator	chr1_180403899	chr1_180403899_Stum
406	chr1	180771468	180771468	1	*	0.769566	0.610435	0.159131	0.045261	3.51585	0.00742907	0.0232764	0.000438353	0.0482341	Distal Intergenic	1	180729857	180734494	4638	1	170760	ENSMUST00000192420.1	41611	ENSMUSG00000026499	Acbd3	acyl-Coenzyme A binding domain containing 3	chr1_180771468	chr1_180771468_Acbd3
407	chr1	180888685	180888685	1	*	0.428804	0.278891	0.149913	0.0408639	3.66858	0.00838534	0.00935205	0.000243899	0.0335734	Distal Intergenic	1	180893108	180899103	5996	1	320202	ENSMUST00000085797.5	-4423	ENSMUSG00000066652	Lefty2	left-right determination factor 2	chr1_180888685	chr1_180888685_Lefty2
408	chr1	180913070	180913070	1	*	0.684282	0.540386	0.143896	0.034364	4.1874	0.00674152	0.00979354	2.82164e-05	0.00879916	Distal Intergenic	1	180905915	180906902	988	1	69051	ENSMUST00000195270.1	7155	ENSMUSG00000026520	Pycr2	pyrroline-5-carboxylate reductase family, member 2	chr1_180913070	chr1_180913070_Pycr2
409	chr1	180987658	180987658	1	*	0.635596	0.458151	0.177445	0.0403687	4.39561	0.00674152	0.0117516	1.10462e-05	0.00499103	Intron (ENSMUST00000154133.7/13849, intron 4 of 4)	1	180976210	180996170	19961	2	13849	ENSMUST00000154133.7	8512	ENSMUSG00000038776	Ephx1	epoxide hydrolase 1, microsomal	chr1_180987658	chr1_180987658_Ephx1
410	chr1	181447138	181447138	1	*	0.697875	0.481557	0.216318	0.0536111	4.03495	0.0142033	0.00955347	5.46148e-05	0.0131876	Intron (ENSMUST00000161880.7/72978, intron 3 of 5)	1	181509633	181511451	1819	2	403180	ENSMUST00000058825.4	64313	ENSMUSG00000050625	Ccdc121	coiled-coil domain containing 121	chr1_181447138	chr1_181447138_Ccdc121
411	chr1	181447454	181447454	1	*	0.566002	0.407673	0.158329	0.0448581	3.52954	0.00999177	0.017084	0.000416282	0.0466541	Intron (ENSMUST00000161880.7/72978, intron 3 of 5)	1	181509633	181511451	1819	2	403180	ENSMUST00000058825.4	63997	ENSMUSG00000050625	Ccdc121	coiled-coil domain containing 121	chr1_181447454	chr1_181447454_Ccdc121
412	chr1	181540015	181540015	1	*	0.6673	0.554255	0.113045	0.0318994	3.54379	0.00674152	0.00721332	0.000394419	0.0450637	Distal Intergenic	1	181509633	181511451	1819	2	403180	ENSMUST00000058825.4	-28564	ENSMUSG00000050625	Ccdc121	coiled-coil domain containing 121	chr1_181540015	chr1_181540015_Ccdc121
413	chr1	181845755	181845755	1	*	0.847582	0.665951	0.181631	0.0500185	3.63128	0.0156754	0.0135184	0.000282015	0.0365992	Distal Intergenic	1	181836058	181843046	6989	2	98386	ENSMUST00000193030.5	-2709	ENSMUSG00000004880	Lbr	lamin B receptor	chr1_181845755	chr1_181845755_Lbr
414	chr1	181845937	181845937	1	*	0.865081	0.663889	0.201192	0.0340186	5.91417	0.0104906	0.00674152	3.3355e-09	4.62736e-05	Distal Intergenic	1	181836058	181843046	6989	2	98386	ENSMUST00000193030.5	-2891	ENSMUSG00000004880	Lbr	lamin B receptor	chr1_181845937	chr1_181845937_Lbr
415	chr1	182126100	182126100	1	*	0.297966	0.485753	-0.187787	0.048291	-3.88866	0.0110666	0.0094445	0.000100799	0.019374	Promoter (1-2kb)	1	182124750	182132407	7658	1	27058	ENSMUST00000027792.5	1350	ENSMUSG00000026511	Srp9	signal recognition particle 9	chr1_182126100	chr1_182126100_Srp9
416	chr1	182499622	182499622	1	*	0.225567	0.371233	-0.145666	0.0333847	-4.36325	0.00895041	0.00696223	1.28143e-05	0.00542505	Intron (ENSMUST00000068505.9/12334, intron 2 of 20)	1	182483900	182492561	8662	2	12334	ENSMUST00000192230.5	-7061	ENSMUSG00000026509	Capn2	calpain 2	chr1_182499622	chr1_182499622_Capn2
417	chr1	182499672	182499672	1	*	0.189528	0.326141	-0.136613	0.028067	-4.86738	0.00674152	0.00674152	1.13086e-06	0.00130318	Intron (ENSMUST00000068505.9/12334, intron 2 of 20)	1	182483900	182492561	8662	2	12334	ENSMUST00000192230.5	-7111	ENSMUSG00000026509	Capn2	calpain 2	chr1_182499672	chr1_182499672_Capn2
418	chr1	182528876	182528876	1	*	0.737721	0.62334	0.114382	0.0318751	3.58843	0.00674152	0.00792325	0.000332679	0.0404743	Distal Intergenic	1	182483905	182517608	33704	2	12334	ENSMUST00000192483.1	-11268	ENSMUSG00000026509	Capn2	calpain 2	chr1_182528876	chr1_182528876_Capn2
419	chr1	182528958	182528958	1	*	0.788864	0.660887	0.127976	0.0312162	4.09967	0.00674152	0.00674152	4.1374e-05	0.0111766	Distal Intergenic	1	182483905	182517608	33704	2	12334	ENSMUST00000192483.1	-11350	ENSMUSG00000026509	Capn2	calpain 2	chr1_182528958	chr1_182528958_Capn2
420	chr1	182958068	182958068	1	*	0.420978	0.545199	-0.124221	0.0336886	-3.68732	0.00674152	0.00839601	0.000226626	0.0321548	Exon (ENSMUST00000193539.5/53791, exon 2 of 4)	1	182954828	182970024	15197	1	53791	ENSMUST00000195614.1	3240	ENSMUSG00000079164	Tlr5	toll-like receptor 5	chr1_182958068	chr1_182958068_Tlr5
421	chr1	183653951	183653951	1	*	0.278773	0.412734	-0.133961	0.0328106	-4.08287	0.00680733	0.00674152	4.44832e-05	0.0116165	Distal Intergenic	1	183748977	183809746	60770	1	102637191	ENSMUST00000193310.1	-95026	ENSMUSG00000103305	Gm34068	predicted gene, 34068	chr1_183653951	chr1_183653951_Gm34068
422	chr1	184628259	184628259	1	*	0.655984	0.804995	-0.149011	0.0423944	-3.51487	0.0157634	0.0135865	0.000439962	0.0483237	Intron (ENSMUST00000193667.5/ENSMUST00000193667.5, intron 1 of 2)	1	184527841	184557691	29851	2	73590	ENSMUST00000188766.1	-70568	ENSMUSG00000101574	1700112H15Rik	RIKEN cDNA 1700112H15 gene	chr1_184628259	chr1_184628259_1700112H15Rik
423	chr1	184628368	184628368	1	*	0.501616	0.671653	-0.170037	0.0404864	-4.19985	0.00674152	0.0140096	2.6709e-05	0.00848356	Intron (ENSMUST00000193667.5/ENSMUST00000193667.5, intron 1 of 2)	1	184527841	184557691	29851	2	73590	ENSMUST00000188766.1	-70677	ENSMUSG00000101574	1700112H15Rik	RIKEN cDNA 1700112H15 gene	chr1_184628368	chr1_184628368_1700112H15Rik
424	chr1	184724802	184724802	1	*	0.249611	0.424443	-0.174832	0.0400398	-4.36645	0.00674152	0.0175037	1.26283e-05	0.00538025	Downstream (2-3kb)	1	184727147	184731598	4452	2	15284	ENSMUST00000174257.2	6796	ENSMUSG00000039377	Hlx	H2.0-like homeobox	chr1_184724802	chr1_184724802_Hlx
425	chr1	184724879	184724879	1	*	0.330586	0.531201	-0.200615	0.0407413	-4.92412	0.00674152	0.0168428	8.47387e-07	0.00110669	Downstream (2-3kb)	1	184727147	184731598	4452	2	15284	ENSMUST00000174257.2	6719	ENSMUSG00000039377	Hlx	H2.0-like homeobox	chr1_184724879	chr1_184724879_Hlx
426	chr1	184724898	184724898	1	*	0.260194	0.454425	-0.194231	0.0416667	-4.66155	0.00674152	0.0191191	3.13835e-06	0.00240173	Downstream (2-3kb)	1	184727147	184731598	4452	2	15284	ENSMUST00000174257.2	6700	ENSMUSG00000039377	Hlx	H2.0-like homeobox	chr1_184724898	chr1_184724898_Hlx
427	chr1	184725975	184725975	1	*	0.277379	0.505297	-0.227919	0.0562983	-4.04841	0.0109108	0.0195152	5.15669e-05	0.0127412	Downstream (1-2kb)	1	184727147	184731598	4452	2	15284	ENSMUST00000174257.2	5623	ENSMUSG00000039377	Hlx	H2.0-like homeobox	chr1_184725975	chr1_184725975_Hlx
428	chr1	184727437	184727437	1	*	0.282071	0.461048	-0.178977	0.0429031	-4.17166	0.00958077	0.0185653	3.02388e-05	0.00917568	3' UTR	1	184727147	184731598	4452	2	15284	ENSMUST00000174257.2	4161	ENSMUSG00000039377	Hlx	H2.0-like homeobox	chr1_184727437	chr1_184727437_Hlx
429	chr1	184727500	184727500	1	*	0.226031	0.410785	-0.184753	0.0438446	-4.21382	0.00728419	0.0234229	2.51093e-05	0.00819818	3' UTR	1	184727147	184731598	4452	2	15284	ENSMUST00000174257.2	4098	ENSMUSG00000039377	Hlx	H2.0-like homeobox	chr1_184727500	chr1_184727500_Hlx
430	chr1	184727524	184727524	1	*	0.291951	0.480107	-0.188156	0.0517166	-3.63821	0.00989218	0.0313221	0.000274536	0.0360324	Exon (ENSMUST00000048572.6/15284, exon 4 of 4)	1	184727147	184731598	4452	2	15284	ENSMUST00000174257.2	4074	ENSMUSG00000039377	Hlx	H2.0-like homeobox	chr1_184727524	chr1_184727524_Hlx
431	chr1	184727535	184727535	1	*	0.260384	0.450363	-0.18998	0.0492445	-3.85789	0.0122272	0.026392	0.000114371	0.0209937	Exon (ENSMUST00000048572.6/15284, exon 4 of 4)	1	184727147	184731598	4452	2	15284	ENSMUST00000174257.2	4063	ENSMUSG00000039377	Hlx	H2.0-like homeobox	chr1_184727535	chr1_184727535_Hlx
432	chr1	184727542	184727542	1	*	0.257586	0.440229	-0.182643	0.0370836	-4.92517	0.00746631	0.0112016	8.42876e-07	0.00110198	Exon (ENSMUST00000048572.6/15284, exon 4 of 4)	1	184727147	184731598	4452	2	15284	ENSMUST00000174257.2	4056	ENSMUSG00000039377	Hlx	H2.0-like homeobox	chr1_184727542	chr1_184727542_Hlx
433	chr1	184727904	184727904	1	*	0.158051	0.366086	-0.208036	0.0436148	-4.76983	0.00806671	0.0102135	1.84377e-06	0.00173689	Exon (ENSMUST00000048572.6/15284, exon 4 of 4)	1	184727147	184731598	4452	2	15284	ENSMUST00000174257.2	3694	ENSMUSG00000039377	Hlx	H2.0-like homeobox	chr1_184727904	chr1_184727904_Hlx
434	chr1	184727932	184727932	1	*	0.205976	0.387106	-0.181129	0.0460232	-3.93561	0.00892104	0.0103563	8.29859e-05	0.0171164	Exon (ENSMUST00000048572.6/15284, exon 4 of 4)	1	184727147	184731598	4452	2	15284	ENSMUST00000174257.2	3666	ENSMUSG00000039377	Hlx	H2.0-like homeobox	chr1_184727932	chr1_184727932_Hlx
435	chr1	184727938	184727938	1	*	0.172134	0.382447	-0.210313	0.044517	-4.72433	0.00820299	0.0103414	2.30871e-06	0.0020008	Exon (ENSMUST00000048572.6/15284, exon 4 of 4)	1	184727147	184731598	4452	2	15284	ENSMUST00000174257.2	3660	ENSMUSG00000039377	Hlx	H2.0-like homeobox	chr1_184727938	chr1_184727938_Hlx
436	chr1	184812339	184812339	1	*	0.35859	0.530895	-0.172305	0.0440544	-3.9112	0.00804098	0.0173329	9.1838e-05	0.0183113	Downstream (<1kb)	1	184786776	184811313	24538	2	66112	ENSMUST00000110992.8	-1026	ENSMUSG00000026621	Marc1	mitochondrial amidoxime reducing component 1	chr1_184812339	chr1_184812339_Marc1
437	chr1	184827054	184827054	1	*	0.362462	0.516174	-0.153712	0.0431518	-3.56212	0.0162614	0.00740575	0.00036787	0.0431849	Promoter (<=1kb)	1	184813760	184827257	13498	2	67247	ENSMUST00000162866.6	203	ENSMUSG00000073481	Marc2	mitochondrial amidoxime reducing component 2	chr1_184827054	chr1_184827054_Marc2
438	chr1	184827097	184827097	1	*	0.236146	0.381915	-0.145768	0.0343162	-4.2478	0.00759835	0.0109442	2.15881e-05	0.0074892	Promoter (<=1kb)	1	184813760	184827257	13498	2	67247	ENSMUST00000162866.6	160	ENSMUSG00000073481	Marc2	mitochondrial amidoxime reducing component 2	chr1_184827097	chr1_184827097_Marc2
439	chr1	184827174	184827174	1	*	0.291439	0.456679	-0.16524	0.0440495	-3.75125	0.00960028	0.0174715	0.000175957	0.0276163	Promoter (<=1kb)	1	184813760	184827257	13498	2	67247	ENSMUST00000162866.6	83	ENSMUSG00000073481	Marc2	mitochondrial amidoxime reducing component 2	chr1_184827174	chr1_184827174_Marc2
440	chr1	184915923	184915923	1	*	0.847741	0.981105	-0.133364	0.0331687	-4.02078	0.0153741	0.0123054	5.8006e-05	0.0136999	Intron (ENSMUST00000027929.9/226778, intron 10 of 17)	1	184871926	184883218	11293	2	226777	ENSMUST00000048308.5	-32705	ENSMUSG00000039349	C130074G19Rik	RIKEN cDNA C130074G19 gene	chr1_184915923	chr1_184915923_C130074G19Rik
441	chr1	186295460	186295460	1	*	0.235889	0.404016	-0.168127	0.0443305	-3.79258	0.0117416	0.011767	0.000149091	0.0249248	Distal Intergenic	1	186087731	186117310	29580	2	226791	ENSMUST00000045388.7	-178150	ENSMUSG00000039246	Lyplal1	lysophospholipase-like 1	chr1_186295460	chr1_186295460_Lyplal1
442	chr1	186409843	186409843	1	*	0.671369	0.526481	0.144887	0.041385	3.50096	0.00686701	0.018168	0.000463586	0.0498688	Distal Intergenic	1	186511838	186558472	46635	2	320449	ENSMUST00000193084.1	148629	ENSMUSG00000103690	A730004F24Rik	RIKEN cDNA A730004F24 gene	chr1_186409843	chr1_186409843_A730004F24Rik
443	chr1	186409845	186409845	1	*	0.667297	0.549302	0.117995	0.0333559	3.53747	0.00769805	0.00793672	0.000403986	0.0457559	Distal Intergenic	1	186511838	186558472	46635	2	320449	ENSMUST00000193084.1	148627	ENSMUSG00000103690	A730004F24Rik	RIKEN cDNA A730004F24 gene	chr1_186409845	chr1_186409845_A730004F24Rik
444	chr1	187008386	187008386	1	*	0.524459	0.685387	-0.160928	0.0459823	-3.49979	0.00800548	0.0184257	0.00046562	0.0499848	Distal Intergenic	1	186967416	186970627	3212	1	110957	ENSMUST00000045108.1	40970	ENSMUSG00000039224	D1Pas1	DNA segment, Chr 1, Pasteur Institute 1	chr1_187008386	chr1_187008386_D1Pas1
445	chr1	187008466	187008466	1	*	0.322218	0.48951	-0.167292	0.0446651	-3.74548	0.00876042	0.0193171	0.000180047	0.0279373	Distal Intergenic	1	186967416	186970627	3212	1	110957	ENSMUST00000045108.1	41050	ENSMUSG00000039224	D1Pas1	DNA segment, Chr 1, Pasteur Institute 1	chr1_187008466	chr1_187008466_D1Pas1
446	chr1	187605722	187605722	1	*	0.434268	0.243651	0.190617	0.0511518	3.7265	0.0102231	0.0134314	0.000194156	0.0292674	Distal Intergenic	1	187608791	188043502	434712	1	26381	ENSMUST00000127489.7	-3069	ENSMUSG00000026610	Esrrg	estrogen-related receptor gamma	chr1_187605722	chr1_187605722_Esrrg
447	chr1	187662176	187662176	1	*	0.373928	0.616039	-0.242111	0.0478736	-5.0573	0.00939344	0.00904786	4.25237e-07	0.00072516	Intron (ENSMUST00000127489.7/26381, intron 2 of 3)	1	187609696	187793742	184047	1	26381	ENSMUST00000152927.1	52480	ENSMUSG00000026610	Esrrg	estrogen-related receptor gamma	chr1_187662176	chr1_187662176_Esrrg
448	chr1	187662223	187662223	1	*	0.19937	0.363751	-0.164381	0.0464668	-3.53761	0.00965719	0.01369	0.000403764	0.0457402	Intron (ENSMUST00000127489.7/26381, intron 2 of 3)	1	187609696	187793742	184047	1	26381	ENSMUST00000152927.1	52527	ENSMUSG00000026610	Esrrg	estrogen-related receptor gamma	chr1_187662223	chr1_187662223_Esrrg
449	chr1	187976544	187976544	1	*	0.495026	0.362046	0.13298	0.0359594	3.69805	0.00674152	0.0118101	0.000217259	0.0314055	Intron (ENSMUST00000127489.7/26381, intron 3 of 3)	1	187997827	188214885	217059	1	26381	ENSMUST00000027906.12	-21283	ENSMUSG00000026610	Esrrg	estrogen-related receptor gamma	chr1_187976544	chr1_187976544_Esrrg
450	chr1	187976599	187976599	1	*	0.666074	0.490082	0.175992	0.0352435	4.99362	0.00674152	0.0109139	5.92592e-07	0.00089207	Intron (ENSMUST00000127489.7/26381, intron 3 of 3)	1	187997827	188214885	217059	1	26381	ENSMUST00000027906.12	-21228	ENSMUSG00000026610	Esrrg	estrogen-related receptor gamma	chr1_187976599	chr1_187976599_Esrrg
451	chr1	187976620	187976620	1	*	0.707607	0.570442	0.137165	0.0339583	4.0392	0.00674152	0.0102478	5.36331e-05	0.0130502	Intron (ENSMUST00000127489.7/26381, intron 3 of 3)	1	187997827	188214885	217059	1	26381	ENSMUST00000027906.12	-21207	ENSMUSG00000026610	Esrrg	estrogen-related receptor gamma	chr1_187976620	chr1_187976620_Esrrg
452	chr1	188675525	188675525	1	*	0.295353	0.47853	-0.183177	0.0410816	-4.45886	0.00817335	0.0168253	8.2398e-06	0.0042324	Intron (ENSMUST00000060479.13/22283, intron 36 of 70)	1	188537807	188678687	140881	1	22283	ENSMUST00000142159.1	137718	ENSMUSG00000026609	Ush2a	usherin	chr1_188675525	chr1_188675525_Ush2a
453	chr1	188675541	188675541	1	*	0.231654	0.397106	-0.165452	0.0368359	-4.4916	0.00674152	0.0143031	7.06905e-06	0.00386994	Intron (ENSMUST00000060479.13/22283, intron 36 of 70)	1	188537807	188678687	140881	1	22283	ENSMUST00000142159.1	137734	ENSMUSG00000026609	Ush2a	usherin	chr1_188675541	chr1_188675541_Ush2a
454	chr1	188675652	188675652	1	*	0.201038	0.365484	-0.164446	0.0365839	-4.49504	0.00851356	0.0110003	6.95582e-06	0.00384081	Intron (ENSMUST00000060479.13/22283, intron 36 of 70)	1	188537807	188678687	140881	1	22283	ENSMUST00000142159.1	137845	ENSMUSG00000026609	Ush2a	usherin	chr1_188675652	chr1_188675652_Ush2a
455	chr1	189041426	189041426	1	*	0.636135	0.460846	0.175288	0.04175	4.19852	0.00780521	0.0156573	2.6867e-05	0.00850937	Distal Intergenic	1	188980799	189007841	27043	2	226823	ENSMUST00000195787.1	-33585	ENSMUSG00000026608	Kctd3	potassium channel tetramerisation domain containing 3	chr1_189041426	chr1_189041426_Kctd3
456	chr1	189041528	189041528	1	*	0.583194	0.428933	0.154261	0.041374	3.72845	0.0085354	0.013325	0.000192661	0.0291363	Distal Intergenic	1	188980799	189007841	27043	2	226823	ENSMUST00000195787.1	-33687	ENSMUSG00000026608	Kctd3	potassium channel tetramerisation domain containing 3	chr1_189041528	chr1_189041528_Kctd3
457	chr1	189716641	189716641	1	*	0.544275	0.365463	0.178811	0.0396295	4.51208	0.00736602	0.0145237	6.41948e-06	0.00366684	Distal Intergenic	1	189728268	189876695	148428	1	19250	ENSMUST00000097442.8	-11627	ENSMUSG00000026604	Ptpn14	protein tyrosine phosphatase, non-receptor type 14	chr1_189716641	chr1_189716641_Ptpn14
458	chr1	189716647	189716647	1	*	0.579252	0.391776	0.187476	0.0436327	4.2967	0.0108233	0.0123046	1.73362e-05	0.00657596	Distal Intergenic	1	189728268	189876695	148428	1	19250	ENSMUST00000097442.8	-11621	ENSMUSG00000026604	Ptpn14	protein tyrosine phosphatase, non-receptor type 14	chr1_189716647	chr1_189716647_Ptpn14
459	chr1	189974993	189974993	1	*	0.916912	0.748964	0.167948	0.0463098	3.62661	0.0126405	0.0179469	0.000287165	0.0370186	Distal Intergenic	1	189880492	189922363	41872	2	226830	ENSMUST00000027897.7	-52630	ENSMUSG00000026603	Smyd2	SET and MYND domain containing 2	chr1_189974993	chr1_189974993_Smyd2
460	chr1	190417560	190417560	1	*	0.635453	0.430827	0.204626	0.0570107	3.58926	0.0100538	0.0102355	0.00033162	0.0403858	Distal Intergenic	1	190403645	190417145	13501	1	433390	ENSMUST00000193966.1	13915	ENSMUSG00000103644	Gm29678	predicted gene, 29678	chr1_190417560	chr1_190417560_Gm29678
461	chr1	190948635	190948635	1	*	0.440748	0.611638	-0.17089	0.0393568	-4.34207	0.00698908	0.00971506	1.41147e-05	0.00579206	3' UTR	1	190937252	190939269	2018	1	52477	ENSMUST00000146048.1	11383	ENSMUSG00000026634	Angel2	angel homolog 2	chr1_190948635	chr1_190948635_Angel2
462	chr1	191250094	191250094	1	*	0.812844	0.667714	0.14513	0.031851	4.55653	0.00674152	0.00967399	5.20054e-06	0.00323831	Exon (ENSMUST00000193444.1/ENSMUST00000193444.1, exon 1 of 1)	1	191224454	191225835	1382	1	100504360	ENSMUST00000139056.2	25640	NA	D730003I15Rik	RIKEN cDNA D730003I15 gene	chr1_191250094	chr1_191250094_D730003I15Rik
463	chr1	191250259	191250259	1	*	0.756094	0.587251	0.168844	0.0390059	4.32867	0.00911419	0.00785702	1.50014e-05	0.00601385	Exon (ENSMUST00000193444.1/ENSMUST00000193444.1, exon 1 of 1)	1	191224454	191225835	1382	1	100504360	ENSMUST00000139056.2	25805	NA	D730003I15Rik	RIKEN cDNA D730003I15 gene	chr1_191250259	chr1_191250259_D730003I15Rik
464	chr1	191269813	191269813	1	*	0.684983	0.498634	0.186349	0.0487468	3.8228	0.00824394	0.01182	0.000131943	0.0230598	Intron (ENSMUST00000192965.1/ENSMUST00000192965.1, intron 1 of 5)	1	191224454	191225835	1382	1	100504360	ENSMUST00000139056.2	45359	NA	D730003I15Rik	RIKEN cDNA D730003I15 gene	chr1_191269813	chr1_191269813_D730003I15Rik
465	chr1	191269827	191269827	1	*	0.623225	0.375879	0.247345	0.0503562	4.91192	0.00869508	0.0108642	9.01894e-07	0.00114053	Intron (ENSMUST00000192965.1/ENSMUST00000192965.1, intron 1 of 5)	1	191224454	191225835	1382	1	100504360	ENSMUST00000139056.2	45373	NA	D730003I15Rik	RIKEN cDNA D730003I15 gene	chr1_191269827	chr1_191269827_D730003I15Rik
466	chr1	191269840	191269840	1	*	0.689448	0.479673	0.209776	0.0534624	3.9238	0.0102496	0.0180145	8.71636e-05	0.0177077	Intron (ENSMUST00000192965.1/ENSMUST00000192965.1, intron 1 of 5)	1	191224454	191225835	1382	1	100504360	ENSMUST00000139056.2	45386	NA	D730003I15Rik	RIKEN cDNA D730003I15 gene	chr1_191269840	chr1_191269840_D730003I15Rik
467	chr1	191269949	191269949	1	*	0.739919	0.53786	0.20206	0.057527	3.51243	0.0103179	0.0116231	0.000444027	0.0485509	Intron (ENSMUST00000192965.1/ENSMUST00000192965.1, intron 1 of 5)	1	191224454	191225835	1382	1	100504360	ENSMUST00000139056.2	45495	NA	D730003I15Rik	RIKEN cDNA D730003I15 gene	chr1_191269949	chr1_191269949_D730003I15Rik
468	chr1	191296589	191296589	1	*	0.241906	0.404902	-0.162997	0.0370853	-4.39518	0.0123873	0.00674152	1.10682e-05	0.00499211	Distal Intergenic	1	191306789	191318194	11406	2	66208	ENSMUST00000046770.9	21605	ENSMUSG00000037499	Nenf	neuron derived neurotrophic factor	chr1_191296589	chr1_191296589_Nenf
469	chr1	191386311	191386311	1	*	0.5031	0.660948	-0.157848	0.0372613	-4.23624	0.00674152	0.00956398	2.27297e-05	0.00771328	Promoter (<=1kb)	1	191356334	191385326	28993	2	226849	ENSMUST00000195605.5	-985	ENSMUSG00000026626	Ppp2r5a	protein phosphatase 2, regulatory subunit B', alpha	chr1_191386311	chr1_191386311_Ppp2r5a
470	chr1	191840896	191840896	1	*	0.271485	0.486285	-0.214799	0.0437585	-4.90875	0.00946438	0.0145865	9.16598e-07	0.0011549	Distal Intergenic	1	191827148	191829988	2841	1	18005	ENSMUST00000136733.1	13748	ENSMUSG00000026622	Nek2	NIMA (never in mitosis gene a)-related expressed kinase 2	chr1_191840896	chr1_191840896_Nek2
471	chr1	191840904	191840904	1	*	0.263359	0.442051	-0.178692	0.0322274	-5.54472	0.00674152	0.0075544	2.9443e-08	0.000146719	Distal Intergenic	1	191827148	191829988	2841	1	18005	ENSMUST00000136733.1	13756	ENSMUSG00000026622	Nek2	NIMA (never in mitosis gene a)-related expressed kinase 2	chr1_191840904	chr1_191840904_Nek2
472	chr1	191840970	191840970	1	*	0.29186	0.45273	-0.160871	0.0365947	-4.39601	0.00674152	0.0118093	1.10258e-05	0.00498554	Distal Intergenic	1	191827148	191829988	2841	1	18005	ENSMUST00000136733.1	13822	ENSMUSG00000026622	Nek2	NIMA (never in mitosis gene a)-related expressed kinase 2	chr1_191840970	chr1_191840970_Nek2
473	chr1	191841063	191841063	1	*	0.264077	0.421629	-0.157552	0.0358059	-4.40016	0.00900926	0.00674152	1.08169e-05	0.00492035	Distal Intergenic	1	191827148	191829988	2841	1	18005	ENSMUST00000136733.1	13915	ENSMUSG00000026622	Nek2	NIMA (never in mitosis gene a)-related expressed kinase 2	chr1_191841063	chr1_191841063_Nek2
474	chr1	191875232	191875232	1	*	0.370085	0.524963	-0.154878	0.037967	-4.07926	0.00856131	0.0074719	4.51789e-05	0.0117377	Distal Intergenic	1	191890233	191899256	9024	2	98736	ENSMUST00000140401.1	24024	ENSMUSG00000055833	1700034H15Rik	RIKEN cDNA 1700034H15 gene	chr1_191875232	chr1_191875232_1700034H15Rik
475	chr1	191933776	191933776	1	*	0.363691	0.54086	-0.177169	0.0460593	-3.84654	0.00788828	0.0200377	0.000119799	0.021618	Distal Intergenic	1	191899970	191907527	7558	2	98736	ENSMUST00000069573.5	-26249	ENSMUSG00000055833	1700034H15Rik	RIKEN cDNA 1700034H15 gene	chr1_191933776	chr1_191933776_1700034H15Rik
476	chr1	192771391	192771391	1	*	0.612821	0.451765	0.161056	0.0401069	4.01566	0.0102717	0.00827664	5.92786e-05	0.0138634	Promoter (<=1kb)	1	192512828	192771223	258396	2	226861	ENSMUST00000044190.11	-168	ENSMUSG00000037375	Hhat	hedgehog acyltransferase	chr1_192771391	chr1_192771391_Hhat
477	chr1	193156757	193156757	1	*	0.320949	0.468565	-0.147617	0.0394007	-3.74655	0.00674152	0.0139806	0.000179282	0.0278541	Promoter (<=1kb)	1	193156669	193164181	7513	1	54139	ENSMUST00000140066.2	88	ENSMUSG00000026638	Irf6	interferon regulatory factor 6	chr1_193156757	chr1_193156757_Irf6
478	chr1	193330243	193330243	1	*	0.630747	0.400213	0.230535	0.0577306	3.99328	0.012763	0.0103436	6.51646e-05	0.0147615	Intron (ENSMUST00000194677.5/16780, intron 15 of 26)	1	193320695	193325991	5297	1	16780	ENSMUST00000161526.2	9548	ENSMUSG00000026639	Lamb3	laminin, beta 3	chr1_193330243	chr1_193330243_Lamb3
479	chr1	193424111	193424111	1	*	0.282656	0.436062	-0.153406	0.0395746	-3.87637	0.00921848	0.0117176	0.000106026	0.0200178	Distal Intergenic	1	193346346	193370298	23953	2	215303	ENSMUST00000016323.10	-53813	ENSMUSG00000016179	Camk1g	calcium/calmodulin-dependent protein kinase I gamma	chr1_193424111	chr1_193424111_Camk1g
480	chr10	4111330	4111330	1	*	0.565853	0.727807	-0.161954	0.042113	-3.84571	0.0100919	0.00710387	0.000120204	0.021675	Intron (ENSMUST00000117291.7/270685, intron 26 of 27)	10	4032280	4048951	16672	1	270685	ENSMUST00000154517.1	79050	ENSMUSG00000040675	Mthfd1l	methylenetetrahydrofolate dehydrogenase (NADP+ dependent) 1-like	chr10_4111330	chr10_4111330_Mthfd1l
481	chr10	4123093	4123093	1	*	0.834564	0.608832	0.225732	0.0544968	4.14211	0.018697	0.0156025	3.44125e-05	0.00995431	Intron (ENSMUST00000117291.7/270685, intron 26 of 27)	10	4206426	4213114	6689	2	102632515	ENSMUST00000213553.1	90021	ENSMUSG00000111266	Gm30570	predicted gene, 30570	chr10_4123093	chr10_4123093_Gm30570
482	chr10	4430456	4430456	1	*	0.850941	0.722462	0.12848	0.0294209	4.36695	0.00674152	0.00916506	1.25993e-05	0.00538025	Promoter (1-2kb)	10	4427243	4432295	5053	2	66084	ENSMUST00000155172.7	1839	ENSMUSG00000019763	Rmnd1	required for meiotic nuclear division 1 homolog	chr10_4430456	chr10_4430456_Rmnd1
483	chr10	4430467	4430467	1	*	0.805558	0.660137	0.145421	0.0377253	3.85474	0.00674152	0.0165853	0.000115855	0.0211483	Promoter (1-2kb)	10	4427243	4432295	5053	2	66084	ENSMUST00000155172.7	1828	ENSMUSG00000019763	Rmnd1	required for meiotic nuclear division 1 homolog	chr10_4430467	chr10_4430467_Rmnd1
484	chr10	4430622	4430622	1	*	0.703496	0.567794	0.135702	0.0374458	3.62395	0.0108798	0.00740662	0.000290134	0.037255	Promoter (1-2kb)	10	4427243	4432295	5053	2	66084	ENSMUST00000155172.7	1673	ENSMUSG00000019763	Rmnd1	required for meiotic nuclear division 1 homolog	chr10_4430622	chr10_4430622_Rmnd1
485	chr10	4530917	4530917	1	*	0.456598	0.618065	-0.161467	0.0425455	-3.79517	0.00848746	0.0124081	0.000147545	0.0247309	Intron (ENSMUST00000138112.7/100504234, intron 5 of 10)	10	4532995	4541701	8707	1	100504234	ENSMUST00000157064.1	-2078	ENSMUSG00000019767	Ccdc170	coiled-coil domain containing 170	chr10_4530917	chr10_4530917_Ccdc170
486	chr10	4712253	4712253	1	*	0.533026	0.382822	0.150204	0.0423504	3.54669	0.0116752	0.00871336	0.000390101	0.0447554	Promoter (<=1kb)	10	4712651	4784824	72174	1	13982	ENSMUST00000127145.1	-398	ENSMUSG00000019768	Esr1	estrogen receptor 1 (alpha)	chr10_4712253	chr10_4712253_Esr1
487	chr10	4712289	4712289	1	*	0.509928	0.333518	0.17641	0.0445755	3.95755	0.0134798	0.0107333	7.57213e-05	0.0162035	Promoter (<=1kb)	10	4712651	4784824	72174	1	13982	ENSMUST00000127145.1	-362	ENSMUSG00000019768	Esr1	estrogen receptor 1 (alpha)	chr10_4712289	chr10_4712289_Esr1
488	chr10	5079998	5079998	1	*	0.565367	0.38351	0.181858	0.0436949	4.16199	0.00722405	0.0177775	3.15483e-05	0.009413	Intron (ENSMUST00000215295.1/64009, intron 127 of 145)	10	5021579	5069063	47485	2	64009	ENSMUST00000095899.4	-10935	ENSMUSG00000096054	Syne1	spectrin repeat containing, nuclear envelope 1	chr10_5079998	chr10_5079998_Syne1
489	chr10	5204011	5204011	1	*	0.743111	0.606809	0.136302	0.0307412	4.43386	0.00674152	0.00674152	9.25626e-06	0.00451736	Intron (ENSMUST00000215295.1/64009, intron 89 of 145)	10	5117100	5194707	77608	2	64009	ENSMUST00000215467.1	-9304	ENSMUSG00000096054	Syne1	spectrin repeat containing, nuclear envelope 1	chr10_5204011	chr10_5204011_Syne1
490	chr10	5204030	5204030	1	*	0.573369	0.432431	0.140938	0.0386912	3.64263	0.00674152	0.0134271	0.000269863	0.0356654	Intron (ENSMUST00000215295.1/64009, intron 89 of 145)	10	5117100	5194707	77608	2	64009	ENSMUST00000215467.1	-9323	ENSMUSG00000096054	Syne1	spectrin repeat containing, nuclear envelope 1	chr10_5204030	chr10_5204030_Syne1
491	chr10	5204113	5204113	1	*	0.764252	0.60945	0.154802	0.0364825	4.2432	0.00674152	0.0136208	2.20358e-05	0.00757935	Exon (ENSMUST00000215295.1/64009, exon 89 of 146)	10	5117100	5194707	77608	2	64009	ENSMUST00000215467.1	-9406	ENSMUSG00000096054	Syne1	spectrin repeat containing, nuclear envelope 1	chr10_5204113	chr10_5204113_Syne1
492	chr10	5204123	5204123	1	*	0.711092	0.5521	0.158992	0.0398972	3.98504	0.00674152	0.0162984	6.74682e-05	0.0150554	Exon (ENSMUST00000215295.1/64009, exon 89 of 146)	10	5117100	5194707	77608	2	64009	ENSMUST00000215467.1	-9416	ENSMUSG00000096054	Syne1	spectrin repeat containing, nuclear envelope 1	chr10_5204123	chr10_5204123_Syne1
493	chr10	7158867	7158867	1	*	0.147784	0.250788	-0.103003	0.0286393	-3.59656	0.00674152	0.00946072	0.000322447	0.039748	Intron (ENSMUST00000015346.11/215748, intron 2 of 12)	10	7119063	7135506	16444	2	215748	ENSMUST00000150282.1	-23361	ENSMUSG00000015202	Cnksr3	Cnksr family member 3	chr10_7158867	chr10_7158867_Cnksr3
494	chr10	7158924	7158924	1	*	0.127223	0.254439	-0.127216	0.0333585	-3.8136	0.0126473	0.00994585	0.000136959	0.0236544	Intron (ENSMUST00000015346.11/215748, intron 2 of 12)	10	7119063	7135506	16444	2	215748	ENSMUST00000150282.1	-23418	ENSMUSG00000015202	Cnksr3	Cnksr family member 3	chr10_7158924	chr10_7158924_Cnksr3
495	chr10	7269536	7269536	1	*	0.27043	0.406491	-0.136061	0.0374737	-3.63084	0.00815566	0.0101444	0.000282499	0.0366346	Distal Intergenic	10	7119063	7212237	93175	2	215748	ENSMUST00000015346.11	-57299	ENSMUSG00000015202	Cnksr3	Cnksr family member 3	chr10_7269536	chr10_7269536_Cnksr3
496	chr10	8066126	8066126	1	*	0.798622	0.657577	0.141045	0.0304225	4.6362	0.00674152	0.00791432	3.54867e-06	0.00258061	Distal Intergenic	10	7905653	7956230	50578	2	68652	ENSMUST00000146444.7	-109896	ENSMUSG00000015755	Tab2	TGF-beta activated kinase 1/MAP3K7 binding protein 2	chr10_8066126	chr10_8066126_Tab2
497	chr10	8785626	8785626	1	*	0.212991	0.381342	-0.168351	0.0396335	-4.24769	0.0073391	0.0157788	2.15988e-05	0.0074892	Intron (ENSMUST00000015449.5/70097, intron 6 of 19)	10	8751159	8762474	11316	2	70097	ENSMUST00000212553.1	-23152	ENSMUSG00000015305	Sash1	SAM and SH3 domain containing 1	chr10_8785626	chr10_8785626_Sash1
498	chr10	8785679	8785679	1	*	0.174523	0.302113	-0.12759	0.0337206	-3.78374	0.00882389	0.0120131	0.000154487	0.0254906	Intron (ENSMUST00000015449.5/70097, intron 6 of 19)	10	8751159	8762474	11316	2	70097	ENSMUST00000212553.1	-23205	ENSMUSG00000015305	Sash1	SAM and SH3 domain containing 1	chr10_8785679	chr10_8785679_Sash1
499	chr10	9529472	9529472	1	*	0.372346	0.498185	-0.125839	0.0348547	-3.61039	0.00674152	0.00901664	0.000305735	0.0384823	Distal Intergenic	10	9628672	9630941	2270	2	320825	ENSMUST00000221079.1	101469	ENSMUSG00000060487	Samd5	sterile alpha motif domain containing 5	chr10_9529472	chr10_9529472_Samd5
500	chr10	10654236	10654236	1	*	0.156188	0.410842	-0.254653	0.0525259	-4.84815	0.00983322	0.0273735	1.24621e-06	0.00137412	Distal Intergenic	10	10605945	10616313	10369	1	382450	ENSMUST00000183337.1	48291	ENSMUSG00000098065	Gm5177	glyceraldehyde-3-phosphate dehydrogenase pseudogene	chr10_10654236	chr10_10654236_Gm5177
501	chr10	10654357	10654357	1	*	0.249501	0.411676	-0.162175	0.0451852	-3.58912	0.00923566	0.0175283	0.000331795	0.040399	Distal Intergenic	10	10605945	10616313	10369	1	382450	ENSMUST00000183337.1	48412	ENSMUSG00000098065	Gm5177	glyceraldehyde-3-phosphate dehydrogenase pseudogene	chr10_10654357	chr10_10654357_Gm5177
502	chr10	11045639	11045639	1	*	0.218782	0.334755	-0.115973	0.0318104	-3.64576	0.00848237	0.00699505	0.000266606	0.0354276	Intron (ENSMUST00000044306.12/14816, intron 2 of 8)	10	10688801	11080956	392156	2	14816	ENSMUST00000105560.1	35317	ENSMUSG00000019828	Grm1	glutamate receptor, metabotropic 1	chr10_11045639	chr10_11045639_Grm1
503	chr10	14186394	14186394	1	*	0.738112	0.57448	0.163631	0.0452651	3.61495	0.01041	0.0158069	0.000300403	0.0380138	Distal Intergenic	10	13967024	14079675	112652	1	15273	ENSMUST00000191464.1	219370	ENSMUSG00000015501	Hivep2	human immunodeficiency virus type I enhancer binding protein 2	chr10_14186394	chr10_14186394_Hivep2
504	chr10	18371247	18371247	1	*	0.368316	0.525553	-0.157238	0.0390927	-4.02217	0.00674152	0.0108161	5.7664e-05	0.0136467	Intron (ENSMUST00000207038.1/215819, intron 1 of 6)	10	18390322	18524289	133968	1	215819	ENSMUST00000159299.7	-19075	ENSMUSG00000039835	Nhsl1	NHS-like 1	chr10_18371247	chr10_18371247_Nhsl1
505	chr10	19063068	19063068	1	*	0.69738	0.496052	0.201328	0.0508661	3.95799	0.0100948	0.0109496	7.55842e-05	0.0161864	Distal Intergenic	10	19008266	19015657	7392	2	21929	ENSMUST00000122863.1	-47411	ENSMUSG00000019850	Tnfaip3	tumor necrosis factor, alpha-induced protein 3	chr10_19063068	chr10_19063068_Tnfaip3
506	chr10	20517752	20517752	1	*	0.550307	0.709956	-0.15965	0.0449392	-3.55257	0.0174204	0.0078027	0.000381482	0.0441289	Intron (ENSMUST00000020165.13/29863, intron 2 of 12)	10	20398928	20548328	149401	2	29863	ENSMUST00000169016.7	30576	ENSMUSG00000019990	Pde7b	phosphodiesterase 7B	chr10_20517752	chr10_20517752_Pde7b
507	chr10	20517889	20517889	1	*	0.387181	0.517148	-0.129967	0.0340163	-3.82072	0.00703613	0.00674152	0.000133062	0.0231589	Intron (ENSMUST00000020165.13/29863, intron 2 of 12)	10	20398928	20548328	149401	2	29863	ENSMUST00000169016.7	30439	ENSMUSG00000019990	Pde7b	phosphodiesterase 7B	chr10_20517889	chr10_20517889_Pde7b
508	chr10	20517913	20517913	1	*	0.470178	0.627271	-0.157093	0.0419216	-3.74731	0.0150561	0.00842144	0.000178745	0.0278252	Intron (ENSMUST00000020165.13/29863, intron 2 of 12)	10	20398928	20548328	149401	2	29863	ENSMUST00000169016.7	30415	ENSMUSG00000019990	Pde7b	phosphodiesterase 7B	chr10_20517913	chr10_20517913_Pde7b
509	chr10	20518672	20518672	1	*	0.369607	0.606819	-0.237212	0.0628412	-3.77478	0.0156411	0.012224	0.000160147	0.0260691	Exon (ENSMUST00000166792.2/ENSMUST00000166792.2, exon 1 of 1)	10	20398928	20548328	149401	2	29863	ENSMUST00000169016.7	29656	ENSMUSG00000019990	Pde7b	phosphodiesterase 7B	chr10_20518672	chr10_20518672_Pde7b
510	chr10	20882879	20882879	1	*	0.848037	0.69219	0.155848	0.0370232	4.20946	0.0111232	0.00835515	2.55986e-05	0.00828233	Distal Intergenic	10	20952547	21080429	127883	1	52906	ENSMUST00000105525.11	-69668	ENSMUSG00000019986	Ahi1	Abelson helper integration site 1	chr10_20882879	chr10_20882879_Ahi1
511	chr10	20915964	20915964	1	*	0.436325	0.284898	0.151428	0.040601	3.72965	0.00915971	0.0101408	0.000191743	0.0290224	Distal Intergenic	10	20952547	21080429	127883	1	52906	ENSMUST00000105525.11	-36583	ENSMUSG00000019986	Ahi1	Abelson helper integration site 1	chr10_20915964	chr10_20915964_Ahi1
512	chr10	20991095	20991095	1	*	0.775526	0.603833	0.171694	0.0403634	4.2537	0.00759751	0.0126606	2.10264e-05	0.0073848	Intron (ENSMUST00000105525.11/52906, intron 15 of 23)	10	21000537	21070468	69932	1	52906	ENSMUST00000214893.1	-9442	ENSMUSG00000019986	Ahi1	Abelson helper integration site 1	chr10_20991095	chr10_20991095_Ahi1
513	chr10	21363483	21363483	1	*	0.818688	0.68221	0.136478	0.034507	3.95508	0.00674152	0.0111834	7.65103e-05	0.0163149	Intron (ENSMUST00000020153.9/56422, intron 15 of 17)	10	21367401	21368543	1143	1	56422	ENSMUST00000220392.1	-3918	ENSMUSG00000019977	Hbs1l	Hbs1-like (S. cerevisiae)	chr10_21363483	chr10_21363483_Hbs1l
514	chr10	21559807	21559807	1	*	0.848573	0.7325	0.116073	0.0322609	3.59795	0.0108961	0.00885567	0.00032074	0.0396324	Distal Intergenic	10	21593145	21622376	29232	1	67692	ENSMUST00000057341.5	-33338	ENSMUSG00000050844	1700020N01Rik	RIKEN cDNA 1700020N01 gene	chr10_21559807	chr10_21559807_1700020N01Rik
515	chr10	21559836	21559836	1	*	0.873759	0.753978	0.119782	0.0328702	3.64408	0.00710581	0.014023	0.000268349	0.0355387	Distal Intergenic	10	21593145	21622376	29232	1	67692	ENSMUST00000057341.5	-33309	ENSMUSG00000050844	1700020N01Rik	RIKEN cDNA 1700020N01 gene	chr10_21559836	chr10_21559836_1700020N01Rik
516	chr10	21902953	21902953	1	*	0.809935	0.661777	0.148158	0.0408516	3.62673	0.016735	0.0135404	0.00028703	0.0370154	Intron (ENSMUST00000120509.7/20393, intron 1 of 13)	10	21882369	21899145	16777	1	20393	ENSMUST00000143094.1	20584	ENSMUSG00000019970	Sgk1	serum/glucocorticoid regulated kinase 1	chr10_21902953	chr10_21902953_Sgk1
517	chr10	22691456	22691456	1	*	0.849925	0.716743	0.133182	0.0281438	4.73219	0.00674152	0.00810227	2.22108e-06	0.00194847	Intron (ENSMUST00000042261.4/353169, intron 2 of 4)	10	22705523	22706385	863	2	237336	ENSMUST00000141569.1	14929	ENSMUSG00000071359	Tbpl1	TATA box binding protein-like 1	chr10_22691456	chr10_22691456_Tbpl1
518	chr10	22691461	22691461	1	*	0.807946	0.685036	0.12291	0.0285305	4.30804	0.00674152	0.00680058	1.64705e-05	0.00636865	Intron (ENSMUST00000042261.4/353169, intron 2 of 4)	10	22705523	22706385	863	2	237336	ENSMUST00000141569.1	14924	ENSMUSG00000071359	Tbpl1	TATA box binding protein-like 1	chr10_22691461	chr10_22691461_Tbpl1
519	chr10	22691493	22691493	1	*	0.826898	0.689506	0.137392	0.0291823	4.70807	0.00674152	0.00804191	2.50074e-06	0.00210132	Intron (ENSMUST00000042261.4/353169, intron 2 of 4)	10	22705523	22706385	863	2	237336	ENSMUST00000141569.1	14892	ENSMUSG00000071359	Tbpl1	TATA box binding protein-like 1	chr10_22691493	chr10_22691493_Tbpl1
520	chr10	22691503	22691503	1	*	0.806033	0.661866	0.144167	0.0338922	4.2537	0.00686484	0.0122532	2.10268e-05	0.0073848	Intron (ENSMUST00000042261.4/353169, intron 2 of 4)	10	22705523	22706385	863	2	237336	ENSMUST00000141569.1	14882	ENSMUSG00000071359	Tbpl1	TATA box binding protein-like 1	chr10_22691503	chr10_22691503_Tbpl1
521	chr10	22691511	22691511	1	*	0.83846	0.701504	0.136956	0.0285796	4.79209	0.00708787	0.00759463	1.65053e-06	0.00161974	Intron (ENSMUST00000042261.4/353169, intron 2 of 4)	10	22705523	22706385	863	2	237336	ENSMUST00000141569.1	14874	ENSMUSG00000071359	Tbpl1	TATA box binding protein-like 1	chr10_22691511	chr10_22691511_Tbpl1
522	chr10	22691532	22691532	1	*	0.800539	0.689825	0.110714	0.0304633	3.63436	0.00674152	0.00900843	0.000278673	0.0363659	Intron (ENSMUST00000042261.4/353169, intron 2 of 4)	10	22705523	22706385	863	2	237336	ENSMUST00000141569.1	14853	ENSMUSG00000071359	Tbpl1	TATA box binding protein-like 1	chr10_22691532	chr10_22691532_Tbpl1
523	chr10	24535153	24535153	1	*	0.365265	0.635355	-0.27009	0.0611273	-4.41849	0.0137998	0.0111605	9.93947e-06	0.00470133	Distal Intergenic	10	24580048	24593758	13711	2	102638890	ENSMUST00000141076.1	58605	NA	Gm15270	predicted gene 15270	chr10_24535153	chr10_24535153_Gm15270
524	chr10	24535202	24535202	1	*	0.398299	0.65839	-0.260092	0.0524038	-4.96322	0.00913394	0.0186744	6.93336e-07	0.000982415	Distal Intergenic	10	24580048	24593758	13711	2	102638890	ENSMUST00000141076.1	58556	NA	Gm15270	predicted gene 15270	chr10_24535202	chr10_24535202_Gm15270
525	chr10	24535218	24535218	1	*	0.394159	0.683752	-0.289593	0.0504971	-5.73483	0.00971351	0.0157807	9.76081e-09	7.91202e-05	Distal Intergenic	10	24580048	24593758	13711	2	102638890	ENSMUST00000141076.1	58540	NA	Gm15270	predicted gene 15270	chr10_24535218	chr10_24535218_Gm15270
526	chr10	24535230	24535230	1	*	0.433038	0.682302	-0.249264	0.0512504	-4.86364	0.0116936	0.0142058	1.15244e-06	0.00131183	Distal Intergenic	10	24580048	24593758	13711	2	102638890	ENSMUST00000141076.1	58528	NA	Gm15270	predicted gene 15270	chr10_24535230	chr10_24535230_Gm15270
527	chr10	24535233	24535233	1	*	0.256793	0.483723	-0.22693	0.0621325	-3.65236	0.0131739	0.0384551	0.00025984	0.034883	Distal Intergenic	10	24580048	24593758	13711	2	102638890	ENSMUST00000141076.1	58525	NA	Gm15270	predicted gene 15270	chr10_24535233	chr10_24535233_Gm15270
528	chr10	24535237	24535237	1	*	0.307705	0.495621	-0.187917	0.0521975	-3.60011	0.00831889	0.0258874	0.000318083	0.0394042	Distal Intergenic	10	24580048	24593758	13711	2	102638890	ENSMUST00000141076.1	58521	NA	Gm15270	predicted gene 15270	chr10_24535237	chr10_24535237_Gm15270
529	chr10	24535262	24535262	1	*	0.321812	0.542994	-0.221182	0.0600794	-3.68149	0.0121901	0.0365841	0.000231875	0.0326085	Distal Intergenic	10	24580048	24593758	13711	2	102638890	ENSMUST00000141076.1	58496	NA	Gm15270	predicted gene 15270	chr10_24535262	chr10_24535262_Gm15270
530	chr10	24948364	24948364	1	*	0.17702	0.399976	-0.222956	0.0487752	-4.57109	0.0103598	0.0109598	4.85197e-06	0.00313188	Distal Intergenic	10	24915221	24927484	12264	2	11846	ENSMUST00000020161.9	-20880	ENSMUSG00000019987	Arg1	arginase, liver	chr10_24948364	chr10_24948364_Arg1
531	chr10	25140336	25140336	1	*	0.270997	0.476301	-0.205304	0.0430844	-4.76516	0.00731816	0.0101956	1.88706e-06	0.0017565	Distal Intergenic	10	25169090	25200158	31069	2	432442	ENSMUST00000100012.2	59822	ENSMUSG00000039166	Akap7	A kinase (PRKA) anchor protein 7	chr10_25140336	chr10_25140336_Akap7
532	chr10	25398366	25398366	1	*	0.321591	0.524938	-0.203347	0.0573897	-3.54326	0.010054	0.0234782	0.000395215	0.0451377	Promoter (<=1kb)	10	25398659	25484280	85622	1	13822	ENSMUST00000219900.1	-293	ENSMUSG00000019978	Epb41l2	erythrocyte membrane protein band 4.1 like 2	chr10_25398366	chr10_25398366_Epb41l2
533	chr10	25398467	25398467	1	*	0.243274	0.401831	-0.158558	0.0441082	-3.59475	0.00732693	0.0148145	0.000324709	0.0398958	Promoter (<=1kb)	10	25398659	25484280	85622	1	13822	ENSMUST00000219900.1	-192	ENSMUSG00000019978	Epb41l2	erythrocyte membrane protein band 4.1 like 2	chr10_25398467	chr10_25398467_Epb41l2
534	chr10	25398474	25398474	1	*	0.235308	0.407247	-0.171938	0.0465315	-3.6951	0.00746535	0.0184283	0.000219804	0.0315794	Promoter (<=1kb)	10	25398659	25484280	85622	1	13822	ENSMUST00000219900.1	-185	ENSMUSG00000019978	Epb41l2	erythrocyte membrane protein band 4.1 like 2	chr10_25398474	chr10_25398474_Epb41l2
535	chr10	25535903	25535903	1	*	0.425346	0.583159	-0.157812	0.0387821	-4.06921	0.0090997	0.00954192	4.71726e-05	0.0120445	Promoter (<=1kb)	10	25527943	25536267	8325	2	100504474	ENSMUST00000179685.2	364	ENSMUSG00000096546	Smlr1	small leucine-rich protein 1	chr10_25535903	chr10_25535903_Smlr1
536	chr10	31607189	31607189	1	*	0.209467	0.428158	-0.218691	0.0538652	-4.05997	0.0190121	0.0110202	4.90788e-05	0.0123458	Promoter (1-2kb)	10	31493193	31609184	115992	2	268291	ENSMUST00000081989.7	1995	ENSMUSG00000063760	Rnf217	ring finger protein 217	chr10_31607189	chr10_31607189_Rnf217
537	chr10	31607258	31607258	1	*	0.135122	0.257447	-0.122325	0.0342061	-3.57613	0.0152498	0.00677111	0.000348714	0.0417227	Promoter (1-2kb)	10	31493193	31609184	115992	2	268291	ENSMUST00000081989.7	1926	ENSMUSG00000063760	Rnf217	ring finger protein 217	chr10_31607258	chr10_31607258_Rnf217
538	chr10	33222662	33222662	1	*	0.889335	0.993067	-0.103732	0.0221126	-4.69107	0.00878377	0.0123291	2.71785e-06	0.00218934	Exon (ENSMUST00000217716.1/442820, exon 3 of 3)	10	33195968	33335014	139047	1	76757	ENSMUST00000219211.1	26694	ENSMUSG00000019787	Trdn	triadin	chr10_33222662	chr10_33222662_Trdn
539	chr10	37195075	37195075	1	*	0.84913	0.64643	0.2027	0.0411275	4.92856	0.0107492	0.00844065	8.28379e-07	0.00109348	Distal Intergenic	10	37133375	37138920	5546	2	17118	ENSMUST00000092584.5	-56155	ENSMUSG00000069662	Marcks	myristoylated alanine rich protein kinase C substrate	chr10_37195075	chr10_37195075_Marcks
540	chr10	37195114	37195114	1	*	0.850591	0.721271	0.12932	0.0366406	3.52942	0.00846828	0.00915601	0.000416465	0.0466575	Distal Intergenic	10	37133375	37138920	5546	2	17118	ENSMUST00000092584.5	-56194	ENSMUSG00000069662	Marcks	myristoylated alanine rich protein kinase C substrate	chr10_37195114	chr10_37195114_Marcks
541	chr10	37195207	37195207	1	*	0.862888	0.739604	0.123285	0.0351255	3.50984	0.00848794	0.00830689	0.00044838	0.0488731	Distal Intergenic	10	37133375	37138920	5546	2	17118	ENSMUST00000092584.5	-56287	ENSMUSG00000069662	Marcks	myristoylated alanine rich protein kinase C substrate	chr10_37195207	chr10_37195207_Marcks
542	chr10	39109905	39109905	1	*	0.157555	0.311336	-0.153781	0.0347127	-4.4301	0.00674152	0.0108765	9.41888e-06	0.0045663	Exon (ENSMUST00000019992.5/16775, exon 38 of 38)	10	39105781	39110097	4317	1	16775	ENSMUST00000163036.1	4124	ENSMUSG00000019846	Lama4	laminin, alpha 4	chr10_39109905	chr10_39109905_Lama4
543	chr10	39471848	39471848	1	*	0.642299	0.519378	0.122921	0.0317924	3.86636	0.00674152	0.00697471	0.000110472	0.020573	Intron (ENSMUST00000148152.7/14360, intron 3 of 4)	10	39454915	39564355	109441	1	14360	ENSMUST00000146287.7	16933	ENSMUSG00000019843	Fyn	Fyn proto-oncogene	chr10_39471848	chr10_39471848_Fyn
544	chr10	39659959	39659959	1	*	0.245509	0.38046	-0.134951	0.0348846	-3.86849	0.00749719	0.00974204	0.00010951	0.0204817	Intron (ENSMUST00000129191.7/327744, intron 1 of 3)	10	39650555	39654825	4271	1	103213	ENSMUST00000155945.1	9404	ENSMUSG00000019842	Traf3ip2	TRAF3 interacting protein 2	chr10_39659959	chr10_39659959_Traf3ip2
545	chr10	39975125	39975125	1	*	0.739907	0.585546	0.154362	0.0407594	3.78714	0.00802102	0.0104286	0.000152388	0.0252808	Promoter (<=1kb)	10	39974604	39975265	662	2	215928	ENSMUST00000170505.2	140	ENSMUSG00000038528	Mfsd4b5	major facilitator superfamily domain containing 4B5	chr10_39975125	chr10_39975125_Mfsd4b5
546	chr10	40133324	40133324	1	*	0.823813	0.693405	0.130409	0.0358795	3.63463	0.0090527	0.00937042	0.000278384	0.0363413	Exon (ENSMUST00000217252.1/72472, exon 2 of 2)	10	40033532	40142254	108723	2	72472	ENSMUST00000092566.7	8930	ENSMUSG00000019838	Slc16a10	solute carrier family 16 (monocarboxylic acid transporters), member 10	chr10_40133324	chr10_40133324_Slc16a10
547	chr10	40133332	40133332	1	*	0.877272	0.725366	0.151906	0.0263828	5.75776	0.0068081	0.00674152	8.52387e-09	7.46514e-05	Exon (ENSMUST00000217252.1/72472, exon 2 of 2)	10	40033532	40142254	108723	2	72472	ENSMUST00000092566.7	8922	ENSMUSG00000019838	Slc16a10	solute carrier family 16 (monocarboxylic acid transporters), member 10	chr10_40133332	chr10_40133332_Slc16a10
548	chr10	40198176	40198176	1	*	0.882828	0.736434	0.146394	0.0395965	3.69715	0.0101001	0.010035	0.000218033	0.0314447	Distal Intergenic	10	40223683	40227798	4116	2	67239	ENSMUST00000182287.1	29622	ENSMUSG00000038510	Rpf2	ribosome production factor 2 homolog	chr10_40198176	chr10_40198176_Rpf2
549	chr10	40629648	40629648	1	*	0.324158	0.475046	-0.150888	0.0388628	-3.88258	0.009148	0.00882971	0.000103354	0.0196754	Promoter (<=1kb)	10	40630011	40649931	19921	1	70503	ENSMUST00000019977.7	-363	ENSMUSG00000063428	Ddo	D-aspartate oxidase	chr10_40629648	chr10_40629648_Ddo
550	chr10	40629681	40629681	1	*	0.296924	0.465785	-0.168861	0.032218	-5.24122	0.00717381	0.00723391	1.59519e-07	0.000388691	Promoter (<=1kb)	10	40630011	40649931	19921	1	70503	ENSMUST00000019977.7	-330	ENSMUSG00000063428	Ddo	D-aspartate oxidase	chr10_40629681	chr10_40629681_Ddo
551	chr10	40629693	40629693	1	*	0.231838	0.379597	-0.147759	0.0298108	-4.95656	0.00674152	0.00674152	7.17521e-07	0.00100238	Promoter (<=1kb)	10	40630011	40649931	19921	1	70503	ENSMUST00000019977.7	-318	ENSMUSG00000063428	Ddo	D-aspartate oxidase	chr10_40629693	chr10_40629693_Ddo
552	chr10	40629769	40629769	1	*	0.310069	0.472644	-0.162575	0.0385855	-4.21338	0.00674152	0.0120172	2.51582e-05	0.00820755	Promoter (<=1kb)	10	40630011	40649931	19921	1	70503	ENSMUST00000019977.7	-242	ENSMUSG00000063428	Ddo	D-aspartate oxidase	chr10_40629769	chr10_40629769_Ddo
553	chr10	40675903	40675903	1	*	0.907121	0.759312	0.147809	0.0350173	4.22104	0.0108962	0.0111718	2.43178e-05	0.00805699	Intron (ENSMUST00000213856.1/70503, intron 4 of 4)	10	40683282	40811083	127802	1	327747	ENSMUST00000058747.3	-7379	ENSMUSG00000045555	Mettl24	methyltransferase like 24	chr10_40675903	chr10_40675903_Mettl24
554	chr10	41910203	41910203	1	*	0.739441	0.58763	0.151811	0.0360909	4.20635	0.0130218	0.00752509	2.59531e-05	0.00834745	Distal Intergenic	10	41898373	41902549	4177	1	140742	ENSMUST00000214835.1	11830	ENSMUSG00000038332	Sesn1	sestrin 1	chr10_41910203	chr10_41910203_Sesn1
555	chr10	42501172	42501172	1	*	0.403737	0.561871	-0.158134	0.0447072	-3.53709	0.00700917	0.0183624	0.000404562	0.0457836	Promoter (<=1kb)	10	42502030	42534787	32758	1	54198	ENSMUST00000105500.7	-858	ENSMUSG00000019804	Snx3	sorting nexin 3	chr10_42501172	chr10_42501172_Snx3
556	chr10	42501249	42501249	1	*	0.300418	0.496138	-0.19572	0.0527075	-3.71332	0.00795191	0.0263407	0.000204557	0.0302466	Promoter (<=1kb)	10	42502030	42534787	32758	1	54198	ENSMUST00000105500.7	-781	ENSMUSG00000019804	Snx3	sorting nexin 3	chr10_42501249	chr10_42501249_Snx3
557	chr10	42726591	42726591	1	*	0.971184	0.827733	0.143451	0.0367037	3.90836	0.0113908	0.0143065	9.29261e-05	0.0184499	Distal Intergenic	10	42761496	42832514	71019	1	140740	ENSMUST00000019937.4	-34905	ENSMUSG00000019802	Sec63	SEC63-like (S. cerevisiae)	chr10_42726591	chr10_42726591_Sec63
558	chr10	42899798	42899798	1	*	0.880062	0.77676	0.103302	0.0283804	3.6399	0.00789864	0.00799604	0.000272745	0.0358981	Intron (ENSMUST00000063063.13/268297, intron 1 of 8)	10	42902473	42935139	32667	1	268297	ENSMUST00000125576.1	-2675	ENSMUSG00000044770	Scml4	Scm polycomb group protein like 4	chr10_42899798	chr10_42899798_Scml4
559	chr10	42899859	42899859	1	*	0.864519	0.738226	0.126293	0.0317483	3.97795	0.00674152	0.012861	6.95121e-05	0.0153587	Intron (ENSMUST00000063063.13/268297, intron 1 of 8)	10	42902473	42935139	32667	1	268297	ENSMUST00000125576.1	-2614	ENSMUSG00000044770	Scml4	Scm polycomb group protein like 4	chr10_42899859	chr10_42899859_Scml4
560	chr10	42979985	42979985	1	*	0.600188	0.773566	-0.173378	0.0437075	-3.96678	0.00816715	0.0142396	7.28488e-05	0.0158357	Distal Intergenic	10	42939881	42958721	18841	1	268297	ENSMUST00000127675.1	40104	ENSMUSG00000044770	Scml4	Scm polycomb group protein like 4	chr10_42979985	chr10_42979985_Scml4
561	chr10	43004283	43004283	1	*	0.85642	0.669502	0.186918	0.0477139	3.91748	0.0114413	0.0122597	8.94783e-05	0.0180035	3' UTR	10	42939881	42958721	18841	1	268297	ENSMUST00000127675.1	64402	ENSMUSG00000044770	Scml4	Scm polycomb group protein like 4	chr10_43004283	chr10_43004283_Scml4
562	chr10	43703181	43703181	1	*	0.779071	0.566722	0.212348	0.0454661	4.67047	0.00787881	0.0140935	3.00506e-06	0.00233023	Intron (ENSMUST00000215599.1/414125, intron 3 of 4)	10	43745809	43757569	11761	1	69443	ENSMUST00000213330.1	-42628	ENSMUSG00000111422	1700027J07Rik	RIKEN cDNA 1700027J07 gene	chr10_43703181	chr10_43703181_1700027J07Rik
563	chr10	43703196	43703196	1	*	0.688593	0.483771	0.204822	0.0477281	4.29143	0.00881459	0.0136546	1.77525e-05	0.00665163	Intron (ENSMUST00000215599.1/414125, intron 3 of 4)	10	43745809	43757569	11761	1	69443	ENSMUST00000213330.1	-42613	ENSMUSG00000111422	1700027J07Rik	RIKEN cDNA 1700027J07 gene	chr10_43703196	chr10_43703196_1700027J07Rik
564	chr10	43703275	43703275	1	*	0.566496	0.384484	0.182012	0.0462519	3.93524	0.0100109	0.0085999	8.31125e-05	0.017128	Intron (ENSMUST00000215599.1/414125, intron 3 of 4)	10	43745809	43757569	11761	1	69443	ENSMUST00000213330.1	-42534	ENSMUSG00000111422	1700027J07Rik	RIKEN cDNA 1700027J07 gene	chr10_43703275	chr10_43703275_1700027J07Rik
565	chr10	44381299	44381299	1	*	0.600308	0.431479	0.168829	0.0451618	3.73831	0.0114415	0.00804431	0.000185261	0.0284481	Distal Intergenic	10	44359676	44359768	93	1	100316688	ENSMUST00000158635.1	21623	ENSMUSG00000089260	Mir1929	microRNA 1929	chr10_44381299	chr10_44381299_Mir1929
566	chr10	44381818	44381818	1	*	0.835498	0.675026	0.160472	0.0385292	4.16493	0.010932	0.0102675	3.11449e-05	0.00934567	Distal Intergenic	10	44359676	44359768	93	1	100316688	ENSMUST00000158635.1	22142	ENSMUSG00000089260	Mir1929	microRNA 1929	chr10_44381818	chr10_44381818_Mir1929
567	chr10	44381864	44381864	1	*	0.839798	0.709677	0.130121	0.0350745	3.70983	0.0137663	0.00966601	0.000207396	0.0305108	Distal Intergenic	10	44359676	44359768	93	1	100316688	ENSMUST00000158635.1	22188	ENSMUSG00000089260	Mir1929	microRNA 1929	chr10_44381864	chr10_44381864_Mir1929
568	chr10	44381937	44381937	1	*	0.826549	0.675821	0.150728	0.0347174	4.34157	0.0154018	0.00687005	1.41466e-05	0.00579536	Distal Intergenic	10	44359676	44359768	93	1	100316688	ENSMUST00000158635.1	22261	ENSMUSG00000089260	Mir1929	microRNA 1929	chr10_44381937	chr10_44381937_Mir1929
569	chr10	46071394	46071394	1	*	0.374609	0.508655	-0.134046	0.0335234	-3.99858	0.00836536	0.00674152	6.37249e-05	0.0145416	Distal Intergenic	10	45837880	45852283	14404	1	320363	ENSMUST00000215085.1	233514	ENSMUSG00000110874	D030045P18Rik	RIKEN cDNA D030045P18 gene	chr10_46071394	chr10_46071394_D030045P18Rik
570	chr10	50895325	50895325	1	*	0.142506	0.00398457	0.138521	0.0355356	3.8981	0.0133865	0.0134699	9.6952e-05	0.0189414	Promoter (<=1kb)	10	50895651	50989152	93502	1	20464	ENSMUST00000020071.3	-326	ENSMUSG00000019913	Sim1	single-minded family bHLH transcription factor 1	chr10_50895325	chr10_50895325_Sim1
571	chr10	51991315	51991315	1	*	0.466054	0.640255	-0.174201	0.0487504	-3.57334	0.00934929	0.0102024	0.000352461	0.041982	Distal Intergenic	10	52022502	52028471	5970	1	215031	ENSMUST00000163017.9	-31187	ENSMUSG00000049641	Vgll2	vestigial like family member 2	chr10_51991315	chr10_51991315_Vgll2
572	chr10	51991351	51991351	1	*	0.297194	0.531385	-0.234192	0.0657398	-3.56241	0.025931	0.0113462	0.000367471	0.0431693	Distal Intergenic	10	52022502	52028471	5970	1	215031	ENSMUST00000163017.9	-31151	ENSMUSG00000049641	Vgll2	vestigial like family member 2	chr10_51991351	chr10_51991351_Vgll2
573	chr10	53519163	53519163	1	*	0.700284	0.550399	0.149885	0.0397766	3.76817	0.00790863	0.00972369	0.000164446	0.0264949	Promoter (<=1kb)	10	53498443	53518989	20547	2	100502868	ENSMUST00000218774.1	-174	ENSMUSG00000112739	Gm20597	predicted gene, 20597	chr10_53519163	chr10_53519163_Gm20597
574	chr10	56115548	56115548	1	*	0.725268	0.577891	0.147377	0.0339451	4.34164	0.00700558	0.00851987	1.41425e-05	0.00579536	Exon (ENSMUST00000063138.7/73390, exon 2 of 2)	10	56106917	56116880	9964	1	73390	ENSMUST00000063138.7	8631	ENSMUSG00000047669	Msl3l2	MSL3 like 2	chr10_56115548	chr10_56115548_Msl3l2
575	chr10	56115552	56115552	1	*	0.663888	0.506477	0.157411	0.0427368	3.68326	0.00674152	0.0182487	0.000230268	0.0324672	Exon (ENSMUST00000063138.7/73390, exon 2 of 2)	10	56106917	56116880	9964	1	73390	ENSMUST00000063138.7	8635	ENSMUSG00000047669	Msl3l2	MSL3 like 2	chr10_56115552	chr10_56115552_Msl3l2
576	chr10	56115672	56115672	1	*	0.558349	0.418324	0.140025	0.0341774	4.097	0.00674152	0.00716347	4.18533e-05	0.0112387	Exon (ENSMUST00000063138.7/73390, exon 2 of 2)	10	56106917	56116880	9964	1	73390	ENSMUST00000063138.7	8755	ENSMUSG00000047669	Msl3l2	MSL3 like 2	chr10_56115672	chr10_56115672_Msl3l2
577	chr10	58628485	58628485	1	*	0.535791	0.685344	-0.149553	0.0413862	-3.6136	0.00829277	0.00933166	0.00030197	0.0381347	Exon (ENSMUST00000003312.4/13608, exon 4 of 12)	10	58600789	58675654	74866	2	13608	ENSMUST00000003312.4	47169	ENSMUSG00000003227	Edar	ectodysplasin-A receptor	chr10_58628485	chr10_58628485_Edar
578	chr10	58713494	58713494	1	*	0.849798	0.703912	0.145886	0.0352157	4.14264	0.0130347	0.00729079	3.43329e-05	0.00993972	Distal Intergenic	10	58696745	58704277	7533	1	103505	ENSMUST00000218015.1	16749	ENSMUSG00000091526	BB019430	expressed sequence BB019430	chr10_58713494	chr10_58713494_BB019430
579	chr10	59282526	59282526	1	*	0.396362	0.597782	-0.20142	0.0537937	-3.74431	0.00873529	0.0317169	0.000180893	0.0279925	Distal Intergenic	10	59323296	59373304	50009	1	18451	ENSMUST00000009789.14	-40770	ENSMUSG00000019916	P4ha1	procollagen-proline, 2-oxoglutarate 4-dioxygenase (proline 4-hydroxylase), alpha 1 polypeptide	chr10_59282526	chr10_59282526_P4ha1
580	chr10	59282538	59282538	1	*	0.345524	0.5245	-0.178976	0.0470567	-3.80342	0.00847735	0.0211467	0.000142712	0.0242091	Distal Intergenic	10	59323296	59373304	50009	1	18451	ENSMUST00000009789.14	-40758	ENSMUSG00000019916	P4ha1	procollagen-proline, 2-oxoglutarate 4-dioxygenase (proline 4-hydroxylase), alpha 1 polypeptide	chr10_59282538	chr10_59282538_P4ha1
581	chr10	59410212	59410212	1	*	0.153596	0.393774	-0.240178	0.0593891	-4.04414	0.012998	0.0135386	5.2516e-05	0.0128904	Promoter (<=1kb)	10	59411027	59421970	10944	1	69836	ENSMUST00000162643.1	-815	ENSMUSG00000009646	Pla2g12b	phospholipase A2, group XIIB	chr10_59410212	chr10_59410212_Pla2g12b
582	chr10	59504071	59504071	1	*	0.168712	0.305325	-0.136613	0.029395	-4.6475	0.00693472	0.00771761	3.35982e-06	0.00249704	Intron (ENSMUST00000020312.12/215999, intron 1 of 7)	10	59448597	59458160	9564	2	215999	ENSMUST00000009791.6	-45911	ENSMUSG00000009647	Mcu	mitochondrial calcium uniporter	chr10_59504071	chr10_59504071_Mcu
583	chr10	59504144	59504144	1	*	0.183094	0.320211	-0.137117	0.032256	-4.25091	0.00878436	0.00896393	2.12903e-05	0.00743866	Intron (ENSMUST00000020312.12/215999, intron 1 of 7)	10	59448597	59458160	9564	2	215999	ENSMUST00000009791.6	-45984	ENSMUSG00000009647	Mcu	mitochondrial calcium uniporter	chr10_59504144	chr10_59504144_Mcu
584	chr10	59504156	59504156	1	*	0.174647	0.292756	-0.118109	0.0307815	-3.83702	0.00762847	0.00888057	0.000124536	0.022201	Intron (ENSMUST00000020312.12/215999, intron 1 of 7)	10	59448597	59458160	9564	2	215999	ENSMUST00000009791.6	-45996	ENSMUSG00000009647	Mcu	mitochondrial calcium uniporter	chr10_59504156	chr10_59504156_Mcu
585	chr10	59594161	59594161	1	*	0.881357	0.746279	0.135078	0.0344282	3.92348	0.0104099	0.00978815	8.72797e-05	0.0177213	Intron (ENSMUST00000020312.12/215999, intron 1 of 7)	10	59602775	59616655	13881	2	215999	ENSMUST00000162012.1	22494	ENSMUSG00000009647	Mcu	mitochondrial calcium uniporter	chr10_59594161	chr10_59594161_Mcu
586	chr10	60088757	60088757	1	*	0.35661	0.52269	-0.166081	0.0425378	-3.9043	0.00716343	0.0161841	9.44966e-05	0.0186521	Intron (ENSMUST00000050516.13/69090, intron 9 of 10)	10	60106219	60127338	21120	1	94214	ENSMUST00000138976.2	-17462	ENSMUSG00000058297	Spock2	sparc/osteonectin, cwcv and kazal-like domains proteoglycan 2	chr10_60088757	chr10_60088757_Spock2
587	chr10	60108525	60108525	1	*	0.373567	0.527642	-0.154075	0.0376354	-4.09389	0.00849816	0.00690663	4.24202e-05	0.0113417	Intron (ENSMUST00000138976.2/94214, intron 1 of 7)	10	60106468	60133908	27441	1	94214	ENSMUST00000165024.2	2057	ENSMUSG00000058297	Spock2	sparc/osteonectin, cwcv and kazal-like domains proteoglycan 2	chr10_60108525	chr10_60108525_Spock2
588	chr10	60218803	60218803	1	*	0.00381002	0.118773	-0.114963	0.0303278	-3.79069	0.0132844	0.0106789	0.000150228	0.0250464	Promoter (<=1kb)	10	60181532	60219260	37729	2	53374	ENSMUST00000135158.8	457	ENSMUSG00000057337	Chst3	carbohydrate sulfotransferase 3	chr10_60218803	chr10_60218803_Chst3
589	chr10	60326716	60326716	1	*	0.341751	0.52096	-0.179209	0.0401074	-4.46822	0.00674152	0.0155846	7.88717e-06	0.0041346	Intron (ENSMUST00000073242.10/22295, intron 42 of 66)	10	60303274	60321585	18312	2	22295	ENSMUST00000153525.7	-5131	ENSMUSG00000012819	Cdh23	cadherin 23 (otocadherin)	chr10_60326716	chr10_60326716_Cdh23
590	chr10	60326774	60326774	1	*	0.536374	0.701027	-0.164654	0.0443178	-3.7153	0.00674513	0.0245957	0.000202961	0.0300937	Intron (ENSMUST00000073242.10/22295, intron 42 of 66)	10	60303274	60321585	18312	2	22295	ENSMUST00000153525.7	-5189	ENSMUSG00000012819	Cdh23	cadherin 23 (otocadherin)	chr10_60326774	chr10_60326774_Cdh23
591	chr10	60326785	60326785	1	*	0.53837	0.687227	-0.148857	0.038148	-3.90209	0.00763579	0.0107164	9.53676e-05	0.0187649	Intron (ENSMUST00000073242.10/22295, intron 42 of 66)	10	60303274	60321585	18312	2	22295	ENSMUST00000153525.7	-5200	ENSMUSG00000012819	Cdh23	cadherin 23 (otocadherin)	chr10_60326785	chr10_60326785_Cdh23
592	chr10	60371489	60371489	1	*	0.696733	0.523992	0.172741	0.0483305	3.57417	0.0100912	0.0122379	0.000351343	0.041894	3' UTR	10	60376866	60380192	3327	2	22295	ENSMUST00000124712.1	8703	ENSMUSG00000012819	Cdh23	cadherin 23 (otocadherin)	chr10_60371489	chr10_60371489_Cdh23
593	chr10	60411470	60411470	1	*	0.322841	0.457013	-0.134172	0.0341876	-3.9246	0.00806739	0.00674152	8.68743e-05	0.0176657	Intron (ENSMUST00000073242.10/22295, intron 22 of 66)	10	60376772	60406453	29682	2	22295	ENSMUST00000144462.7	-5017	ENSMUSG00000012819	Cdh23	cadherin 23 (otocadherin)	chr10_60411470	chr10_60411470_Cdh23
594	chr10	60592982	60592982	1	*	0.421455	0.588795	-0.167341	0.0421959	-3.9658	0.00993062	0.00888255	7.31507e-05	0.0158685	Intron (ENSMUST00000073242.10/22295, intron 5 of 66)	10	60628480	60653033	24554	2	22295	ENSMUST00000153677.1	60051	ENSMUSG00000012819	Cdh23	cadherin 23 (otocadherin)	chr10_60592982	chr10_60592982_Cdh23
595	chr10	60592994	60592994	1	*	0.244119	0.384564	-0.140445	0.0344824	-4.07294	0.00702908	0.00925674	4.64224e-05	0.0119307	Intron (ENSMUST00000073242.10/22295, intron 5 of 66)	10	60628480	60653033	24554	2	22295	ENSMUST00000153677.1	60039	ENSMUSG00000012819	Cdh23	cadherin 23 (otocadherin)	chr10_60592994	chr10_60592994_Cdh23
596	chr10	60593038	60593038	1	*	0.112033	0.21745	-0.105416	0.0282974	-3.72531	0.00786958	0.00948876	0.000195076	0.0293726	Intron (ENSMUST00000073242.10/22295, intron 5 of 66)	10	60628480	60653033	24554	2	22295	ENSMUST00000153677.1	59995	ENSMUSG00000012819	Cdh23	cadherin 23 (otocadherin)	chr10_60593038	chr10_60593038_Cdh23
597	chr10	60593297	60593297	1	*	0.309872	0.468903	-0.159031	0.0382769	-4.15475	0.00685309	0.0100234	3.25649e-05	0.0095958	Intron (ENSMUST00000073242.10/22295, intron 5 of 66)	10	60628480	60653033	24554	2	22295	ENSMUST00000153677.1	59736	ENSMUSG00000012819	Cdh23	cadherin 23 (otocadherin)	chr10_60593297	chr10_60593297_Cdh23
598	chr10	60639482	60639482	1	*	0.656655	0.540463	0.116193	0.0329587	3.5254	0.00690529	0.00696162	0.000422851	0.0471082	Intron (ENSMUST00000073242.10/22295, intron 2 of 66)	10	60628480	60653033	24554	2	22295	ENSMUST00000153677.1	13551	ENSMUSG00000012819	Cdh23	cadherin 23 (otocadherin)	chr10_60639482	chr10_60639482_Cdh23
599	chr10	60834899	60834899	1	*	0.739083	0.611688	0.127395	0.0311	4.09628	0.00682088	0.00756732	4.19836e-05	0.0112654	Distal Intergenic	10	60762593	60831581	68989	2	107449	ENSMUST00000077925.6	-3318	ENSMUSG00000020099	Unc5b	unc-5 netrin receptor B	chr10_60834899	chr10_60834899_Unc5b
600	chr10	61418828	61418828	1	*	0.50893	0.390234	0.118696	0.0322653	3.67874	0.00674152	0.00674152	0.000234391	0.0327794	Promoter (<=1kb)	10	61417972	61425338	7367	1	18119	ENSMUST00000049339.6	856	ENSMUSG00000037171	Nodal	nodal	chr10_61418828	chr10_61418828_Nodal
601	chr10	61487180	61487180	1	*	0.440396	0.615265	-0.174868	0.0442239	-3.95416	0.0101605	0.0124952	7.68024e-05	0.0163495	Intron (ENSMUST00000049242.8/216011, intron 2 of 4)	10	61475801	61582791	106991	1	216011	ENSMUST00000049242.8	11379	ENSMUSG00000037151	Lrrc20	leucine rich repeat containing 20	chr10_61487180	chr10_61487180_Lrrc20
602	chr10	61626179	61626179	1	*	0.374211	0.2537	0.120511	0.0343753	3.50575	0.00971007	0.00677684	0.000455326	0.0493247	Exon (ENSMUST00000020287.7/237362, exon 4 of 4)	10	61648552	61674168	25617	1	67895	ENSMUST00000020286.6	-22373	ENSMUSG00000020089	Ppa1	pyrophosphatase (inorganic) 1	chr10_61626179	chr10_61626179_Ppa1
603	chr10	61626188	61626188	1	*	0.537302	0.395012	0.142289	0.0382471	3.72026	0.00756943	0.0110178	0.000199016	0.0297455	Exon (ENSMUST00000020287.7/237362, exon 4 of 4)	10	61648552	61674168	25617	1	67895	ENSMUST00000020286.6	-22364	ENSMUSG00000020089	Ppa1	pyrophosphatase (inorganic) 1	chr10_61626188	chr10_61626188_Ppa1
604	chr10	61626203	61626203	1	*	0.454739	0.321641	0.133098	0.036235	3.67318	0.00946553	0.00742373	0.000239548	0.0331772	Exon (ENSMUST00000020287.7/237362, exon 4 of 4)	10	61648552	61674168	25617	1	67895	ENSMUST00000020286.6	-22349	ENSMUSG00000020089	Ppa1	pyrophosphatase (inorganic) 1	chr10_61626203	chr10_61626203_Ppa1
605	chr10	61632509	61632509	1	*	0.694661	0.550238	0.144422	0.0328475	4.39676	0.00674152	0.00844332	1.0988e-05	0.00497033	Distal Intergenic	10	61648552	61674168	25617	1	67895	ENSMUST00000020286.6	-16043	ENSMUSG00000020089	Ppa1	pyrophosphatase (inorganic) 1	chr10_61632509	chr10_61632509_Ppa1
606	chr10	61632601	61632601	1	*	0.729987	0.61562	0.114367	0.0323199	3.53858	0.00674152	0.00887369	0.000402293	0.0456613	Distal Intergenic	10	61648552	61674168	25617	1	67895	ENSMUST00000020286.6	-15951	ENSMUSG00000020089	Ppa1	pyrophosphatase (inorganic) 1	chr10_61632601	chr10_61632601_Ppa1
607	chr10	61632621	61632621	1	*	0.738636	0.605586	0.13305	0.0321357	4.14027	0.00704621	0.00675717	3.46897e-05	0.0100139	Distal Intergenic	10	61648552	61674168	25617	1	67895	ENSMUST00000020286.6	-15931	ENSMUSG00000020089	Ppa1	pyrophosphatase (inorganic) 1	chr10_61632621	chr10_61632621_Ppa1
608	chr10	61954018	61954018	1	*	0.602565	0.762011	-0.159446	0.0359854	-4.43085	0.00702944	0.0127586	9.3861e-06	0.00455291	Intron (ENSMUST00000105452.8/12817, intron 2 of 39)	10	61848732	61978121	129390	2	12817	ENSMUST00000051826.13	24103	ENSMUSG00000058806	Col13a1	collagen, type XIII, alpha 1	chr10_61954018	chr10_61954018_Col13a1
609	chr10	61954058	61954058	1	*	0.700238	0.83795	-0.137712	0.0300437	-4.58371	0.00674152	0.00903701	4.56788e-06	0.00301055	Intron (ENSMUST00000105452.8/12817, intron 2 of 39)	10	61848732	61978121	129390	2	12817	ENSMUST00000051826.13	24063	ENSMUSG00000058806	Col13a1	collagen, type XIII, alpha 1	chr10_61954058	chr10_61954058_Col13a1
610	chr10	62327880	62327880	1	*	0.51592	0.353836	0.162084	0.0449344	3.60713	0.00885733	0.00938206	0.000309607	0.0387888	Promoter (<=1kb)	10	62296093	62327767	31675	2	15275	ENSMUST00000139228.7	-113	ENSMUSG00000037012	Hk1	hexokinase 1	chr10_62327880	chr10_62327880_Hk1
611	chr10	62327910	62327910	1	*	0.581862	0.425412	0.15645	0.0431723	3.62385	0.00737259	0.00766878	0.000290254	0.0372576	Promoter (<=1kb)	10	62296093	62327767	31675	2	15275	ENSMUST00000139228.7	-143	ENSMUSG00000037012	Hk1	hexokinase 1	chr10_62327910	chr10_62327910_Hk1
612	chr10	62336049	62336049	1	*	0.819733	0.591403	0.22833	0.0491561	4.64501	0.0122107	0.0114724	3.40068e-06	0.00251357	Intron (ENSMUST00000099691.10/15275, intron 1 of 17)	10	62340256	62349851	9596	1	70162	ENSMUST00000123457.1	-4207	NA	Hk1os	hexokinase 1, opposite strand	chr10_62336049	chr10_62336049_Hk1os
613	chr10	62349425	62349425	1	*	0.857828	0.744996	0.112832	0.0321624	3.5082	0.0128137	0.00698566	0.000451145	0.0490381	Intron (ENSMUST00000123457.1/70162, intron 1 of 1)	10	62269909	62342722	72814	2	15275	ENSMUST00000130422.7	-6703	ENSMUSG00000037012	Hk1	hexokinase 1	chr10_62349425	chr10_62349425_Hk1
614	chr10	62349464	62349464	1	*	0.659174	0.529426	0.129747	0.034368	3.77524	0.0100818	0.00674152	0.000159853	0.026039	Intron (ENSMUST00000123457.1/70162, intron 1 of 1)	10	62269909	62342722	72814	2	15275	ENSMUST00000130422.7	-6742	ENSMUSG00000037012	Hk1	hexokinase 1	chr10_62349464	chr10_62349464_Hk1
615	chr10	62891069	62891069	1	*	0.789513	0.684324	0.105189	0.0300563	3.49974	0.00719858	0.00674152	0.00046572	0.0499878	Promoter (1-2kb)	10	62879873	62892986	13114	2	52463	ENSMUST00000227494.1	1917	ENSMUSG00000047146	Tet1	tet methylcytosine dioxygenase 1	chr10_62891069	chr10_62891069_Tet1
616	chr10	62891115	62891115	1	*	0.793224	0.647303	0.145921	0.0300033	4.86349	0.00674152	0.00674152	1.15336e-06	0.00131183	Promoter (1-2kb)	10	62879873	62892986	13114	2	52463	ENSMUST00000227494.1	1871	ENSMUSG00000047146	Tet1	tet methylcytosine dioxygenase 1	chr10_62891115	chr10_62891115_Tet1
617	chr10	62891136	62891136	1	*	0.836053	0.676951	0.159102	0.0348287	4.56813	0.0135699	0.00705133	4.92091e-06	0.00315573	Promoter (1-2kb)	10	62879873	62892986	13114	2	52463	ENSMUST00000227494.1	1850	ENSMUSG00000047146	Tet1	tet methylcytosine dioxygenase 1	chr10_62891136	chr10_62891136_Tet1
618	chr10	63062893	63062893	1	*	0.433825	0.609649	-0.175825	0.0439466	-4.00088	0.00965276	0.0151787	6.31084e-05	0.0144451	Promoter (1-2kb)	10	63061582	63077962	16381	1	68371	ENSMUST00000178684.2	1311	ENSMUSG00000112129	Pbld1	phenazine biosynthesis-like protein domain containing 1	chr10_63062893	chr10_63062893_Pbld1
619	chr10	63062973	63062973	1	*	0.419434	0.580319	-0.160885	0.0437912	-3.6739	0.0104039	0.00824237	0.000238872	0.0331062	Promoter (1-2kb)	10	63061582	63077962	16381	1	68371	ENSMUST00000178684.2	1391	ENSMUSG00000112129	Pbld1	phenazine biosynthesis-like protein domain containing 1	chr10_63062973	chr10_63062973_Pbld1
620	chr10	63168174	63168174	1	*	0.653793	0.519302	0.134491	0.0327556	4.10589	0.00695528	0.00699485	4.02757e-05	0.0109947	Intron (ENSMUST00000095580.2/68802, intron 3 of 19)	10	63115795	63203952	88158	2	68802	ENSMUST00000095580.2	35778	ENSMUSG00000020067	Mypn	myopalladin	chr10_63168174	chr10_63168174_Mypn
621	chr10	63168218	63168218	1	*	0.914537	0.797281	0.117256	0.0242928	4.8268	0.00674152	0.00838342	1.38748e-06	0.00145558	Intron (ENSMUST00000095580.2/68802, intron 3 of 19)	10	63115795	63203952	88158	2	68802	ENSMUST00000095580.2	35734	ENSMUSG00000020067	Mypn	myopalladin	chr10_63168218	chr10_63168218_Mypn
622	chr10	63168251	63168251	1	*	0.822743	0.671249	0.151494	0.0360227	4.20552	0.00728222	0.012505	2.60486e-05	0.00836401	Intron (ENSMUST00000095580.2/68802, intron 3 of 19)	10	63115795	63203952	88158	2	68802	ENSMUST00000095580.2	35701	ENSMUSG00000020067	Mypn	myopalladin	chr10_63168251	chr10_63168251_Mypn
623	chr10	63373819	63373819	1	*	0.257164	0.393589	-0.136425	0.0323303	-4.21971	0.00674152	0.0088117	2.44612e-05	0.00808206	Intron (ENSMUST00000120239.7/93759, intron 1 of 13)	10	63319005	63381704	62700	2	93759	ENSMUST00000120239.7	7885	ENSMUSG00000020063	Sirt1	sirtuin 1	chr10_63373819	chr10_63373819_Sirt1
624	chr10	63426947	63426947	1	*	0.406092	0.61017	-0.204078	0.0504137	-4.04806	0.0101416	0.0108463	5.16435e-05	0.0127549	Distal Intergenic	10	63430098	65002965	1572868	1	216033	ENSMUST00000105441.7	-3151	ENSMUSG00000060843	Ctnna3	catenin (cadherin associated protein), alpha 3	chr10_63426947	chr10_63426947_Ctnna3
625	chr10	66582626	66582626	1	*	0.837662	0.955445	-0.117782	0.0331351	-3.5546	0.0109496	0.0105203	0.000378556	0.0439199	Distal Intergenic	10	66120605	66254223	133619	2	69433	ENSMUST00000189619.1	-328403	ENSMUSG00000100000	1700023F02Rik	RIKEN cDNA 1700023F02 gene	chr10_66582626	chr10_66582626_1700023F02Rik
626	chr10	66582838	66582838	1	*	0.833578	0.9547	-0.121122	0.0319185	-3.79474	0.0108327	0.0100118	0.000147797	0.0247628	Distal Intergenic	10	66120605	66254223	133619	2	69433	ENSMUST00000189619.1	-328615	ENSMUSG00000100000	1700023F02Rik	RIKEN cDNA 1700023F02 gene	chr10_66582838	chr10_66582838_1700023F02Rik
627	chr10	66937167	66937167	1	*	0.812319	0.655587	0.156732	0.0373437	4.19701	0.00744889	0.00939539	2.70468e-05	0.00854817	Distal Intergenic	10	66912489	66920258	7770	2	68488	ENSMUST00000181710.2	-16909	NA	1110002J07Rik	RIKEN cDNA 1110002J07 gene	chr10_66937167	chr10_66937167_1110002J07Rik
628	chr10	66937199	66937199	1	*	0.782062	0.615768	0.166294	0.0335653	4.95434	0.00674152	0.00853464	7.25775e-07	0.00100852	Distal Intergenic	10	66912489	66920258	7770	2	68488	ENSMUST00000181710.2	-16941	NA	1110002J07Rik	RIKEN cDNA 1110002J07 gene	chr10_66937199	chr10_66937199_1110002J07Rik
629	chr10	66937208	66937208	1	*	0.784682	0.619056	0.165626	0.0335477	4.93704	0.00674152	0.00861597	7.93178e-07	0.00106275	Distal Intergenic	10	66912489	66920258	7770	2	68488	ENSMUST00000181710.2	-16950	NA	1110002J07Rik	RIKEN cDNA 1110002J07 gene	chr10_66937208	chr10_66937208_1110002J07Rik
630	chr10	66937298	66937298	1	*	0.839484	0.665669	0.173815	0.0342971	5.06793	0.00674152	0.0117407	4.02173e-07	0.000700567	Distal Intergenic	10	66912489	66920258	7770	2	68488	ENSMUST00000181710.2	-17040	NA	1110002J07Rik	RIKEN cDNA 1110002J07 gene	chr10_66937298	chr10_66937298_1110002J07Rik
631	chr10	66937311	66937311	1	*	0.804185	0.64113	0.163055	0.0336286	4.84871	0.00674152	0.00948175	1.24269e-06	0.00137236	Distal Intergenic	10	66912489	66920258	7770	2	68488	ENSMUST00000181710.2	-17053	NA	1110002J07Rik	RIKEN cDNA 1110002J07 gene	chr10_66937311	chr10_66937311_1110002J07Rik
632	chr10	66937315	66937315	1	*	0.835852	0.662656	0.173196	0.0328035	5.2798	0.00674152	0.00980939	1.29324e-07	0.000347315	Distal Intergenic	10	66912489	66920258	7770	2	68488	ENSMUST00000181710.2	-17057	NA	1110002J07Rik	RIKEN cDNA 1110002J07 gene	chr10_66937315	chr10_66937315_1110002J07Rik
633	chr10	66937341	66937341	1	*	0.829962	0.636969	0.192993	0.0324599	5.94558	0.00674152	0.00883062	2.7548e-09	4.40727e-05	Distal Intergenic	10	66912489	66920258	7770	2	68488	ENSMUST00000181710.2	-17083	NA	1110002J07Rik	RIKEN cDNA 1110002J07 gene	chr10_66937341	chr10_66937341_1110002J07Rik
634	chr10	66937348	66937348	1	*	0.817824	0.666756	0.151068	0.0349008	4.32852	0.00674152	0.011874	1.50118e-05	0.00601602	Distal Intergenic	10	66912489	66920258	7770	2	68488	ENSMUST00000181710.2	-17090	NA	1110002J07Rik	RIKEN cDNA 1110002J07 gene	chr10_66937348	chr10_66937348_1110002J07Rik
635	chr10	66937360	66937360	1	*	0.862627	0.673225	0.189402	0.035079	5.3993	0.00851093	0.00765784	6.69018e-08	0.000240665	Distal Intergenic	10	66912489	66920258	7770	2	68488	ENSMUST00000181710.2	-17102	NA	1110002J07Rik	RIKEN cDNA 1110002J07 gene	chr10_66937360	chr10_66937360_1110002J07Rik
636	chr10	67083847	67083847	1	*	0.44907	0.585825	-0.136755	0.0355691	-3.84476	0.00710831	0.00973939	0.000120669	0.0217395	Intron (ENSMUST00000020023.8/28193, intron 1 of 7)	10	67096125	67191748	95624	1	108829	ENSMUST00000174062.7	-12278	ENSMUSG00000037876	Jmjd1c	jumonji domain containing 1C	chr10_67083847	chr10_67083847_Jmjd1c
637	chr10	67083934	67083934	1	*	0.448329	0.617348	-0.169019	0.040035	-4.22179	0.00674152	0.0122721	2.42367e-05	0.00804286	Intron (ENSMUST00000020023.8/28193, intron 1 of 7)	10	67096125	67191748	95624	1	108829	ENSMUST00000174062.7	-12191	ENSMUSG00000037876	Jmjd1c	jumonji domain containing 1C	chr10_67083934	chr10_67083934_Jmjd1c
638	chr10	67109951	67109951	1	*	0.441141	0.642584	-0.201443	0.0541679	-3.71887	0.0121155	0.0104273	0.000200118	0.0298261	Intron (ENSMUST00000174062.7/108829, intron 1 of 2)	10	67009189	67096945	87757	2	28193	ENSMUST00000020023.8	-13006	ENSMUSG00000019873	Reep3	receptor accessory protein 3	chr10_67109951	chr10_67109951_Reep3
639	chr10	67115687	67115687	1	*	0.514275	0.331163	0.183112	0.047829	3.82846	0.0114953	0.00804799	0.000128945	0.0227518	Intron (ENSMUST00000174062.7/108829, intron 1 of 2)	10	67127258	67256318	129061	1	108829	ENSMUST00000174408.7	-11571	ENSMUSG00000037876	Jmjd1c	jumonji domain containing 1C	chr10_67115687	chr10_67115687_Jmjd1c
640	chr10	67180734	67180734	1	*	0.328903	0.510953	-0.18205	0.0412582	-4.41247	0.00840377	0.00727203	1.02198e-05	0.00475369	Intron (ENSMUST00000174062.7/108829, intron 2 of 2)	10	67185749	67216171	30423	1	108829	ENSMUST00000173661.7	-5015	ENSMUSG00000037876	Jmjd1c	jumonji domain containing 1C	chr10_67180734	chr10_67180734_Jmjd1c
641	chr10	67804700	67804700	1	*	0.700118	0.535149	0.164969	0.0367691	4.48663	0.00674152	0.0081594	7.23582e-06	0.00391367	Intron (ENSMUST00000232007.1/ENSMUST00000232007.1, intron 2 of 5)	10	67889953	67899007	9055	2	216049	ENSMUST00000127869.1	94307	ENSMUSG00000037855	Zfp365	zinc finger protein 365	chr10_67804700	chr10_67804700_Zfp365
642	chr10	67804795	67804795	1	*	0.703134	0.545023	0.158111	0.0399941	3.95336	0.00804623	0.0109694	7.70623e-05	0.0163867	Intron (ENSMUST00000232007.1/ENSMUST00000232007.1, intron 2 of 5)	10	67889953	67899007	9055	2	216049	ENSMUST00000127869.1	94212	ENSMUSG00000037855	Zfp365	zinc finger protein 365	chr10_67804795	chr10_67804795_Zfp365
643	chr10	67804805	67804805	1	*	0.700461	0.544355	0.156106	0.038348	4.07077	0.0101172	0.00713924	4.68573e-05	0.0120044	Intron (ENSMUST00000232007.1/ENSMUST00000232007.1, intron 2 of 5)	10	67889953	67899007	9055	2	216049	ENSMUST00000127869.1	94202	ENSMUSG00000037855	Zfp365	zinc finger protein 365	chr10_67804805	chr10_67804805_Zfp365
644	chr10	67804815	67804815	1	*	0.800146	0.645166	0.15498	0.0353932	4.37881	0.00860887	0.00855113	1.19327e-05	0.00520028	Intron (ENSMUST00000232007.1/ENSMUST00000232007.1, intron 2 of 5)	10	67889953	67899007	9055	2	216049	ENSMUST00000127869.1	94192	ENSMUSG00000037855	Zfp365	zinc finger protein 365	chr10_67804815	chr10_67804815_Zfp365
645	chr10	68844757	68844757	1	*	0.756856	0.630097	0.126759	0.0310041	4.08848	0.00674152	0.00674152	4.34213e-05	0.0114869	Distal Intergenic	10	68723824	68779201	55378	1	327766	ENSMUST00000218918.1	120933	ENSMUSG00000060044	Tmem26	transmembrane protein 26	chr10_68844757	chr10_68844757_Tmem26
646	chr10	69418883	69418883	1	*	0.364727	0.562524	-0.197797	0.04245	-4.65953	0.00787271	0.0116243	3.16927e-06	0.00241597	Intron (ENSMUST00000218194.1/ENSMUST00000218194.1, intron 1 of 2)	10	69398996	70023957	624962	1	11735	ENSMUST00000218680.1	19887	ENSMUSG00000069601	Ank3	ankyrin 3, epithelial	chr10_69418883	chr10_69418883_Ank3
647	chr10	69418910	69418910	1	*	0.4508	0.634134	-0.183334	0.0504602	-3.63323	0.0119279	0.0127279	0.000279899	0.0364686	Intron (ENSMUST00000218194.1/ENSMUST00000218194.1, intron 1 of 2)	10	69398996	70023957	624962	1	11735	ENSMUST00000218680.1	19914	ENSMUSG00000069601	Ank3	ankyrin 3, epithelial	chr10_69418910	chr10_69418910_Ank3
648	chr10	69706413	69706413	1	*	0.431772	0.284859	0.146913	0.0394042	3.72835	0.00773555	0.00967009	0.00019274	0.0291407	Promoter (<=1kb)	10	69706370	70015631	309262	1	11735	ENSMUST00000182992.7	43	ENSMUSG00000069601	Ank3	ankyrin 3, epithelial	chr10_69706413	chr10_69706413_Ank3
649	chr10	69924401	69924401	1	*	0.14392	0.253886	-0.109966	0.0313554	-3.50709	0.00674152	0.0107789	0.00045303	0.0491683	Intron (ENSMUST00000218680.1/11735, intron 24 of 42)	10	69925495	70023957	98463	1	11735	ENSMUST00000182692.7	-1094	ENSMUSG00000069601	Ank3	ankyrin 3, epithelial	chr10_69924401	chr10_69924401_Ank3
650	chr10	69941719	69941719	1	*	0.471176	0.634425	-0.163249	0.0405274	-4.02812	0.00968479	0.0142264	5.62235e-05	0.0134266	Intron (ENSMUST00000218680.1/11735, intron 26 of 42)	10	69926133	70023995	97863	1	11735	ENSMUST00000182437.7	15586	ENSMUSG00000069601	Ank3	ankyrin 3, epithelial	chr10_69941719	chr10_69941719_Ank3
651	chr10	69941725	69941725	1	*	0.46083	0.611746	-0.150916	0.0407728	-3.7014	0.0093683	0.0145585	0.000214412	0.0311471	Intron (ENSMUST00000218680.1/11735, intron 26 of 42)	10	69926133	70023995	97863	1	11735	ENSMUST00000182437.7	15592	ENSMUSG00000069601	Ank3	ankyrin 3, epithelial	chr10_69941725	chr10_69941725_Ank3
652	chr10	69941753	69941753	1	*	0.48855	0.611658	-0.123108	0.034541	-3.5641	0.00674152	0.00867208	0.000365101	0.0430132	Intron (ENSMUST00000218680.1/11735, intron 26 of 42)	10	69926133	70023995	97863	1	11735	ENSMUST00000182437.7	15620	ENSMUSG00000069601	Ank3	ankyrin 3, epithelial	chr10_69941753	chr10_69941753_Ank3
653	chr10	70127600	70127600	1	*	0.235299	0.363685	-0.128386	0.0332967	-3.85582	0.00674152	0.00839996	0.000115342	0.0210908	Intron (ENSMUST00000147545.7/76551, intron 1 of 8)	10	70097121	70193200	96080	1	76551	ENSMUST00000147545.7	30479	ENSMUSG00000048701	Ccdc6	coiled-coil domain containing 6	chr10_70127600	chr10_70127600_Ccdc6
654	chr10	70127628	70127628	1	*	0.338321	0.523895	-0.185574	0.0416777	-4.45258	0.00834695	0.0142532	8.48442e-06	0.00429657	Intron (ENSMUST00000147545.7/76551, intron 1 of 8)	10	70097121	70193200	96080	1	76551	ENSMUST00000147545.7	30507	ENSMUSG00000048701	Ccdc6	coiled-coil domain containing 6	chr10_70127628	chr10_70127628_Ccdc6
655	chr10	70127664	70127664	1	*	0.312029	0.458435	-0.146406	0.0391547	-3.73915	0.00674152	0.0130749	0.000184641	0.0283965	Intron (ENSMUST00000147545.7/76551, intron 1 of 8)	10	70097121	70193200	96080	1	76551	ENSMUST00000147545.7	30543	ENSMUSG00000048701	Ccdc6	coiled-coil domain containing 6	chr10_70127664	chr10_70127664_Ccdc6
656	chr10	70807245	70807245	1	*	0.395479	0.525213	-0.129734	0.0355155	-3.65289	0.00680811	0.0070499	0.00025931	0.0348349	Exon (ENSMUST00000218430.1/ENSMUST00000218430.1, exon 1 of 2)	10	70934502	70948489	13988	2	83675	ENSMUST00000144740.1	141244	ENSMUSG00000014329	Bicc1	BicC family RNA binding protein 1	chr10_70807245	chr10_70807245_Bicc1
657	chr10	71025175	71025175	1	*	0.308387	0.46382	-0.155433	0.0425382	-3.65397	0.0126949	0.0147643	0.000258218	0.0347549	Intron (ENSMUST00000143791.7/83675, intron 3 of 20)	10	70934502	70948489	13988	2	83675	ENSMUST00000144740.1	-76686	ENSMUSG00000014329	Bicc1	BicC family RNA binding protein 1	chr10_71025175	chr10_71025175_Bicc1
658	chr10	71025180	71025180	1	*	0.227116	0.38004	-0.152924	0.0320774	-4.76735	0.00765531	0.00871263	1.86666e-06	0.00174991	Intron (ENSMUST00000143791.7/83675, intron 3 of 20)	10	70934502	70948489	13988	2	83675	ENSMUST00000144740.1	-76691	ENSMUSG00000014329	Bicc1	BicC family RNA binding protein 1	chr10_71025180	chr10_71025180_Bicc1
659	chr10	71025275	71025275	1	*	0.164917	0.294647	-0.129731	0.0332046	-3.90701	0.00699516	0.0136997	9.34442e-05	0.0185226	Intron (ENSMUST00000143791.7/83675, intron 3 of 20)	10	70934502	70948489	13988	2	83675	ENSMUST00000144740.1	-76786	ENSMUSG00000014329	Bicc1	BicC family RNA binding protein 1	chr10_71025275	chr10_71025275_Bicc1
660	chr10	71025289	71025289	1	*	0.174682	0.31666	-0.141978	0.0376555	-3.77044	0.00838942	0.0176631	0.000162958	0.0263306	Intron (ENSMUST00000143791.7/83675, intron 3 of 20)	10	70934502	70948489	13988	2	83675	ENSMUST00000144740.1	-76800	ENSMUSG00000014329	Bicc1	BicC family RNA binding protein 1	chr10_71025289	chr10_71025289_Bicc1
661	chr10	71025306	71025306	1	*	0.186507	0.325709	-0.139202	0.0350178	-3.97519	0.00674152	0.0134496	7.03243e-05	0.01549	Intron (ENSMUST00000143791.7/83675, intron 3 of 20)	10	70934502	70948489	13988	2	83675	ENSMUST00000144740.1	-76817	ENSMUSG00000014329	Bicc1	BicC family RNA binding protein 1	chr10_71025306	chr10_71025306_Bicc1
662	chr10	71058809	71058809	1	*	0.17039	0.335721	-0.16533	0.0303942	-5.43954	0.00674152	0.00841318	5.34189e-08	0.000213616	Intron (ENSMUST00000143791.7/83675, intron 2 of 20)	10	70925102	71146860	221759	2	83675	ENSMUST00000131445.7	88051	ENSMUSG00000014329	Bicc1	BicC family RNA binding protein 1	chr10_71058809	chr10_71058809_Bicc1
663	chr10	71058909	71058909	1	*	0.234522	0.442895	-0.208373	0.0351466	-5.9287	0.00857318	0.00674152	3.05342e-09	4.5095e-05	Intron (ENSMUST00000143791.7/83675, intron 2 of 20)	10	70925102	71146860	221759	2	83675	ENSMUST00000131445.7	87951	ENSMUSG00000014329	Bicc1	BicC family RNA binding protein 1	chr10_71058909	chr10_71058909_Bicc1
664	chr10	71120578	71120578	1	*	0.310396	0.471948	-0.161552	0.0460935	-3.50487	0.00922705	0.020524	0.000456829	0.049435	Intron (ENSMUST00000143791.7/83675, intron 1 of 20)	10	70925102	71146860	221759	2	83675	ENSMUST00000131445.7	26282	ENSMUSG00000014329	Bicc1	BicC family RNA binding protein 1	chr10_71120578	chr10_71120578_Bicc1
665	chr10	71355191	71355191	1	*	0.367112	0.57608	-0.208969	0.0557005	-3.75164	0.0127261	0.0100209	0.000175678	0.0275857	Intron (ENSMUST00000079252.12/69718, intron 1 of 5)	10	71347843	71363880	16038	1	69718	ENSMUST00000141153.1	7348	ENSMUSG00000060733	Ipmk	inositol polyphosphate multikinase	chr10_71355191	chr10_71355191_Ipmk
666	chr10	74975839	74975839	1	*	0.290327	0.477865	-0.187538	0.0453688	-4.13363	0.00847899	0.00929813	3.57078e-05	0.0101965	Intron (ENSMUST00000037813.4/14687, intron 1 of 3)	10	74967209	74991404	24196	1	14687	ENSMUST00000160421.2	8630	ENSMUSG00000040009	Gnaz	guanine nucleotide binding protein, alpha z subunit	chr10_74975839	chr10_74975839_Gnaz
667	chr10	75052531	75052531	1	*	0.467641	0.62479	-0.157149	0.0444151	-3.53819	0.00724809	0.021787	0.000402873	0.045699	3' UTR	10	75060592	75184921	124330	1	110279	ENSMUST00000164107.2	-8061	ENSMUSG00000009681	Bcr	breakpoint cluster region	chr10_75052531	chr10_75052531_Bcr
668	chr10	75066152	75066152	1	*	0.376316	0.574629	-0.198313	0.0361836	-5.48076	0.00750663	0.00862474	4.23502e-08	0.000185327	Intron (ENSMUST00000164107.2/110279, intron 1 of 22)	10	75060592	75184921	124330	1	110279	ENSMUST00000164107.2	5560	ENSMUSG00000009681	Bcr	breakpoint cluster region	chr10_75066152	chr10_75066152_Bcr
669	chr10	75066163	75066163	1	*	0.341572	0.536124	-0.194552	0.0344687	-5.64431	0.00674152	0.0097775	1.65847e-08	0.000108414	Intron (ENSMUST00000164107.2/110279, intron 1 of 22)	10	75060592	75184921	124330	1	110279	ENSMUST00000164107.2	5571	ENSMUSG00000009681	Bcr	breakpoint cluster region	chr10_75066163	chr10_75066163_Bcr
670	chr10	75066221	75066221	1	*	0.39602	0.564745	-0.168725	0.034545	-4.88419	0.00695815	0.00929359	1.03854e-06	0.0012392	Intron (ENSMUST00000164107.2/110279, intron 1 of 22)	10	75060592	75184921	124330	1	110279	ENSMUST00000164107.2	5629	ENSMUSG00000009681	Bcr	breakpoint cluster region	chr10_75066221	chr10_75066221_Bcr
671	chr10	75079033	75079033	1	*	0.684844	0.518125	0.166719	0.0474297	3.51508	0.0105579	0.0108377	0.000439629	0.0483002	Intron (ENSMUST00000164107.2/110279, intron 1 of 22)	10	75060592	75184921	124330	1	110279	ENSMUST00000164107.2	18441	ENSMUSG00000009681	Bcr	breakpoint cluster region	chr10_75079033	chr10_75079033_Bcr
672	chr10	75091873	75091873	1	*	0.209868	0.377406	-0.167538	0.0394097	-4.2512	0.0110078	0.00870898	2.12629e-05	0.00743551	Intron (ENSMUST00000164107.2/110279, intron 1 of 22)	10	75060592	75184921	124330	1	110279	ENSMUST00000164107.2	31281	ENSMUSG00000009681	Bcr	breakpoint cluster region	chr10_75091873	chr10_75091873_Bcr
673	chr10	75424630	75424630	1	*	0.134843	0.254821	-0.119978	0.0286248	-4.1914	0.00719652	0.00695042	2.77239e-05	0.00869911	Exon (ENSMUST00000138058.7/103149, exon 4 of 4)	10	75428181	75430319	2139	1	103149	ENSMUST00000129946.1	-3551	ENSMUSG00000033427	Upb1	ureidopropionase, beta	chr10_75424630	chr10_75424630_Upb1
674	chr10	75530809	75530809	1	*	0.886804	0.753388	0.133416	0.0316608	4.21391	0.00852065	0.0109224	2.50984e-05	0.00819682	Intron (ENSMUST00000020397.10/67332, intron 2 of 3)	10	75518043	75535418	17376	1	67332	ENSMUST00000220229.1	12766	ENSMUSG00000020180	Snrpd3	small nuclear ribonucleoprotein D3	chr10_75530809	chr10_75530809_Snrpd3
675	chr10	75553825	75553825	1	*	0.782411	0.670338	0.112073	0.0319606	3.50659	0.00674152	0.00996909	0.000453885	0.0492216	Exon (ENSMUST00000220172.1/ENSMUST00000220172.1, exon 1 of 2)	10	75550125	75560330	10206	2	192734	ENSMUST00000051129.9	6505	ENSMUSG00000046807	Lrrc75b	leucine rich repeat containing 75B	chr10_75553825	chr10_75553825_Lrrc75b
676	chr10	75789910	75789910	1	*	0.369362	0.596285	-0.226923	0.0620616	-3.65642	0.0206295	0.0204732	0.000255758	0.0345602	Intron (ENSMUST00000001713.9/14871, intron 3 of 4)	10	75783984	75797569	13586	2	14871	ENSMUST00000120177.7	7659	ENSMUSG00000001663	Gstt1	glutathione S-transferase, theta 1	chr10_75789910	chr10_75789910_Gstt1
677	chr10	75789921	75789921	1	*	0.372399	0.586681	-0.214283	0.0560699	-3.82171	0.0188301	0.0201711	0.000132531	0.0231128	Intron (ENSMUST00000001713.9/14871, intron 3 of 4)	10	75783984	75797569	13586	2	14871	ENSMUST00000120177.7	7648	ENSMUSG00000001663	Gstt1	glutathione S-transferase, theta 1	chr10_75789921	chr10_75789921_Gstt1
678	chr10	75790070	75790070	1	*	0.349316	0.600112	-0.250796	0.0558738	-4.48862	0.0147444	0.0245992	7.1687e-06	0.00388948	Intron (ENSMUST00000001713.9/14871, intron 3 of 4)	10	75783984	75797569	13586	2	14871	ENSMUST00000120177.7	7499	ENSMUSG00000001663	Gstt1	glutathione S-transferase, theta 1	chr10_75790070	chr10_75790070_Gstt1
679	chr10	75790136	75790136	1	*	0.342488	0.583164	-0.240676	0.0665296	-3.61758	0.015667	0.0287389	0.000297367	0.0378458	Intron (ENSMUST00000001713.9/14871, intron 3 of 4)	10	75783984	75797569	13586	2	14871	ENSMUST00000120177.7	7433	ENSMUSG00000001663	Gstt1	glutathione S-transferase, theta 1	chr10_75790136	chr10_75790136_Gstt1
680	chr10	75853015	75853015	1	*	0.300259	0.526611	-0.226352	0.0617728	-3.66426	0.0200982	0.0289797	0.000248052	0.033888	Distal Intergenic	10	75859450	75860192	743	2	17319	ENSMUST00000218267.1	7177	ENSMUSG00000033307	Mif	macrophage migration inhibitory factor (glycosylation-inhibiting factor)	chr10_75853015	chr10_75853015_Mif
681	chr10	75853021	75853021	1	*	0.295514	0.511402	-0.215887	0.0612667	-3.52373	0.0159928	0.0315579	0.000425522	0.0472931	Distal Intergenic	10	75859450	75860192	743	2	17319	ENSMUST00000218267.1	7171	ENSMUSG00000033307	Mif	macrophage migration inhibitory factor (glycosylation-inhibiting factor)	chr10_75853021	chr10_75853021_Mif
682	chr10	75853076	75853076	1	*	0.326655	0.545591	-0.218936	0.0602185	-3.63569	0.0188527	0.0260892	0.00027724	0.0362536	Distal Intergenic	10	75859450	75860192	743	2	17319	ENSMUST00000218267.1	7116	ENSMUSG00000033307	Mif	macrophage migration inhibitory factor (glycosylation-inhibiting factor)	chr10_75853076	chr10_75853076_Mif
683	chr10	75853086	75853086	1	*	0.307413	0.543304	-0.235891	0.0580634	-4.06265	0.0143049	0.0267114	4.85195e-05	0.0122547	Distal Intergenic	10	75859450	75860192	743	2	17319	ENSMUST00000218267.1	7106	ENSMUSG00000033307	Mif	macrophage migration inhibitory factor (glycosylation-inhibiting factor)	chr10_75853086	chr10_75853086_Mif
684	chr10	75853093	75853093	1	*	0.320761	0.539442	-0.21868	0.0608025	-3.59657	0.0177021	0.0283927	0.000322441	0.039748	Distal Intergenic	10	75859450	75860192	743	2	17319	ENSMUST00000218267.1	7099	ENSMUSG00000033307	Mif	macrophage migration inhibitory factor (glycosylation-inhibiting factor)	chr10_75853093	chr10_75853093_Mif
685	chr10	75853121	75853121	1	*	0.383399	0.655558	-0.272159	0.0699448	-3.89105	0.0166432	0.0405804	9.98108e-05	0.0192753	Distal Intergenic	10	75859450	75860192	743	2	17319	ENSMUST00000218267.1	7071	ENSMUSG00000033307	Mif	macrophage migration inhibitory factor (glycosylation-inhibiting factor)	chr10_75853121	chr10_75853121_Mif
686	chr10	75882401	75882401	1	*	0.380693	0.561839	-0.181146	0.0498269	-3.63552	0.00674152	0.0276709	0.000277426	0.0362668	Distal Intergenic	10	75893413	75895941	2529	1	70377	ENSMUST00000009236.5	-11012	ENSMUSG00000009092	Derl3	Der1-like domain family, member 3	chr10_75882401	chr10_75882401_Derl3
687	chr10	76071717	76071717	1	*	0.306202	0.491946	-0.185743	0.0435116	-4.26883	0.0164526	0.00894889	1.96501e-05	0.00707501	Intron (ENSMUST00000120757.1/64454, intron 10 of 14)	10	76078617	76080502	1886	1	102639053	ENSMUST00000124320.1	-6900	ENSMUSG00000086798	Gm16222	predicted gene 16222	chr10_76071717	chr10_76071717_Gm16222
688	chr10	76071784	76071784	1	*	0.43599	0.678538	-0.242548	0.0657522	-3.68882	0.0119716	0.0116451	0.000225293	0.0320424	Intron (ENSMUST00000120757.1/64454, intron 10 of 14)	10	76078617	76080502	1886	1	102639053	ENSMUST00000124320.1	-6833	ENSMUSG00000086798	Gm16222	predicted gene 16222	chr10_76071784	chr10_76071784_Gm16222
689	chr10	76569784	76569784	1	*	0.516061	0.794055	-0.277994	0.0519054	-5.35578	0.0111799	0.00984481	8.51864e-08	0.000269826	Promoter (<=1kb)	10	76564765	76570532	5768	2	102639115	ENSMUST00000136382.1	748	ENSMUSG00000085468	Gm15343	predicted gene 15343	chr10_76569784	chr10_76569784_Gm15343
690	chr10	76569831	76569831	1	*	0.469959	0.641378	-0.171419	0.0450972	-3.8011	0.0116391	0.00775833	0.000144056	0.0243543	Promoter (<=1kb)	10	76564765	76570532	5768	2	102639115	ENSMUST00000136382.1	701	ENSMUSG00000085468	Gm15343	predicted gene 15343	chr10_76569831	chr10_76569831_Gm15343
691	chr10	76569843	76569843	1	*	0.513383	0.706072	-0.192689	0.0475848	-4.04938	0.0149323	0.00960748	5.1354e-05	0.0127196	Promoter (<=1kb)	10	76564765	76570532	5768	2	102639115	ENSMUST00000136382.1	689	ENSMUSG00000085468	Gm15343	predicted gene 15343	chr10_76569843	chr10_76569843_Gm15343
692	chr10	76576665	76576665	1	*	0.426009	0.575522	-0.149513	0.0414078	-3.61075	0.00674152	0.0163738	0.000305315	0.0384493	Promoter (1-2kb)	10	76575652	76590338	14687	1	14317	ENSMUST00000137347.7	1013	ENSMUSG00000001155	Ftcd	formiminotransferase cyclodeaminase	chr10_76576665	chr10_76576665_Ftcd
693	chr10	76578047	76578047	1	*	0.455196	0.594693	-0.139497	0.0395588	-3.52633	0.011949	0.00794425	0.00042136	0.046998	Exon (ENSMUST00000001183.7/14317, exon 3 of 14)	10	76575652	76590338	14687	1	14317	ENSMUST00000137347.7	2395	ENSMUSG00000001155	Ftcd	formiminotransferase cyclodeaminase	chr10_76578047	chr10_76578047_Ftcd
694	chr10	76965589	76965589	1	*	0.728781	0.907238	-0.178457	0.0501516	-3.55835	0.0108743	0.0115436	0.000373191	0.0435175	Exon (ENSMUST00000220294.1/ENSMUST00000220294.1, exon 5 of 5)	10	76761860	76961887	200028	2	59093	ENSMUST00000105411.8	-3702	ENSMUSG00000001120	Pcbp3	poly(rC) binding protein 3	chr10_76965589	chr10_76965589_Pcbp3
695	chr10	77008186	77008186	1	*	0.16932	0.322261	-0.15294	0.0379017	-4.03519	0.0131558	0.0103471	5.45589e-05	0.0131857	Intron (ENSMUST00000220294.1/ENSMUST00000220294.1, intron 1 of 4)	10	77011995	77022214	10220	1	100038479	ENSMUST00000099552.2	-3809	ENSMUSG00000074919	Gm10787	predicted gene 10787	chr10_77008186	chr10_77008186_Gm10787
696	chr10	77008215	77008215	1	*	0.239133	0.377573	-0.13844	0.0350893	-3.94536	0.00826065	0.0104956	7.96788e-05	0.0167004	Intron (ENSMUST00000220294.1/ENSMUST00000220294.1, intron 1 of 4)	10	77011995	77022214	10220	1	100038479	ENSMUST00000099552.2	-3780	ENSMUSG00000074919	Gm10787	predicted gene 10787	chr10_77008215	chr10_77008215_Gm10787
697	chr10	77113428	77113428	1	*	0.124335	0.228957	-0.104622	0.0285314	-3.6669	0.00690395	0.00956637	0.000245509	0.0336767	Promoter (<=1kb)	10	77053016	77113705	60690	2	12822	ENSMUST00000105409.7	277	ENSMUSG00000001435	Col18a1	collagen, type XVIII, alpha 1	chr10_77113428	chr10_77113428_Col18a1
698	chr10	77119693	77119693	1	*	0.336423	0.55789	-0.221467	0.0533068	-4.15458	0.0176201	0.0140634	3.25888e-05	0.00959656	Intron (ENSMUST00000081654.12/12822, intron 2 of 41)	10	77053194	77113946	60753	2	12822	ENSMUST00000072755.11	-5747	ENSMUSG00000001435	Col18a1	collagen, type XVIII, alpha 1	chr10_77119693	chr10_77119693_Col18a1
699	chr10	77251332	77251332	1	*	0.155893	0.313011	-0.157118	0.0299602	-5.24422	0.00674152	0.0093263	1.56945e-07	0.000386289	Distal Intergenic	10	77259218	77269575	10358	1	80294	ENSMUST00000020493.8	-7886	ENSMUSG00000020260	Pofut2	protein O-fucosyltransferase 2	chr10_77251332	chr10_77251332_Pofut2
700	chr10	77251356	77251356	1	*	0.170333	0.333131	-0.162799	0.0293153	-5.55336	0.00674152	0.00791326	2.80232e-08	0.000142565	Distal Intergenic	10	77259218	77269575	10358	1	80294	ENSMUST00000020493.8	-7862	ENSMUSG00000020260	Pofut2	protein O-fucosyltransferase 2	chr10_77251356	chr10_77251356_Pofut2
701	chr10	77251362	77251362	1	*	0.16008	0.291814	-0.131734	0.0300369	-4.38572	0.00674152	0.00913418	1.15602e-05	0.00509639	Distal Intergenic	10	77259218	77269575	10358	1	80294	ENSMUST00000020493.8	-7856	ENSMUSG00000020260	Pofut2	protein O-fucosyltransferase 2	chr10_77251362	chr10_77251362_Pofut2
702	chr10	77251406	77251406	1	*	0.177654	0.313228	-0.135574	0.0319173	-4.24766	0.00674152	0.0109649	2.16013e-05	0.0074892	Distal Intergenic	10	77259218	77269575	10358	1	80294	ENSMUST00000020493.8	-7812	ENSMUSG00000020260	Pofut2	protein O-fucosyltransferase 2	chr10_77251406	chr10_77251406_Pofut2
703	chr10	77251435	77251435	1	*	0.202534	0.358972	-0.156438	0.0341514	-4.58074	0.00674152	0.0120631	4.63342e-06	0.00303704	Distal Intergenic	10	77259218	77269575	10358	1	80294	ENSMUST00000020493.8	-7783	ENSMUSG00000020260	Pofut2	protein O-fucosyltransferase 2	chr10_77251435	chr10_77251435_Pofut2
704	chr10	77251439	77251439	1	*	0.104242	0.213495	-0.109253	0.0268064	-4.07563	0.00696098	0.0100822	4.58895e-05	0.0118464	Distal Intergenic	10	77259218	77269575	10358	1	80294	ENSMUST00000020493.8	-7779	ENSMUSG00000020260	Pofut2	protein O-fucosyltransferase 2	chr10_77251439	chr10_77251439_Pofut2
705	chr10	77251455	77251455	1	*	0.127784	0.24737	-0.119586	0.0283536	-4.21766	0.00674152	0.00997353	2.46853e-05	0.00812959	Distal Intergenic	10	77259218	77269575	10358	1	80294	ENSMUST00000020493.8	-7763	ENSMUSG00000020260	Pofut2	protein O-fucosyltransferase 2	chr10_77251455	chr10_77251455_Pofut2
706	chr10	77251474	77251474	1	*	0.192802	0.353572	-0.160769	0.0354709	-4.53243	0.00950576	0.0094982	5.83102e-06	0.00346346	Distal Intergenic	10	77259218	77269575	10358	1	80294	ENSMUST00000020493.8	-7744	ENSMUSG00000020260	Pofut2	protein O-fucosyltransferase 2	chr10_77251474	chr10_77251474_Pofut2
707	chr10	77449329	77449329	1	*	0.597521	0.383802	0.213719	0.0597487	3.57696	0.00964082	0.022399	0.000347614	0.0416351	Distal Intergenic	10	77290728	77418270	127543	2	110532	ENSMUST00000105406.7	-31059	ENSMUSG00000020262	Adarb1	adenosine deaminase, RNA-specific, B1	chr10_77449329	chr10_77449329_Adarb1
708	chr10	77972010	77972010	1	*	0.805672	0.632385	0.173287	0.0442386	3.91711	0.0119152	0.0124879	8.96184e-05	0.0180257	Distal Intergenic	10	77967045	77970563	3519	2	28240	ENSMUST00000154996.1	-1447	ENSMUSG00000009292	Trpm2	transient receptor potential cation channel, subfamily M, member 2	chr10_77972010	chr10_77972010_Trpm2
709	chr10	77972057	77972057	1	*	0.842537	0.680816	0.161721	0.0424523	3.80948	0.0120105	0.0142878	0.000139261	0.0239025	Distal Intergenic	10	77967045	77970563	3519	2	28240	ENSMUST00000154996.1	-1494	ENSMUSG00000009292	Trpm2	transient receptor potential cation channel, subfamily M, member 2	chr10_77972057	chr10_77972057_Trpm2
710	chr10	78081839	78081839	1	*	0.361609	0.541852	-0.180243	0.0428631	-4.20509	0.00693257	0.0173065	2.60973e-05	0.00837238	Intron (ENSMUST00000219038.1/50723, intron 5 of 5)	10	78073339	78079525	6187	1	50723	ENSMUST00000219633.1	8500	ENSMUSG00000000732	Icosl	icos ligand	chr10_78081839	chr10_78081839_Icosl
711	chr10	78160760	78160760	1	*	0.806116	0.679825	0.126291	0.0310403	4.06862	0.00960739	0.00694465	4.72914e-05	0.0120598	Downstream (1-2kb)	10	78162075	78167442	5368	2	28295	ENSMUST00000220359.1	6682	ENSMUSG00000053329	Gatd3a	glutamine amidotransferase like class 1 domain containing 3A	chr10_78160760	chr10_78160760_Gatd3a
712	chr10	78160768	78160768	1	*	0.852476	0.710593	0.141883	0.0304733	4.65599	0.0112596	0.00755767	3.22435e-06	0.00243757	Downstream (1-2kb)	10	78162075	78167442	5368	2	28295	ENSMUST00000220359.1	6674	ENSMUSG00000053329	Gatd3a	glutamine amidotransferase like class 1 domain containing 3A	chr10_78160768	chr10_78160768_Gatd3a
713	chr10	78160884	78160884	1	*	0.743504	0.581788	0.161716	0.0383281	4.21926	0.00684132	0.0146723	2.45104e-05	0.00809174	Downstream (1-2kb)	10	78162075	78167442	5368	2	28295	ENSMUST00000220359.1	6558	ENSMUSG00000053329	Gatd3a	glutamine amidotransferase like class 1 domain containing 3A	chr10_78160884	chr10_78160884_Gatd3a
714	chr10	78160924	78160924	1	*	0.713331	0.563867	0.149464	0.0351036	4.2578	0.0069263	0.00674152	2.06444e-05	0.00729687	Downstream (1-2kb)	10	78162075	78167442	5368	2	28295	ENSMUST00000220359.1	6518	ENSMUSG00000053329	Gatd3a	glutamine amidotransferase like class 1 domain containing 3A	chr10_78160924	chr10_78160924_Gatd3a
715	chr10	78197713	78197713	1	*	0.443947	0.630838	-0.186891	0.0452167	-4.13323	0.00674152	0.0216855	3.57707e-05	0.0101977	Promoter (1-2kb)	10	78193021	78199099	6079	2	216131	ENSMUST00000219948.1	1386	ENSMUSG00000000374	Trappc10	trafficking protein particle complex 10	chr10_78197713	chr10_78197713_Trappc10
716	chr10	79612378	79612378	1	*	0.224497	0.0990309	0.125467	0.0357229	3.51221	0.0157869	0.0194756	0.000444392	0.048574	Promoter (1-2kb)	10	79606854	79614000	7147	2	237397	ENSMUST00000059699.8	1622	ENSMUSG00000045912	C2cd4c	C2 calcium-dependent domain containing 4C	chr10_79612378	chr10_79612378_C2cd4c
717	chr10	79613176	79613176	1	*	0.411818	0.248755	0.163063	0.0440996	3.69761	0.0196171	0.00849484	0.000217636	0.031423	Promoter (<=1kb)	10	79606854	79614000	7147	2	237397	ENSMUST00000059699.8	824	ENSMUSG00000045912	C2cd4c	C2 calcium-dependent domain containing 4C	chr10_79613176	chr10_79613176_C2cd4c
718	chr10	79706690	79706690	1	*	0.316365	0.468849	-0.152484	0.0407248	-3.74425	0.00911017	0.00792397	0.000180934	0.0279925	Intron (ENSMUST00000179781.7/12215, intron 1 of 6)	10	79704570	79711823	7254	1	12215	ENSMUST00000178383.7	2120	ENSMUSG00000023175	Bsg	basigin	chr10_79706690	chr10_79706690_Bsg
719	chr10	79706893	79706893	1	*	0.228493	0.419865	-0.191372	0.0467115	-4.09689	0.0128874	0.00933217	4.18745e-05	0.0112419	Intron (ENSMUST00000179781.7/12215, intron 1 of 6)	10	79704570	79711823	7254	1	12215	ENSMUST00000178383.7	2323	ENSMUSG00000023175	Bsg	basigin	chr10_79706893	chr10_79706893_Bsg
720	chr10	79803419	79803419	1	*	0.342417	0.54073	-0.198313	0.0440043	-4.50667	0.00748619	0.0145226	6.58532e-06	0.00373697	Intron (ENSMUST00000046945.12/18483, intron 1 of 8)	10	79806018	79807671	1654	1	18483	ENSMUST00000217759.1	-2599	ENSMUSG00000035863	Palm	paralemmin	chr10_79803419	chr10_79803419_Palm
721	chr10	79803441	79803441	1	*	0.269328	0.437945	-0.168617	0.0406683	-4.14616	0.00674152	0.0173191	3.38094e-05	0.0098463	Intron (ENSMUST00000046945.12/18483, intron 1 of 8)	10	79806018	79807671	1654	1	18483	ENSMUST00000217759.1	-2577	ENSMUSG00000035863	Palm	paralemmin	chr10_79803441	chr10_79803441_Palm
722	chr10	79822473	79822473	1	*	0.28646	0.426864	-0.140404	0.0387958	-3.61904	0.00674152	0.0139682	0.000295693	0.0377406	Promoter (<=1kb)	10	79822558	79830489	7932	1	78906	ENSMUST00000219305.1	-85	ENSMUSG00000035852	Misp	mitotic spindle positioning	chr10_79822473	chr10_79822473_Misp
723	chr10	79822620	79822620	1	*	0.438633	0.626875	-0.188242	0.0451121	-4.17276	0.0100004	0.0099223	3.00936e-05	0.00915215	Promoter (<=1kb)	10	79822627	79830452	7826	1	78906	ENSMUST00000046833.4	-7	ENSMUSG00000035852	Misp	mitotic spindle positioning	chr10_79822620	chr10_79822620_Misp
724	chr10	79882501	79882501	1	*	0.772754	0.615446	0.157308	0.0330792	4.75549	0.00674152	0.0106194	1.97962e-06	0.00181249	Promoter (<=1kb)	10	79881783	79882880	1098	1	19152	ENSMUST00000171489.1	718	ENSMUSG00000057729	Prtn3	proteinase 3	chr10_79882501	chr10_79882501_Prtn3
725	chr10	79882608	79882608	1	*	0.842938	0.709671	0.133268	0.0362275	3.67863	0.00953757	0.0165355	0.000234492	0.0327845	Promoter (<=1kb)	10	79881783	79882880	1098	1	19152	ENSMUST00000171489.1	825	ENSMUSG00000057729	Prtn3	proteinase 3	chr10_79882608	chr10_79882608_Prtn3
726	chr10	79915240	79915240	1	*	0.889205	0.770087	0.119118	0.033677	3.53708	0.00744076	0.0127293	0.000404584	0.0457836	Promoter (1-2kb)	10	79912712	79916919	4208	2	109284	ENSMUST00000218750.1	1679	ENSMUSG00000035781	R3hdm4	R3H domain containing 4	chr10_79915240	chr10_79915240_R3hdm4
727	chr10	79919467	79919467	1	*	0.204122	0.328398	-0.124276	0.0336959	-3.68817	0.00705811	0.00784793	0.000225873	0.0320922	Promoter (<=1kb)	10	79918674	79922025	3352	1	114229	ENSMUST00000219745.1	793	ENSMUSG00000035773	Kiss1r	KISS1 receptor	chr10_79919467	chr10_79919467_Kiss1r
728	chr10	79919555	79919555	1	*	0.276064	0.421829	-0.145766	0.0405396	-3.59564	0.0123842	0.00883545	0.000323598	0.0398197	Promoter (<=1kb)	10	79918674	79922025	3352	1	114229	ENSMUST00000219745.1	881	ENSMUSG00000035773	Kiss1r	KISS1 receptor	chr10_79919555	chr10_79919555_Kiss1r
729	chr10	79919557	79919557	1	*	0.257144	0.400089	-0.142945	0.0378149	-3.78012	0.00996056	0.0080777	0.000156751	0.0257421	Promoter (<=1kb)	10	79918674	79922025	3352	1	114229	ENSMUST00000219745.1	883	ENSMUSG00000035773	Kiss1r	KISS1 receptor	chr10_79919557	chr10_79919557_Kiss1r
730	chr10	79946601	79946601	1	*	0.797257	0.688393	0.108864	0.0298442	3.64775	0.00711205	0.00686384	0.000264546	0.0352656	Promoter (<=1kb)	10	79946279	79952643	6365	1	13496	ENSMUST00000135005.1	322	ENSMUSG00000019564	Arid3a	AT rich interactive domain 3A (BRIGHT-like)	chr10_79946601	chr10_79946601_Arid3a
731	chr10	79973088	79973088	1	*	0.130711	0.276154	-0.145443	0.0355065	-4.09625	0.00808675	0.00767824	4.19897e-05	0.0112654	Promoter (<=1kb)	10	79973737	79976715	2979	1	170483	ENSMUST00000149148.7	-649	ENSMUSG00000035745	Grin3b	glutamate receptor, ionotropic, NMDA3B	chr10_79973088	chr10_79973088_Grin3b
732	chr10	79975172	79975172	1	*	0.725248	0.589068	0.13618	0.0365253	3.72838	0.00674152	0.0121231	0.000192711	0.02914	Promoter (<=1kb)	10	79974409	79977124	2716	1	170483	ENSMUST00000131816.2	763	ENSMUSG00000035745	Grin3b	glutamate receptor, ionotropic, NMDA3B	chr10_79975172	chr10_79975172_Grin3b
733	chr10	80013836	80013836	1	*	0.385573	0.543418	-0.157845	0.0441794	-3.57283	0.00978057	0.00790311	0.000353148	0.0420473	Intron (ENSMUST00000132517.7/27403, intron 42 of 46)	10	80016653	80031472	14820	1	70719	ENSMUST00000099501.9	-2817	ENSMUSG00000035697	Arhgap45	Rho GTPase activating protein 45	chr10_80013836	chr10_80013836_Arhgap45
734	chr10	80017844	80017844	1	*	0.647065	0.48865	0.158415	0.0340826	4.64797	0.00755145	0.00703295	3.35218e-06	0.00249474	Promoter (<=1kb)	10	80016916	80031469	14554	1	70719	ENSMUST00000105373.7	928	ENSMUSG00000035697	Arhgap45	Rho GTPase activating protein 45	chr10_80017844	chr10_80017844_Arhgap45
735	chr10	80017891	80017891	1	*	0.77738	0.603038	0.174342	0.0390876	4.4603	0.00707426	0.0162294	8.18451e-06	0.00421557	Promoter (<=1kb)	10	80016916	80031469	14554	1	70719	ENSMUST00000105373.7	975	ENSMUSG00000035697	Arhgap45	Rho GTPase activating protein 45	chr10_80017891	chr10_80017891_Arhgap45
736	chr10	80017916	80017916	1	*	0.780259	0.624	0.156259	0.0355802	4.39173	0.00858862	0.0110847	1.12452e-05	0.00503402	Promoter (<=1kb)	10	80016916	80031469	14554	1	70719	ENSMUST00000105373.7	1000	ENSMUSG00000035697	Arhgap45	Rho GTPase activating protein 45	chr10_80017916	chr10_80017916_Arhgap45
737	chr10	80017922	80017922	1	*	0.749326	0.587772	0.161554	0.0411142	3.92939	0.0156588	0.0113188	8.51613e-05	0.0173998	Promoter (1-2kb)	10	80016916	80031469	14554	1	70719	ENSMUST00000105373.7	1006	ENSMUSG00000035697	Arhgap45	Rho GTPase activating protein 45	chr10_80017922	chr10_80017922_Arhgap45
738	chr10	80017948	80017948	1	*	0.520759	0.387707	0.133052	0.0374762	3.5503	0.0113603	0.00674152	0.000384795	0.0443897	Promoter (1-2kb)	10	80016916	80031469	14554	1	70719	ENSMUST00000105373.7	1032	ENSMUSG00000035697	Arhgap45	Rho GTPase activating protein 45	chr10_80017948	chr10_80017948_Arhgap45
739	chr10	80017973	80017973	1	*	0.78078	0.632822	0.147958	0.0386766	3.82553	0.00823065	0.015459	0.000130492	0.0229083	Promoter (1-2kb)	10	80016916	80031469	14554	1	70719	ENSMUST00000105373.7	1057	ENSMUSG00000035697	Arhgap45	Rho GTPase activating protein 45	chr10_80017973	chr10_80017973_Arhgap45
740	chr10	80086554	80086554	1	*	0.756352	0.63197	0.124382	0.0316502	3.9299	0.00795394	0.00674152	8.49822e-05	0.0173778	Intron (ENSMUST00000219260.1/216161, intron 2 of 32)	10	80062416	80075439	13024	2	216161	ENSMUST00000217876.1	-11115	ENSMUSG00000035673	Sbno2	strawberry notch 2	chr10_80086554	chr10_80086554_Sbno2
741	chr10	80094102	80094102	1	*	0.320254	0.524685	-0.204431	0.0457922	-4.46433	0.00706698	0.0203841	8.03206e-06	0.00416639	Intron (ENSMUST00000219260.1/216161, intron 2 of 32)	10	80057771	80101187	43417	2	216161	ENSMUST00000218630.1	7085	ENSMUSG00000035673	Sbno2	strawberry notch 2	chr10_80094102	chr10_80094102_Sbno2
742	chr10	80094175	80094175	1	*	0.310001	0.501227	-0.191226	0.0497792	-3.84148	0.00674152	0.0291079	0.000122294	0.021925	Intron (ENSMUST00000219260.1/216161, intron 2 of 32)	10	80057771	80101187	43417	2	216161	ENSMUST00000218630.1	7012	ENSMUSG00000035673	Sbno2	strawberry notch 2	chr10_80094175	chr10_80094175_Sbno2
743	chr10	80094238	80094238	1	*	0.337671	0.531661	-0.19399	0.044588	-4.35073	0.00912311	0.0188152	1.35685e-05	0.00563943	Intron (ENSMUST00000219260.1/216161, intron 2 of 32)	10	80057771	80101187	43417	2	216161	ENSMUST00000218630.1	6949	ENSMUSG00000035673	Sbno2	strawberry notch 2	chr10_80094238	chr10_80094238_Sbno2
744	chr10	80107718	80107718	1	*	0.195528	0.326522	-0.130995	0.0337246	-3.88425	0.00767319	0.00711226	0.000102646	0.019596	Distal Intergenic	10	80066249	80105571	39323	2	216161	ENSMUST00000218462.1	-2147	ENSMUSG00000035673	Sbno2	strawberry notch 2	chr10_80107718	chr10_80107718_Sbno2
745	chr10	80107747	80107747	1	*	0.190068	0.312905	-0.122837	0.0289866	-4.23773	0.00674152	0.00674152	2.25792e-05	0.00768741	Distal Intergenic	10	80066249	80105571	39323	2	216161	ENSMUST00000218462.1	-2176	ENSMUSG00000035673	Sbno2	strawberry notch 2	chr10_80107747	chr10_80107747_Sbno2
746	chr10	80107881	80107881	1	*	0.414731	0.555492	-0.140761	0.0355372	-3.96096	0.00907833	0.00674152	7.46503e-05	0.0160534	Distal Intergenic	10	80066249	80105571	39323	2	216161	ENSMUST00000218462.1	-2310	ENSMUSG00000035673	Sbno2	strawberry notch 2	chr10_80107881	chr10_80107881_Sbno2
747	chr10	80107899	80107899	1	*	0.397481	0.565789	-0.168308	0.0426029	-3.95062	0.0100168	0.0108884	7.79484e-05	0.0164943	Distal Intergenic	10	80066249	80105571	39323	2	216161	ENSMUST00000218462.1	-2328	ENSMUSG00000035673	Sbno2	strawberry notch 2	chr10_80107899	chr10_80107899_Sbno2
748	chr10	80136374	80136374	1	*	0.267667	0.553287	-0.28562	0.0713524	-4.00294	0.0154381	0.0115854	6.25594e-05	0.0143654	Promoter (<=1kb)	10	80133074	80135588	2515	2	100503659	ENSMUST00000132317.7	-786	ENSMUSG00000035640	Cbarp	calcium channel, voltage-dependent, beta subunit associated regulatory protein	chr10_80136374	chr10_80136374_Cbarp
749	chr10	80136489	80136489	1	*	0.332545	0.469173	-0.136628	0.0346136	-3.94724	0.00674152	0.00765641	7.90581e-05	0.0166278	Promoter (<=1kb)	10	80136663	80137352	690	2	100503659	ENSMUST00000128465.7	863	ENSMUSG00000035640	Cbarp	calcium channel, voltage-dependent, beta subunit associated regulatory protein	chr10_80136489	chr10_80136489_Cbarp
750	chr10	80153636	80153636	1	*	0.312911	0.496825	-0.183914	0.043368	-4.24078	0.00891888	0.0164665	2.22746e-05	0.0076291	Exon (ENSMUST00000042057.11/59090, exon 5 of 9)	10	80151238	80153696	2459	1	59090	ENSMUST00000144526.1	2398	ENSMUSG00000035621	Midn	midnolin	chr10_80153636	chr10_80153636_Midn
751	chr10	80153663	80153663	1	*	0.143346	0.312065	-0.168719	0.0434246	-3.88534	0.00856882	0.0267882	0.000102185	0.0195538	Exon (ENSMUST00000042057.11/59090, exon 5 of 9)	10	80151238	80153696	2459	1	59090	ENSMUST00000144526.1	2425	ENSMUSG00000035621	Midn	midnolin	chr10_80153663	chr10_80153663_Midn
752	chr10	80153667	80153667	1	*	0.144044	0.308766	-0.164722	0.037939	-4.34176	0.00965993	0.0179677	1.41344e-05	0.00579425	Exon (ENSMUST00000042057.11/59090, exon 5 of 9)	10	80151238	80153696	2459	1	59090	ENSMUST00000144526.1	2429	ENSMUSG00000035621	Midn	midnolin	chr10_80153667	chr10_80153667_Midn
753	chr10	80153675	80153675	1	*	0.148964	0.336881	-0.187917	0.0446396	-4.20966	0.00898401	0.027136	2.55757e-05	0.00827932	Exon (ENSMUST00000042057.11/59090, exon 5 of 9)	10	80151238	80153696	2459	1	59090	ENSMUST00000144526.1	2437	ENSMUSG00000035621	Midn	midnolin	chr10_80153675	chr10_80153675_Midn
754	chr10	80153704	80153704	1	*	0.142534	0.327705	-0.18517	0.0399593	-4.63397	0.00795544	0.0212016	3.58715e-06	0.00258784	Exon (ENSMUST00000042057.11/59090, exon 5 of 9)	10	80151238	80153696	2459	1	59090	ENSMUST00000144526.1	2466	ENSMUSG00000035621	Midn	midnolin	chr10_80153704	chr10_80153704_Midn
755	chr10	80153707	80153707	1	*	0.184016	0.364984	-0.180968	0.0453029	-3.99463	0.00729806	0.0271031	6.4796e-05	0.0147151	Exon (ENSMUST00000042057.11/59090, exon 5 of 9)	10	80151238	80153696	2459	1	59090	ENSMUST00000144526.1	2469	ENSMUSG00000035621	Midn	midnolin	chr10_80153707	chr10_80153707_Midn
756	chr10	80153731	80153731	1	*	0.223247	0.419449	-0.196202	0.0543098	-3.61264	0.00778556	0.039155	0.000303096	0.0382332	Intron (ENSMUST00000099492.9/59090, intron 4 of 7)	10	80151238	80153696	2459	1	59090	ENSMUST00000144526.1	2493	ENSMUSG00000035621	Midn	midnolin	chr10_80153731	chr10_80153731_Midn
757	chr10	80153772	80153772	1	*	0.217334	0.432378	-0.215043	0.0467894	-4.59598	0.00862951	0.0225758	4.30711e-06	0.00292077	Intron (ENSMUST00000099492.9/59090, intron 4 of 7)	10	80151238	80153696	2459	1	59090	ENSMUST00000144526.1	2534	ENSMUSG00000035621	Midn	midnolin	chr10_80153772	chr10_80153772_Midn
758	chr10	80153781	80153781	1	*	0.165544	0.391678	-0.226134	0.0435626	-5.191	0.00933478	0.0198179	2.09162e-07	0.000466637	Intron (ENSMUST00000099492.9/59090, intron 4 of 7)	10	80151238	80153696	2459	1	59090	ENSMUST00000144526.1	2543	ENSMUSG00000035621	Midn	midnolin	chr10_80153781	chr10_80153781_Midn
759	chr10	80153837	80153837	1	*	0.176056	0.385164	-0.209107	0.0437719	-4.77721	0.00701282	0.0213189	1.77744e-06	0.00169696	Exon (ENSMUST00000099492.9/59090, exon 5 of 8)	10	80151238	80153696	2459	1	59090	ENSMUST00000144526.1	2599	ENSMUSG00000035621	Midn	midnolin	chr10_80153837	chr10_80153837_Midn
760	chr10	80153841	80153841	1	*	0.120578	0.319971	-0.199393	0.03664	-5.44195	0.00791627	0.0146335	5.26992e-08	0.000212878	Exon (ENSMUST00000099492.9/59090, exon 5 of 8)	10	80151238	80153696	2459	1	59090	ENSMUST00000144526.1	2603	ENSMUSG00000035621	Midn	midnolin	chr10_80153841	chr10_80153841_Midn
761	chr10	80153861	80153861	1	*	0.11355	0.323224	-0.209673	0.0348445	-6.0174	0.00674152	0.0130449	1.77236e-09	3.53265e-05	Exon (ENSMUST00000099492.9/59090, exon 5 of 8)	10	80151238	80153696	2459	1	59090	ENSMUST00000144526.1	2623	ENSMUSG00000035621	Midn	midnolin	chr10_80153861	chr10_80153861_Midn
762	chr10	80153866	80153866	1	*	0.13415	0.333162	-0.199012	0.0372537	-5.34208	0.00796181	0.0144561	9.18886e-08	0.000282579	Exon (ENSMUST00000099492.9/59090, exon 5 of 8)	10	80151238	80153696	2459	1	59090	ENSMUST00000144526.1	2628	ENSMUSG00000035621	Midn	midnolin	chr10_80153866	chr10_80153866_Midn
763	chr10	80153927	80153927	1	*	0.189545	0.426391	-0.236847	0.0477418	-4.96099	0.00674152	0.0262201	7.01331e-07	0.000986965	Exon (ENSMUST00000099492.9/59090, exon 5 of 8)	10	80151238	80153696	2459	1	59090	ENSMUST00000144526.1	2689	ENSMUSG00000035621	Midn	midnolin	chr10_80153927	chr10_80153927_Midn
764	chr10	80153947	80153947	1	*	0.176899	0.369309	-0.19241	0.0413795	-4.64989	0.00674152	0.0183794	3.32119e-06	0.00248198	Exon (ENSMUST00000099492.9/59090, exon 5 of 8)	10	80151238	80153696	2459	1	59090	ENSMUST00000144526.1	2709	ENSMUSG00000035621	Midn	midnolin	chr10_80153947	chr10_80153947_Midn
765	chr10	80153959	80153959	1	*	0.196172	0.410828	-0.214656	0.0449125	-4.77942	0.00767633	0.0214009	1.758e-06	0.00168321	Exon (ENSMUST00000099492.9/59090, exon 5 of 8)	10	80151238	80153696	2459	1	59090	ENSMUST00000144526.1	2721	ENSMUSG00000035621	Midn	midnolin	chr10_80153959	chr10_80153959_Midn
766	chr10	80153962	80153962	1	*	0.195038	0.390005	-0.194967	0.038326	-5.08706	0.00810962	0.0124248	3.63651e-07	0.00065602	Exon (ENSMUST00000099492.9/59090, exon 5 of 8)	10	80151238	80153696	2459	1	59090	ENSMUST00000144526.1	2724	ENSMUSG00000035621	Midn	midnolin	chr10_80153962	chr10_80153962_Midn
767	chr10	80153965	80153965	1	*	0.211845	0.404193	-0.192347	0.0375948	-5.11632	0.00674152	0.0117705	3.11553e-07	0.000597496	Exon (ENSMUST00000099492.9/59090, exon 5 of 8)	10	80151238	80153696	2459	1	59090	ENSMUST00000144526.1	2727	ENSMUSG00000035621	Midn	midnolin	chr10_80153965	chr10_80153965_Midn
768	chr10	80153969	80153969	1	*	0.226197	0.399478	-0.173281	0.0471799	-3.67277	0.0184223	0.00982888	0.000239938	0.0332047	Exon (ENSMUST00000099492.9/59090, exon 5 of 8)	10	80151238	80153696	2459	1	59090	ENSMUST00000144526.1	2731	ENSMUSG00000035621	Midn	midnolin	chr10_80153969	chr10_80153969_Midn
769	chr10	80164448	80164448	1	*	0.162153	0.304458	-0.142305	0.0373144	-3.81368	0.0111141	0.0116551	0.000136912	0.0236496	Distal Intergenic	10	80165985	80170316	4332	1	12696	ENSMUST00000154726.7	-1537	ENSMUSG00000045193	Cirbp	cold inducible RNA binding protein	chr10_80164448	chr10_80164448_Cirbp
770	chr10	80164463	80164463	1	*	0.0740604	0.182545	-0.108484	0.0239488	-4.52983	0.00814295	0.00867199	5.90304e-06	0.00349096	Distal Intergenic	10	80165985	80170316	4332	1	12696	ENSMUST00000154726.7	-1522	ENSMUSG00000045193	Cirbp	cold inducible RNA binding protein	chr10_80164463	chr10_80164463_Cirbp
771	chr10	80164477	80164477	1	*	0.189386	0.324157	-0.134771	0.0330925	-4.07254	0.00803459	0.0108528	4.65024e-05	0.0119488	Distal Intergenic	10	80165985	80170316	4332	1	12696	ENSMUST00000154726.7	-1508	ENSMUSG00000045193	Cirbp	cold inducible RNA binding protein	chr10_80164477	chr10_80164477_Cirbp
772	chr10	80262356	80262356	1	*	0.439402	0.60296	-0.163558	0.0413783	-3.95274	0.00789261	0.0100873	7.7261e-05	0.0164059	Promoter (<=1kb)	10	80261486	80281005	19520	1	70248	ENSMUST00000156935.7	870	ENSMUSG00000069565	Dazap1	DAZ associated protein 1	chr10_80262356	chr10_80262356_Dazap1
773	chr10	80262480	80262480	1	*	0.345558	0.556845	-0.211286	0.0534686	-3.9516	0.0187792	0.00960219	7.76319e-05	0.0164531	Promoter (<=1kb)	10	80261486	80281005	19520	1	70248	ENSMUST00000156935.7	994	ENSMUSG00000069565	Dazap1	DAZ associated protein 1	chr10_80262480	chr10_80262480_Dazap1
774	chr10	80279239	80279239	1	*	0.272	0.427145	-0.155144	0.0419005	-3.70268	0.00823134	0.0100676	0.000213333	0.0310504	Promoter (1-2kb)	10	80278164	80278232	69	1	102466207	ENSMUST00000184241.1	1075	ENSMUSG00000098672	Mir6911	microRNA 6911	chr10_80279239	chr10_80279239_Mir6911
775	chr10	80279258	80279258	1	*	0.41046	0.585129	-0.174669	0.0384336	-4.54471	0.0068759	0.0119825	5.50118e-06	0.00333108	Promoter (1-2kb)	10	80278164	80278232	69	1	102466207	ENSMUST00000184241.1	1094	ENSMUSG00000098672	Mir6911	microRNA 6911	chr10_80279258	chr10_80279258_Mir6911
776	chr10	80279261	80279261	1	*	0.30194	0.434736	-0.132796	0.036711	-3.61732	0.00714131	0.0107324	0.000297664	0.0378702	Promoter (1-2kb)	10	80278164	80278232	69	1	102466207	ENSMUST00000184241.1	1097	ENSMUSG00000098672	Mir6911	microRNA 6911	chr10_80279261	chr10_80279261_Mir6911
777	chr10	80279341	80279341	1	*	0.425206	0.553296	-0.128089	0.0363688	-3.52196	0.00711978	0.00890105	0.000428371	0.0475011	Intron (ENSMUST00000156935.7/70248, intron 6 of 6)	10	80280423	80285435	5013	1	70248	ENSMUST00000138032.7	-1082	ENSMUSG00000069565	Dazap1	DAZ associated protein 1	chr10_80279341	chr10_80279341_Dazap1
778	chr10	80279348	80279348	1	*	0.451134	0.611445	-0.160311	0.034978	-4.58319	0.00752449	0.00715194	4.57942e-06	0.00301271	Intron (ENSMUST00000156935.7/70248, intron 6 of 6)	10	80280423	80285435	5013	1	70248	ENSMUST00000138032.7	-1075	ENSMUSG00000069565	Dazap1	DAZ associated protein 1	chr10_80279348	chr10_80279348_Dazap1
779	chr10	80279385	80279385	1	*	0.412435	0.584785	-0.17235	0.0369922	-4.6591	0.00674152	0.0102882	3.17602e-06	0.0024196	Intron (ENSMUST00000156935.7/70248, intron 6 of 6)	10	80280423	80285435	5013	1	70248	ENSMUST00000138032.7	-1038	ENSMUSG00000069565	Dazap1	DAZ associated protein 1	chr10_80279385	chr10_80279385_Dazap1
780	chr10	80279401	80279401	1	*	0.463778	0.604707	-0.140929	0.0352661	-3.99616	0.00815731	0.00674152	6.43792e-05	0.014645	Intron (ENSMUST00000156935.7/70248, intron 6 of 6)	10	80280423	80285435	5013	1	70248	ENSMUST00000138032.7	-1022	ENSMUSG00000069565	Dazap1	DAZ associated protein 1	chr10_80279401	chr10_80279401_Dazap1
781	chr10	80279419	80279419	1	*	0.313569	0.505062	-0.191493	0.0403168	-4.7497	0.00674152	0.0121985	2.03715e-06	0.00184208	Intron (ENSMUST00000156935.7/70248, intron 6 of 6)	10	80280423	80285435	5013	1	70248	ENSMUST00000138032.7	-1004	ENSMUSG00000069565	Dazap1	DAZ associated protein 1	chr10_80279419	chr10_80279419_Dazap1
782	chr10	80302196	80302196	1	*	0.279156	0.438306	-0.159149	0.0429111	-3.70881	0.00774714	0.0130707	0.000208237	0.030564	Promoter (<=1kb)	10	80301820	80318256	16437	1	23805	ENSMUST00000020349.6	376	ENSMUSG00000020135	Apc2	adenomatosis polyposis coli 2	chr10_80302196	chr10_80302196_Apc2	Apc2
783	chr10	80302245	80302245	1	*	0.134703	0.277926	-0.143223	0.0266605	-5.37212	0.00674152	0.00675121	7.78163e-08	0.00026134	Promoter (<=1kb)	10	80301820	80318256	16437	1	23805	ENSMUST00000020349.6	425	ENSMUSG00000020135	Apc2	adenomatosis polyposis coli 2	chr10_80302245	chr10_80302245_Apc2	Apc2
784	chr10	80302374	80302374	1	*	0.176815	0.326436	-0.14962	0.0334033	-4.47921	0.00674152	0.0101022	7.49194e-06	0.00399587	Promoter (<=1kb)	10	80301820	80318256	16437	1	23805	ENSMUST00000020349.6	554	ENSMUSG00000020135	Apc2	adenomatosis polyposis coli 2	chr10_80302374	chr10_80302374_Apc2	Apc2
785	chr10	80312690	80312690	1	*	0.448138	0.648655	-0.200517	0.0563466	-3.55864	0.0131377	0.0122059	0.000372775	0.0435066	Exon (ENSMUST00000105359.7/23805, exon 15 of 15)	10	80318254	80320537	2284	2	66374	ENSMUST00000020341.8	7847	ENSMUSG00000020133	2310011J03Rik	RIKEN cDNA 2310011J03 gene	chr10_80312690	chr10_80312690_2310011J03Rik
786	chr10	80313939	80313939	1	*	0.410823	0.247679	0.163144	0.0416545	3.9166	0.00837283	0.0124619	8.98073e-05	0.0180458	Exon (ENSMUST00000105359.7/23805, exon 15 of 15)	10	80318254	80320537	2284	2	66374	ENSMUST00000020341.8	6598	ENSMUSG00000020133	2310011J03Rik	RIKEN cDNA 2310011J03 gene	chr10_80313939	chr10_80313939_2310011J03Rik
787	chr10	80345334	80345334	1	*	0.406337	0.187106	0.21923	0.0412557	5.31393	0.00840971	0.00798306	1.07284e-07	0.000310584	Promoter (<=1kb)	10	80343006	80345238	2233	2	66548	ENSMUST00000138705.2	-96	ENSMUSG00000043822	Adamtsl5	ADAMTS-like 5	chr10_80345334	chr10_80345334_Adamtsl5
788	chr10	80345340	80345340	1	*	0.555992	0.34871	0.207282	0.047508	4.36309	0.0112306	0.00869548	1.28236e-05	0.00542709	Promoter (<=1kb)	10	80343006	80345238	2233	2	66548	ENSMUST00000138705.2	-102	ENSMUSG00000043822	Adamtsl5	ADAMTS-like 5	chr10_80345340	chr10_80345340_Adamtsl5
789	chr10	80502954	80502954	1	*	0.590756	0.404142	0.186614	0.047259	3.94875	0.00962775	0.0123986	7.85591e-05	0.0165615	Intron (ENSMUST00000051773.8/246086, intron 1 of 1)	10	80494835	80517276	22442	1	246086	ENSMUST00000051773.8	8119	ENSMUSG00000045518	Onecut3	one cut domain, family member 3	chr10_80502954	chr10_80502954_Onecut3
790	chr10	80502964	80502964	1	*	0.471021	0.234625	0.236396	0.0501997	4.70912	0.0149378	0.0171903	2.48791e-06	0.00209721	Intron (ENSMUST00000051773.8/246086, intron 1 of 1)	10	80494835	80517276	22442	1	246086	ENSMUST00000051773.8	8129	ENSMUSG00000045518	Onecut3	one cut domain, family member 3	chr10_80502964	chr10_80502964_Onecut3
791	chr10	80502975	80502975	1	*	0.285035	0.118152	0.166883	0.0408927	4.08099	0.0156766	0.0107148	4.48437e-05	0.011673	Intron (ENSMUST00000051773.8/246086, intron 1 of 1)	10	80494835	80517276	22442	1	246086	ENSMUST00000051773.8	8140	ENSMUSG00000045518	Onecut3	one cut domain, family member 3	chr10_80502975	chr10_80502975_Onecut3
792	chr10	80502982	80502982	1	*	0.408605	0.219344	0.189261	0.0484084	3.90967	0.0197381	0.00842551	9.2421e-05	0.0183857	Intron (ENSMUST00000051773.8/246086, intron 1 of 1)	10	80494835	80517276	22442	1	246086	ENSMUST00000051773.8	8147	ENSMUSG00000045518	Onecut3	one cut domain, family member 3	chr10_80502982	chr10_80502982_Onecut3
793	chr10	80503013	80503013	1	*	0.430528	0.172057	0.258471	0.0490807	5.26625	0.0175353	0.0165723	1.39235e-07	0.000359435	Intron (ENSMUST00000051773.8/246086, intron 1 of 1)	10	80494835	80517276	22442	1	246086	ENSMUST00000051773.8	8178	ENSMUSG00000045518	Onecut3	one cut domain, family member 3	chr10_80503013	chr10_80503013_Onecut3
794	chr10	80503118	80503118	1	*	0.359318	0.185014	0.174304	0.0414202	4.20819	0.0109988	0.00962881	2.57426e-05	0.00831121	Intron (ENSMUST00000051773.8/246086, intron 1 of 1)	10	80494835	80517276	22442	1	246086	ENSMUST00000051773.8	8283	ENSMUSG00000045518	Onecut3	one cut domain, family member 3	chr10_80503118	chr10_80503118_Onecut3
795	chr10	80514181	80514181	1	*	0.533427	0.325895	0.207532	0.0484307	4.28513	0.01043	0.0116281	1.8263e-05	0.00674127	3' UTR	10	80494835	80517276	22442	1	246086	ENSMUST00000051773.8	19346	ENSMUSG00000045518	Onecut3	one cut domain, family member 3	chr10_80514181	chr10_80514181_Onecut3
796	chr10	80560463	80560463	1	*	0.225889	0.391059	-0.165171	0.0408936	-4.03904	0.00815562	0.0161731	5.36704e-05	0.0130566	Promoter (1-2kb)	10	80540925	80561560	20636	2	66932	ENSMUST00000057910.15	1097	ENSMUSG00000047417	Rexo1	REX1, RNA exonuclease 1	chr10_80560463	chr10_80560463_Rexo1
797	chr10	80560501	80560501	1	*	0.221635	0.360477	-0.138842	0.0387531	-3.58273	0.00911724	0.0160075	0.000340021	0.0410562	Promoter (1-2kb)	10	80540925	80561560	20636	2	66932	ENSMUST00000057910.15	1059	ENSMUSG00000047417	Rexo1	REX1, RNA exonuclease 1	chr10_80560501	chr10_80560501_Rexo1
798	chr10	80618346	80618346	1	*	0.707966	0.526775	0.181191	0.0422364	4.28993	0.0103372	0.00902758	1.78727e-05	0.0066701	Distal Intergenic	10	80622838	80640741	17904	1	103236	ENSMUST00000079773.13	-4492	ENSMUSG00000003345	Csnk1g2	casein kinase 1, gamma 2	chr10_80618346	chr10_80618346_Csnk1g2
799	chr10	80751433	80751433	1	*	0.363304	0.167844	0.19546	0.0404873	4.82768	0.00916121	0.0160859	1.38134e-06	0.00145416	Distal Intergenic	10	80755206	80795461	40256	1	208266	ENSMUST00000105336.8	-3773	ENSMUSG00000061589	Dot1l	DOT1-like, histone H3 methyltransferase (S. cerevisiae)	chr10_80751433	chr10_80751433_Dot1l
800	chr10	80767080	80767080	1	*	0.414594	0.581967	-0.167374	0.0427712	-3.91324	0.0134507	0.0105486	9.10672e-05	0.0181958	Exon (ENSMUST00000105760.2/ENSMUST00000105760.2, exon 2 of 2)	10	80777556	80794391	16836	1	208266	ENSMUST00000150338.7	-10476	ENSMUSG00000061589	Dot1l	DOT1-like, histone H3 methyltransferase (S. cerevisiae)	chr10_80767080	chr10_80767080_Dot1l
801	chr10	80943139	80943139	1	*	0.428819	0.285473	0.143346	0.0387188	3.70225	0.00674152	0.0162235	0.000213698	0.0310804	Distal Intergenic	10	80930812	80931759	948	1	17873	ENSMUST00000219449.1	12327	ENSMUSG00000015312	Gadd45b	growth arrest and DNA-damage-inducible 45 beta	chr10_80943139	chr10_80943139_Gadd45b
802	chr10	80952481	80952481	1	*	0.866248	0.738921	0.127327	0.0323031	3.94163	0.00703157	0.0106616	8.09295e-05	0.0168552	Intron (ENSMUST00000099462.7/14708, intron 3 of 3)	10	80930812	80931759	948	1	17873	ENSMUST00000219449.1	21669	ENSMUSG00000015312	Gadd45b	growth arrest and DNA-damage-inducible 45 beta	chr10_80952481	chr10_80952481_Gadd45b
803	chr10	80952683	80952683	1	*	0.587123	0.42069	0.166432	0.0366378	4.54264	0.00918375	0.00725161	5.55534e-06	0.00335552	Intron (ENSMUST00000099462.7/14708, intron 3 of 3)	10	80930812	80931759	948	1	17873	ENSMUST00000219449.1	21871	ENSMUSG00000015312	Gadd45b	growth arrest and DNA-damage-inducible 45 beta	chr10_80952683	chr10_80952683_Gadd45b
804	chr10	80952704	80952704	1	*	0.748832	0.560121	0.188711	0.0338797	5.57004	0.00924851	0.00674152	2.54676e-08	0.000133792	Intron (ENSMUST00000099462.7/14708, intron 3 of 3)	10	80930812	80931759	948	1	17873	ENSMUST00000219449.1	21892	ENSMUSG00000015312	Gadd45b	growth arrest and DNA-damage-inducible 45 beta	chr10_80952704	chr10_80952704_Gadd45b
805	chr10	80952716	80952716	1	*	0.642877	0.514811	0.128066	0.0347403	3.68638	0.00792256	0.00674152	0.000227466	0.032227	Intron (ENSMUST00000099462.7/14708, intron 3 of 3)	10	80930812	80931759	948	1	17873	ENSMUST00000219449.1	21904	ENSMUSG00000015312	Gadd45b	growth arrest and DNA-damage-inducible 45 beta	chr10_80952716	chr10_80952716_Gadd45b
806	chr10	80966613	80966613	1	*	0.608263	0.730766	-0.122502	0.0349971	-3.50036	0.00674152	0.0108267	0.000464626	0.0499334	Intron (ENSMUST00000099462.7/14708, intron 2 of 3)	10	80951187	80998190	47004	2	14708	ENSMUST00000118465.7	31577	ENSMUSG00000048240	Gng7	guanine nucleotide binding protein (G protein), gamma 7	chr10_80966613	chr10_80966613_Gng7
807	chr10	80970383	80970383	1	*	0.277859	0.413212	-0.135354	0.036713	-3.68682	0.00674152	0.0127242	0.000227078	0.0321983	Intron (ENSMUST00000099462.7/14708, intron 2 of 3)	10	80951187	80998190	47004	2	14708	ENSMUST00000118465.7	27807	ENSMUSG00000048240	Gng7	guanine nucleotide binding protein (G protein), gamma 7	chr10_80970383	chr10_80970383_Gng7
808	chr10	80970425	80970425	1	*	0.365673	0.540144	-0.174471	0.0441149	-3.95493	0.00761565	0.0146441	7.65575e-05	0.0163221	Intron (ENSMUST00000099462.7/14708, intron 2 of 3)	10	80951187	80998190	47004	2	14708	ENSMUST00000118465.7	27765	ENSMUSG00000048240	Gng7	guanine nucleotide binding protein (G protein), gamma 7	chr10_80970425	chr10_80970425_Gng7
809	chr10	80986878	80986878	1	*	0.213167	0.331065	-0.117898	0.0300833	-3.91907	0.00807369	0.00708673	8.88919e-05	0.0179152	Intron (ENSMUST00000099462.7/14708, intron 2 of 3)	10	80951187	80998190	47004	2	14708	ENSMUST00000118465.7	11312	ENSMUSG00000048240	Gng7	guanine nucleotide binding protein (G protein), gamma 7	chr10_80986878	chr10_80986878_Gng7
810	chr10	81139413	81139413	1	*	0.259757	0.390762	-0.131005	0.0356181	-3.67804	0.0080221	0.00863702	0.000235031	0.0328133	Promoter (1-2kb)	10	81137953	81148458	10506	1	16969	ENSMUST00000117956.1	1460	ENSMUSG00000035011	Zbtb7a	zinc finger and BTB domain containing 7a	chr10_81139413	chr10_81139413_Zbtb7a
811	chr10	81291048	81291048	1	*	0.206453	0.342652	-0.136199	0.0340638	-3.99833	0.0107493	0.00674152	6.37897e-05	0.0145436	Promoter (<=1kb)	10	81282777	81291215	8439	2	27375	ENSMUST00000219958.1	167	ENSMUSG00000034917	Tjp3	tight junction protein 3	chr10_81291048	chr10_81291048_Tjp3
812	chr10	81326857	81326857	1	*	0.807664	0.674834	0.13283	0.0309295	4.2946	0.00674152	0.00927536	1.75007e-05	0.00659703	Distal Intergenic	10	81328731	81335172	6442	1	21390	ENSMUST00000105325.3	-1874	ENSMUSG00000034881	Tbxa2r	thromboxane A2 receptor	chr10_81326857	chr10_81326857_Tbxa2r
813	chr10	81332519	81332519	1	*	0.420059	0.56877	-0.148711	0.037848	-3.92916	0.00674152	0.00990677	8.52432e-05	0.0174095	Exon (ENSMUST00000105325.3/21390, exon 2 of 3)	10	81328731	81335172	6442	1	21390	ENSMUST00000220312.1	3788	ENSMUSG00000034881	Tbxa2r	thromboxane A2 receptor	chr10_81332519	chr10_81332519_Tbxa2r
814	chr10	81332555	81332555	1	*	0.313206	0.478694	-0.165488	0.0434845	-3.80568	0.00763039	0.0194707	0.000141415	0.0240987	Exon (ENSMUST00000105325.3/21390, exon 2 of 3)	10	81328731	81335172	6442	1	21390	ENSMUST00000220312.1	3824	ENSMUSG00000034881	Tbxa2r	thromboxane A2 receptor	chr10_81332555	chr10_81332555_Tbxa2r
815	chr10	81332633	81332633	1	*	0.340615	0.508973	-0.168358	0.0461466	-3.64834	0.0186764	0.0128077	0.000263941	0.0352081	Exon (ENSMUST00000105325.3/21390, exon 2 of 3)	10	81328731	81335172	6442	1	21390	ENSMUST00000220312.1	3902	ENSMUSG00000034881	Tbxa2r	thromboxane A2 receptor	chr10_81332633	chr10_81332633_Tbxa2r
816	chr10	81332643	81332643	1	*	0.326404	0.600626	-0.274223	0.0566931	-4.83697	0.00842817	0.0193564	1.31833e-06	0.00141228	Exon (ENSMUST00000105325.3/21390, exon 2 of 3)	10	81328731	81335172	6442	1	21390	ENSMUST00000220312.1	3912	ENSMUSG00000034881	Tbxa2r	thromboxane A2 receptor	chr10_81332643	chr10_81332643_Tbxa2r
817	chr10	81332645	81332645	1	*	0.312982	0.508609	-0.195627	0.0542653	-3.60501	0.0101172	0.0127238	0.000312139	0.0389696	Exon (ENSMUST00000105325.3/21390, exon 2 of 3)	10	81328731	81335172	6442	1	21390	ENSMUST00000220312.1	3914	ENSMUSG00000034881	Tbxa2r	thromboxane A2 receptor	chr10_81332645	chr10_81332645_Tbxa2r
818	chr10	81332653	81332653	1	*	0.446523	0.682929	-0.236406	0.0564108	-4.1908	0.00943464	0.0185697	2.7797e-05	0.00871756	Exon (ENSMUST00000105325.3/21390, exon 2 of 3)	10	81328731	81335172	6442	1	21390	ENSMUST00000220312.1	3922	ENSMUSG00000034881	Tbxa2r	thromboxane A2 receptor	chr10_81332653	chr10_81332653_Tbxa2r
819	chr10	81332667	81332667	1	*	0.386361	0.658278	-0.271917	0.054612	-4.97907	0.00850158	0.0157407	6.38911e-07	0.000929989	Exon (ENSMUST00000105325.3/21390, exon 2 of 3)	10	81328731	81335172	6442	1	21390	ENSMUST00000220312.1	3936	ENSMUSG00000034881	Tbxa2r	thromboxane A2 receptor	chr10_81332667	chr10_81332667_Tbxa2r
820	chr10	81332679	81332679	1	*	0.412539	0.646984	-0.234445	0.054842	-4.27491	0.0115341	0.0119741	1.91212e-05	0.00696461	Exon (ENSMUST00000105325.3/21390, exon 2 of 3)	10	81328731	81335172	6442	1	21390	ENSMUST00000220312.1	3948	ENSMUSG00000034881	Tbxa2r	thromboxane A2 receptor	chr10_81332679	chr10_81332679_Tbxa2r
821	chr10	81332694	81332694	1	*	0.243287	0.455697	-0.21241	0.0536117	-3.962	0.014779	0.0110587	7.43234e-05	0.0160161	Exon (ENSMUST00000105325.3/21390, exon 2 of 3)	10	81328731	81335172	6442	1	21390	ENSMUST00000220312.1	3963	ENSMUSG00000034881	Tbxa2r	thromboxane A2 receptor	chr10_81332694	chr10_81332694_Tbxa2r
822	chr10	81333045	81333045	1	*	0.739557	0.844987	-0.10543	0.0289195	-3.64564	0.00842428	0.00795147	0.000266731	0.0354364	Exon (ENSMUST00000105325.3/21390, exon 2 of 3)	10	81328731	81335172	6442	1	21390	ENSMUST00000220312.1	4314	ENSMUSG00000034881	Tbxa2r	thromboxane A2 receptor	chr10_81333045	chr10_81333045_Tbxa2r
823	chr10	81385284	81385284	1	*	0.221716	0.335824	-0.114108	0.0312248	-3.65442	0.00675869	0.00865438	0.000257763	0.0347192	Promoter (<=1kb)	10	81385621	81387681	2061	1	102115	ENSMUST00000121047.1	-337	ENSMUSG00000078440	Dohh	deoxyhypusine hydroxylase/monooxygenase	chr10_81385284	chr10_81385284_Dohh
824	chr10	81385297	81385297	1	*	0.284706	0.406148	-0.121442	0.0327435	-3.70889	0.0086014	0.00674152	0.000208168	0.0305576	Promoter (<=1kb)	10	81385621	81387681	2061	1	102115	ENSMUST00000121047.1	-324	ENSMUSG00000078440	Dohh	deoxyhypusine hydroxylase/monooxygenase	chr10_81385297	chr10_81385297_Dohh
825	chr10	81498368	81498368	1	*	0.670281	0.441509	0.228772	0.0529368	4.3216	0.010042	0.0133206	1.54904e-05	0.00613504	Promoter (1-2kb)	10	81497747	81500132	2386	2	13611	ENSMUST00000053646.6	1764	ENSMUSG00000044199	S1pr4	sphingosine-1-phosphate receptor 4	chr10_81498368	chr10_81498368_S1pr4
826	chr10	81498488	81498488	1	*	0.764078	0.600848	0.163229	0.0450216	3.62558	0.0121099	0.0106737	0.000288309	0.0371119	Promoter (1-2kb)	10	81497747	81500132	2386	2	13611	ENSMUST00000053646.6	1644	ENSMUSG00000044199	S1pr4	sphingosine-1-phosphate receptor 4	chr10_81498488	chr10_81498488_S1pr4
827	chr10	81498492	81498492	1	*	0.674326	0.507085	0.167241	0.0452516	3.69579	0.0093785	0.0103455	0.000219202	0.0315292	Promoter (1-2kb)	10	81497747	81500132	2386	2	13611	ENSMUST00000053646.6	1640	ENSMUSG00000044199	S1pr4	sphingosine-1-phosphate receptor 4	chr10_81498492	chr10_81498492_S1pr4
828	chr10	81498539	81498539	1	*	0.729116	0.512893	0.216223	0.0426409	5.07079	0.00934809	0.00844374	3.96173e-07	0.000695094	Promoter (1-2kb)	10	81497747	81500132	2386	2	13611	ENSMUST00000053646.6	1593	ENSMUSG00000044199	S1pr4	sphingosine-1-phosphate receptor 4	chr10_81498539	chr10_81498539_S1pr4
829	chr10	81498548	81498548	1	*	0.73905	0.56729	0.17176	0.0452477	3.79599	0.00941533	0.0126272	0.000147055	0.0246759	Promoter (1-2kb)	10	81497747	81500132	2386	2	13611	ENSMUST00000053646.6	1584	ENSMUSG00000044199	S1pr4	sphingosine-1-phosphate receptor 4	chr10_81498548	chr10_81498548_S1pr4
830	chr10	81498594	81498594	1	*	0.786766	0.516133	0.270634	0.0611929	4.42264	0.026662	0.0118039	9.7504e-06	0.00465647	Promoter (1-2kb)	10	81497747	81500132	2386	2	13611	ENSMUST00000053646.6	1538	ENSMUSG00000044199	S1pr4	sphingosine-1-phosphate receptor 4	chr10_81498594	chr10_81498594_S1pr4
831	chr10	81499239	81499239	1	*	0.844565	0.63522	0.209345	0.0547318	3.82492	0.0102809	0.0229251	0.000130812	0.0229447	Promoter (<=1kb)	10	81497747	81500132	2386	2	13611	ENSMUST00000053646.6	893	ENSMUSG00000044199	S1pr4	sphingosine-1-phosphate receptor 4	chr10_81499239	chr10_81499239_S1pr4
832	chr10	81523776	81523776	1	*	0.473034	0.304919	0.168115	0.0376166	4.46916	0.00683858	0.0105384	7.85274e-06	0.00412977	Promoter (<=1kb)	10	81502313	81524225	21913	2	14676	ENSMUST00000043709.7	449	ENSMUSG00000034792	Gna15	guanine nucleotide binding protein, alpha 15	chr10_81523776	chr10_81523776_Gna15
833	chr10	81523782	81523782	1	*	0.23435	0.131374	0.102975	0.0278792	3.69362	0.00692491	0.00674152	0.000221088	0.0316687	Promoter (<=1kb)	10	81502313	81524225	21913	2	14676	ENSMUST00000043709.7	443	ENSMUSG00000034792	Gna15	guanine nucleotide binding protein, alpha 15	chr10_81523782	chr10_81523782_Gna15
834	chr10	82866764	82866764	1	*	0.904083	0.761902	0.142182	0.0328501	4.3282	0.00915657	0.0110418	1.50334e-05	0.0060164	Promoter (<=1kb)	10	82866626	82867930	1305	1	66341	ENSMUST00000211623.1	138	ENSMUSG00000109864	Eid3	EP300 interacting inhibitor of differentiation 3	chr10_82866764	chr10_82866764_Eid3
835	chr10	82866874	82866874	1	*	0.853729	0.678079	0.175651	0.0425375	4.12931	0.00714233	0.0201957	3.63848e-05	0.0103267	Promoter (<=1kb)	10	82866626	82867930	1305	1	66341	ENSMUST00000211623.1	248	ENSMUSG00000109864	Eid3	EP300 interacting inhibitor of differentiation 3	chr10_82866874	chr10_82866874_Eid3
836	chr10	82866882	82866882	1	*	0.841198	0.685719	0.15548	0.0422549	3.67957	0.016972	0.013386	0.000233631	0.0327381	Promoter (<=1kb)	10	82866626	82867930	1305	1	66341	ENSMUST00000211623.1	256	ENSMUSG00000109864	Eid3	EP300 interacting inhibitor of differentiation 3	chr10_82866882	chr10_82866882_Eid3
837	chr10	82866889	82866889	1	*	0.832882	0.698578	0.134304	0.0382229	3.5137	0.00708597	0.0137321	0.000441916	0.0484333	Promoter (<=1kb)	10	82866626	82867930	1305	1	66341	ENSMUST00000211623.1	263	ENSMUSG00000109864	Eid3	EP300 interacting inhibitor of differentiation 3	chr10_82866889	chr10_82866889_Eid3
838	chr10	82866935	82866935	1	*	0.839933	0.656066	0.183866	0.0425019	4.32607	0.0146995	0.0141817	1.51793e-05	0.00605122	Promoter (<=1kb)	10	82866626	82867930	1305	1	66341	ENSMUST00000211623.1	309	ENSMUSG00000109864	Eid3	EP300 interacting inhibitor of differentiation 3	chr10_82866935	chr10_82866935_Eid3
839	chr10	82955179	82955179	1	*	0.777418	0.606053	0.171365	0.0449652	3.81106	0.00862296	0.0120113	0.000138373	0.0238	Distal Intergenic	10	82985498	83195900	210403	1	58250	ENSMUST00000040110.7	-30319	ENSMUSG00000034612	Chst11	carbohydrate sulfotransferase 11	chr10_82955179	chr10_82955179_Chst11
840	chr10	82955284	82955284	1	*	0.884671	0.712418	0.172252	0.0397424	4.33422	0.0102684	0.0122607	1.46279e-05	0.00590872	Distal Intergenic	10	82985498	83195900	210403	1	58250	ENSMUST00000040110.7	-30214	ENSMUSG00000034612	Chst11	carbohydrate sulfotransferase 11	chr10_82955284	chr10_82955284_Chst11
841	chr10	83004442	83004442	1	*	0.739395	0.58583	0.153565	0.0420014	3.65619	0.0151468	0.0111886	0.000255988	0.0345759	Intron (ENSMUST00000040110.7/58250, intron 1 of 2)	10	82985498	83195900	210403	1	58250	ENSMUST00000040110.7	18944	ENSMUSG00000034612	Chst11	carbohydrate sulfotransferase 11	chr10_83004442	chr10_83004442_Chst11
842	chr10	83004453	83004453	1	*	0.842866	0.660685	0.182181	0.0357205	5.10018	0.0105627	0.00979856	3.39326e-07	0.000629309	Intron (ENSMUST00000040110.7/58250, intron 1 of 2)	10	82985498	83195900	210403	1	58250	ENSMUST00000040110.7	18955	ENSMUSG00000034612	Chst11	carbohydrate sulfotransferase 11	chr10_83004453	chr10_83004453_Chst11
843	chr10	83004481	83004481	1	*	0.561147	0.359622	0.201524	0.0420373	4.79393	0.00874087	0.012685	1.63543e-06	0.00161455	Intron (ENSMUST00000040110.7/58250, intron 1 of 2)	10	82985498	83195900	210403	1	58250	ENSMUST00000040110.7	18983	ENSMUSG00000034612	Chst11	carbohydrate sulfotransferase 11	chr10_83004481	chr10_83004481_Chst11
844	chr10	83692394	83692394	1	*	0.241612	0.478748	-0.237136	0.0398571	-5.94965	0.00847044	0.00886446	2.68723e-09	4.40727e-05	Distal Intergenic	10	83722865	83762762	39898	1	69784	ENSMUST00000150459.2	-30471	ENSMUSG00000087651	1500009L16Rik	RIKEN cDNA 1500009L16 gene	chr10_83692394	chr10_83692394_1500009L16Rik
845	chr10	84424710	84424710	1	*	0.292023	0.446664	-0.154641	0.0401607	-3.85055	0.00892918	0.00874213	0.000117852	0.0213932	Intron (ENSMUST00000020220.14/77976, intron 1 of 6)	10	84370905	84440597	69693	2	77976	ENSMUST00000020220.14	15887	ENSMUSG00000020032	Nuak1	NUAK family, SNF1-like kinase, 1	chr10_84424710	chr10_84424710_Nuak1
846	chr10	87453298	87453298	1	*	0.397402	0.564126	-0.166723	0.0404074	-4.12606	0.00733201	0.0109644	3.69029e-05	0.0104106	Distal Intergenic	10	87490819	87493660	2842	2	17172	ENSMUST00000020243.9	40362	ENSMUSG00000020052	Ascl1	achaete-scute family bHLH transcription factor 1	chr10_87453298	chr10_87453298_Ascl1
847	chr10	88353893	88353893	1	*	0.871934	0.753593	0.118341	0.031999	3.69828	0.00674152	0.0133892	0.000217065	0.0313936	Intron (ENSMUST00000156097.1/71712, intron 1 of 6)	10	88322804	88356996	34193	2	71712	ENSMUST00000156097.1	3103	ENSMUSG00000020057	Dram1	DNA-damage regulated autophagy modulator 1	chr10_88353893	chr10_88353893_Dram1
848	chr10	88420747	88420747	1	*	0.701473	0.581124	0.120349	0.0343817	3.50037	0.00884192	0.00749077	0.000464606	0.0499334	Intron (ENSMUST00000151273.7/432486, intron 6 of 19)	10	88429566	88433288	3723	1	432486	ENSMUST00000132738.1	-8819	ENSMUSG00000035311	Gnptab	N-acetylglucosamine-1-phosphate transferase, alpha and beta subunits	chr10_88420747	chr10_88420747_Gnptab
849	chr10	88420807	88420807	1	*	0.894473	0.719889	0.174583	0.030116	5.79703	0.00960025	0.00801932	6.74981e-09	6.73321e-05	Intron (ENSMUST00000151273.7/432486, intron 6 of 19)	10	88429566	88433288	3723	1	432486	ENSMUST00000132738.1	-8759	ENSMUSG00000035311	Gnptab	N-acetylglucosamine-1-phosphate transferase, alpha and beta subunits	chr10_88420807	chr10_88420807_Gnptab
850	chr10	88492838	88492838	1	*	0.883751	0.779115	0.104636	0.0267773	3.90763	0.00788017	0.00881712	9.32054e-05	0.0184903	Intron (ENSMUST00000117440.7/212862, intron 1 of 8)	10	88472817	88503753	30937	2	212862	ENSMUST00000143108.7	10915	ENSMUSG00000060002	Chpt1	choline phosphotransferase 1	chr10_88492838	chr10_88492838_Chpt1
851	chr10	88492855	88492855	1	*	0.831925	0.703979	0.127945	0.0346699	3.69039	0.00674152	0.0151838	0.000223915	0.0319384	Intron (ENSMUST00000117440.7/212862, intron 1 of 8)	10	88472817	88503753	30937	2	212862	ENSMUST00000143108.7	10898	ENSMUSG00000060002	Chpt1	choline phosphotransferase 1	chr10_88492855	chr10_88492855_Chpt1
852	chr10	88492879	88492879	1	*	0.778924	0.634116	0.144808	0.0394324	3.67231	0.00941948	0.0162519	0.000240369	0.0332333	Intron (ENSMUST00000117440.7/212862, intron 1 of 8)	10	88472817	88503753	30937	2	212862	ENSMUST00000143108.7	10874	ENSMUSG00000060002	Chpt1	choline phosphotransferase 1	chr10_88492879	chr10_88492879_Chpt1
853	chr10	88492972	88492972	1	*	0.905354	0.773407	0.131947	0.035238	3.74445	0.0132618	0.0155438	0.00018079	0.0279918	Intron (ENSMUST00000117440.7/212862, intron 1 of 8)	10	88472817	88503753	30937	2	212862	ENSMUST00000143108.7	10781	ENSMUSG00000060002	Chpt1	choline phosphotransferase 1	chr10_88492972	chr10_88492972_Chpt1
854	chr10	89482229	89482229	1	*	0.798761	0.906383	-0.107622	0.0305863	-3.51864	0.00720409	0.0134085	0.000433768	0.0478639	Intron (ENSMUST00000058126.14/20186, intron 3 of 8)	10	89454234	89506649	52416	2	20186	ENSMUST00000058126.14	24420	ENSMUSG00000047638	Nr1h4	nuclear receptor subfamily 1, group H, member 4	chr10_89482229	chr10_89482229_Nr1h4
855	chr10	90966068	90966068	1	*	0.236876	0.364343	-0.127466	0.0343596	-3.70978	0.00674152	0.0116997	0.000207443	0.0305108	Intron (ENSMUST00000183156.7/77531, intron 24 of 25)	10	90996740	90999719	2980	2	11783	ENSMUST00000161095.1	33651	ENSMUSG00000019979	Apaf1	apoptotic peptidase activating factor 1	chr10_90966068	chr10_90966068_Apaf1
856	chr10	90966112	90966112	1	*	0.344879	0.487323	-0.142443	0.0363275	-3.92109	0.00674152	0.0113236	8.81477e-05	0.0178176	Intron (ENSMUST00000183156.7/77531, intron 24 of 25)	10	90996740	90999719	2980	2	11783	ENSMUST00000161095.1	33607	ENSMUSG00000019979	Apaf1	apoptotic peptidase activating factor 1	chr10_90966112	chr10_90966112_Apaf1
857	chr10	91180892	91180892	1	*	0.159151	0.346741	-0.18759	0.0333386	-5.62682	0.00945701	0.00674152	1.83561e-08	0.000112155	Promoter (<=1kb)	10	91164046	91181315	17270	2	21917	ENSMUST00000216402.1	423	ENSMUSG00000019961	Tmpo	thymopoietin	chr10_91180892	chr10_91180892_Tmpo
858	chr10	91180897	91180897	1	*	0.188683	0.405448	-0.216765	0.0390287	-5.554	0.00906059	0.0119062	2.79211e-08	0.000142565	Promoter (<=1kb)	10	91164046	91181315	17270	2	21917	ENSMUST00000216402.1	418	ENSMUSG00000019961	Tmpo	thymopoietin	chr10_91180897	chr10_91180897_Tmpo
859	chr10	91180967	91180967	1	*	0.160684	0.2911	-0.130416	0.0338384	-3.85408	0.00988566	0.00786964	0.000116166	0.0211888	Promoter (<=1kb)	10	91164046	91181315	17270	2	21917	ENSMUST00000216402.1	348	ENSMUSG00000019961	Tmpo	thymopoietin	chr10_91180967	chr10_91180967_Tmpo
860	chr10	91180975	91180975	1	*	0.167392	0.308397	-0.141005	0.0357215	-3.94733	0.0140961	0.00693197	7.9026e-05	0.016624	Promoter (<=1kb)	10	91164046	91181315	17270	2	21917	ENSMUST00000216402.1	340	ENSMUSG00000019961	Tmpo	thymopoietin	chr10_91180975	chr10_91180975_Tmpo
861	chr10	91194974	91194974	1	*	0.915747	0.778289	0.137458	0.0336118	4.08959	0.0108645	0.00932824	4.32139e-05	0.0114535	Distal Intergenic	10	91164046	91181315	17270	2	21917	ENSMUST00000216402.1	-13659	ENSMUSG00000019961	Tmpo	thymopoietin	chr10_91194974	chr10_91194974_Tmpo
862	chr10	91195031	91195031	1	*	0.936298	0.83306	0.103238	0.0247836	4.16557	0.00938855	0.00868769	3.1058e-05	0.00933339	Distal Intergenic	10	91164046	91181315	17270	2	21917	ENSMUST00000216402.1	-13716	ENSMUSG00000019961	Tmpo	thymopoietin	chr10_91195031	chr10_91195031_Tmpo
863	chr10	91195180	91195180	1	*	0.584217	0.345009	0.239209	0.0382095	6.26045	0.00717356	0.00974586	3.8388e-10	1.41441e-05	Distal Intergenic	10	91164046	91181315	17270	2	21917	ENSMUST00000216402.1	-13865	ENSMUSG00000019961	Tmpo	thymopoietin	chr10_91195180	chr10_91195180_Tmpo
864	chr10	93156685	93156685	1	*	0.303105	0.467224	-0.164119	0.0393433	-4.17145	0.0109807	0.0120116	3.02661e-05	0.00917709	Distal Intergenic	10	93160875	93225368	64494	1	237459	ENSMUST00000215495.1	-4190	ENSMUSG00000020015	Cdk17	cyclin-dependent kinase 17	chr10_93156685	chr10_93156685_Cdk17
865	chr10	93180155	93180155	1	*	0.142046	0.247478	-0.105432	0.0282102	-3.73736	0.0109432	0.00674152	0.000185959	0.0285126	Intron (ENSMUST00000215495.1/237459, intron 1 of 6)	10	93181610	93212006	30397	1	237459	ENSMUST00000213378.1	-1455	ENSMUSG00000020015	Cdk17	cyclin-dependent kinase 17	chr10_93180155	chr10_93180155_Cdk17
866	chr10	93180221	93180221	1	*	0.16121	0.29587	-0.13466	0.037913	-3.55183	0.00807551	0.0145581	0.000382567	0.0442038	Intron (ENSMUST00000215495.1/237459, intron 1 of 6)	10	93181610	93212006	30397	1	237459	ENSMUST00000213378.1	-1389	ENSMUSG00000020015	Cdk17	cyclin-dependent kinase 17	chr10_93180221	chr10_93180221_Cdk17
867	chr10	93250603	93250603	1	*	0.357155	0.504541	-0.147385	0.034658	-4.25257	0.00674152	0.00912958	2.1133e-05	0.00740499	Intron (ENSMUST00000215286.1/237459, intron 16 of 16)	10	93239023	93265743	26721	1	237459	ENSMUST00000216729.1	11580	ENSMUSG00000020015	Cdk17	cyclin-dependent kinase 17	chr10_93250603	chr10_93250603_Cdk17
868	chr10	93250626	93250626	1	*	0.406982	0.54328	-0.136298	0.0330774	-4.12058	0.00711467	0.00674152	3.77925e-05	0.0105757	Intron (ENSMUST00000215286.1/237459, intron 16 of 16)	10	93239023	93265743	26721	1	237459	ENSMUST00000216729.1	11603	ENSMUSG00000020015	Cdk17	cyclin-dependent kinase 17	chr10_93250626	chr10_93250626_Cdk17
869	chr10	93250630	93250630	1	*	0.431915	0.596293	-0.164378	0.0452032	-3.63642	0.0147221	0.0115847	0.000276458	0.0361832	Intron (ENSMUST00000215286.1/237459, intron 16 of 16)	10	93239023	93265743	26721	1	237459	ENSMUST00000216729.1	11607	ENSMUSG00000020015	Cdk17	cyclin-dependent kinase 17	chr10_93250630	chr10_93250630_Cdk17
870	chr10	93276217	93276217	1	*	0.365122	0.493159	-0.128038	0.0340647	-3.75866	0.00679098	0.00857966	0.000170825	0.0271036	Intron (ENSMUST00000008542.11/13713, intron 2 of 4)	10	93254744	93284975	30232	2	13713	ENSMUST00000223340.1	8758	ENSMUSG00000008398	Elk3	ELK3, member of ETS oncogene family	chr10_93276217	chr10_93276217_Elk3
871	chr10	93276243	93276243	1	*	0.325302	0.47812	-0.152817	0.0342555	-4.46111	0.00674152	0.00927887	8.15362e-06	0.00420792	Intron (ENSMUST00000008542.11/13713, intron 2 of 4)	10	93254744	93284975	30232	2	13713	ENSMUST00000223340.1	8732	ENSMUSG00000008398	Elk3	ELK3, member of ETS oncogene family	chr10_93276243	chr10_93276243_Elk3
872	chr10	93365076	93365076	1	*	0.765994	0.530382	0.235612	0.0634118	3.71559	0.0104866	0.0128378	0.000202733	0.0300804	Distal Intergenic	10	93335393	93348877	13485	1	432488	ENSMUST00000212186.2	29683	NA	Gm17745	predicted gene, 17745	chr10_93365076	chr10_93365076_Gm17745
873	chr10	93389418	93389418	1	*	0.824927	0.668681	0.156246	0.0327901	4.76504	0.00674152	0.00962942	1.88813e-06	0.0017565	Distal Intergenic	10	93433107	93433162	56	1	102465791	ENSMUST00000183565.1	-43689	ENSMUSG00000098679	Mir7688	microRNA 7688	chr10_93389418	chr10_93389418_Mir7688
874	chr10	93389592	93389592	1	*	0.934213	0.812805	0.121408	0.0304166	3.99151	0.00956582	0.00855276	6.56534e-05	0.0148209	Distal Intergenic	10	93433107	93433162	56	1	102465791	ENSMUST00000183565.1	-43515	ENSMUSG00000098679	Mir7688	microRNA 7688	chr10_93389592	chr10_93389592_Mir7688
875	chr10	93497535	93497535	1	*	0.548457	0.709442	-0.160985	0.0391818	-4.10868	0.00758837	0.0141783	3.97933e-05	0.0109121	Promoter (1-2kb)	10	93496405	93500657	4253	1	15109	ENSMUST00000132624.1	1130	ENSMUSG00000020017	Hal	histidine ammonia lyase	chr10_93497535	chr10_93497535_Hal
876	chr10	93497621	93497621	1	*	0.442398	0.618449	-0.176051	0.0471471	-3.73409	0.0132057	0.015019	0.000188398	0.0287344	Promoter (1-2kb)	10	93496405	93500657	4253	1	15109	ENSMUST00000132624.1	1216	ENSMUSG00000020017	Hal	histidine ammonia lyase	chr10_93497621	chr10_93497621_Hal
877	chr10	93497662	93497662	1	*	0.396905	0.594103	-0.197198	0.0437727	-4.50504	0.0100561	0.0169492	6.63595e-06	0.00374411	Promoter (1-2kb)	10	93496405	93500657	4253	1	15109	ENSMUST00000132624.1	1257	ENSMUSG00000020017	Hal	histidine ammonia lyase	chr10_93497662	chr10_93497662_Hal
878	chr10	93497667	93497667	1	*	0.436307	0.639948	-0.203641	0.0445895	-4.56703	0.00843937	0.0204673	4.94687e-06	0.00316	Promoter (1-2kb)	10	93496405	93500657	4253	1	15109	ENSMUST00000132624.1	1262	ENSMUSG00000020017	Hal	histidine ammonia lyase	chr10_93497667	chr10_93497667_Hal
879	chr10	93497718	93497718	1	*	0.650881	0.79349	-0.142608	0.0406096	-3.51169	0.00878418	0.0222389	0.000445265	0.0486425	Promoter (1-2kb)	10	93496405	93500657	4253	1	15109	ENSMUST00000132624.1	1313	ENSMUSG00000020017	Hal	histidine ammonia lyase	chr10_93497718	chr10_93497718_Hal
880	chr10	93497740	93497740	1	*	0.473394	0.684803	-0.211409	0.0514394	-4.10986	0.0103952	0.0267407	3.95897e-05	0.0108782	Promoter (1-2kb)	10	93496405	93500657	4253	1	15109	ENSMUST00000132624.1	1335	ENSMUSG00000020017	Hal	histidine ammonia lyase	chr10_93497740	chr10_93497740_Hal
881	chr10	93831485	93831485	1	*	0.310416	0.450337	-0.139921	0.0397106	-3.52352	0.00691613	0.0102734	0.000425858	0.0473139	Promoter (<=1kb)	10	93831555	93848538	16984	1	327799	ENSMUST00000095333.5	-70	ENSMUSG00000020020	Usp44	ubiquitin specific peptidase 44	chr10_93831485	chr10_93831485_Usp44
882	chr10	94378045	94378045	1	*	0.638885	0.486535	0.15235	0.0432682	3.52107	0.0103192	0.00733983	0.000429813	0.047609	Intron (ENSMUST00000147869.1/319880, intron 1 of 1)	10	94312137	94375595	63459	1	319880	ENSMUST00000139230.1	65908	ENSMUSG00000020023	Tmcc3	transmembrane and coiled coil domains 3	chr10_94378045	chr10_94378045_Tmcc3
883	chr10	94378159	94378159	1	*	0.709798	0.559137	0.150661	0.0426162	3.53531	0.00989869	0.00857508	0.000407303	0.0459785	Intron (ENSMUST00000147869.1/319880, intron 1 of 1)	10	94312137	94375595	63459	1	319880	ENSMUST00000139230.1	66022	ENSMUSG00000020023	Tmcc3	transmembrane and coiled coil domains 3	chr10_94378159	chr10_94378159_Tmcc3
884	chr10	94378181	94378181	1	*	0.74371	0.571112	0.172598	0.0414632	4.16267	0.0100452	0.00801048	3.14545e-05	0.00939986	Intron (ENSMUST00000147869.1/319880, intron 1 of 1)	10	94312137	94375595	63459	1	319880	ENSMUST00000139230.1	66044	ENSMUSG00000020023	Tmcc3	transmembrane and coiled coil domains 3	chr10_94378181	chr10_94378181_Tmcc3
885	chr10	94378204	94378204	1	*	0.68095	0.490484	0.190466	0.042932	4.43646	0.00890144	0.00891601	9.14483e-06	0.00448488	Intron (ENSMUST00000147869.1/319880, intron 1 of 1)	10	94312137	94375595	63459	1	319880	ENSMUST00000139230.1	66067	ENSMUSG00000020023	Tmcc3	transmembrane and coiled coil domains 3	chr10_94378204	chr10_94378204_Tmcc3
886	chr10	94466574	94466574	1	*	0.248865	0.384033	-0.135168	0.0331095	-4.08245	0.00756102	0.00855895	4.4564e-05	0.0116326	Intron (ENSMUST00000132743.2/319880, intron 2 of 2)	10	94514857	94590956	76100	1	319880	ENSMUST00000065060.11	-48283	ENSMUSG00000020023	Tmcc3	transmembrane and coiled coil domains 3	chr10_94466574	chr10_94466574_Tmcc3
887	chr10	94466599	94466599	1	*	0.297839	0.455504	-0.157665	0.0384123	-4.10455	0.00717617	0.0135751	4.05101e-05	0.0110216	Intron (ENSMUST00000132743.2/319880, intron 2 of 2)	10	94514857	94590956	76100	1	319880	ENSMUST00000065060.11	-48258	ENSMUSG00000020023	Tmcc3	transmembrane and coiled coil domains 3	chr10_94466599	chr10_94466599_Tmcc3
888	chr10	94466620	94466620	1	*	0.338257	0.481221	-0.142964	0.0404761	-3.53207	0.0112763	0.0101448	0.000412327	0.0463454	Intron (ENSMUST00000132743.2/319880, intron 2 of 2)	10	94514857	94590956	76100	1	319880	ENSMUST00000065060.11	-48237	ENSMUSG00000020023	Tmcc3	transmembrane and coiled coil domains 3	chr10_94466620	chr10_94466620_Tmcc3
889	chr10	94792639	94792639	1	*	0.350391	0.52798	-0.17759	0.0468529	-3.79036	0.00674152	0.022891	0.000150427	0.0250653	3' UTR	10	94827222	94829546	2325	2	54712	ENSMUST00000218839.1	36907	ENSMUSG00000074785	Plxnc1	plexin C1	chr10_94792639	chr10_94792639_Plxnc1
890	chr10	94990929	94990929	1	*	0.26174	0.403173	-0.141434	0.0348974	-4.05284	0.0072382	0.00674152	5.05995e-05	0.012584	Distal Intergenic	10	94790866	94944835	153970	2	54712	ENSMUST00000099337.4	-46094	ENSMUSG00000074785	Plxnc1	plexin C1	chr10_94990929	chr10_94990929_Plxnc1
891	chr10	94991048	94991048	1	*	0.223688	0.371658	-0.147971	0.033204	-4.4564	0.0084962	0.00913273	8.33465e-06	0.00425797	Distal Intergenic	10	94790866	94944835	153970	2	54712	ENSMUST00000099337.4	-46213	ENSMUSG00000074785	Plxnc1	plexin C1	chr10_94991048	chr10_94991048_Plxnc1
892	chr10	94991211	94991211	1	*	0.231214	0.46566	-0.234445	0.0648642	-3.6144	0.01457	0.0112942	0.000301039	0.0380488	Distal Intergenic	10	94790866	94944835	153970	2	54712	ENSMUST00000099337.4	-46376	ENSMUSG00000074785	Plxnc1	plexin C1	chr10_94991211	chr10_94991211_Plxnc1
893	chr10	95254508	95254508	1	*	0.164398	0.360339	-0.195941	0.0419406	-4.67187	0.0169471	0.0114084	2.98472e-06	0.00232038	Intron (ENSMUST00000220279.1/12905, intron 1 of 1)	10	95174746	95322965	148220	2	12905	ENSMUST00000220279.1	68457	ENSMUSG00000045867	Cradd	CASP2 and RIPK1 domain containing adaptor with death domain	chr10_95254508	chr10_95254508_Cradd
894	chr10	95254554	95254554	1	*	0.131373	0.342815	-0.211442	0.0313123	-6.75269	0.00674152	0.0101995	1.4513e-11	1.35739e-06	Intron (ENSMUST00000220279.1/12905, intron 1 of 1)	10	95174746	95322965	148220	2	12905	ENSMUST00000220279.1	68411	ENSMUSG00000045867	Cradd	CASP2 and RIPK1 domain containing adaptor with death domain	chr10_95254554	chr10_95254554_Cradd
895	chr10	95254575	95254575	1	*	0.135185	0.350259	-0.215074	0.0320068	-6.71964	0.00674152	0.0107579	1.8218e-11	1.52446e-06	Intron (ENSMUST00000220279.1/12905, intron 1 of 1)	10	95174746	95322965	148220	2	12905	ENSMUST00000220279.1	68390	ENSMUSG00000045867	Cradd	CASP2 and RIPK1 domain containing adaptor with death domain	chr10_95254575	chr10_95254575_Cradd
896	chr10	95254585	95254585	1	*	0.13692	0.339096	-0.202176	0.0292706	-6.90714	0.00674152	0.00797147	4.94512e-12	6.0127e-07	Intron (ENSMUST00000220279.1/12905, intron 1 of 1)	10	95174746	95322965	148220	2	12905	ENSMUST00000220279.1	68380	ENSMUSG00000045867	Cradd	CASP2 and RIPK1 domain containing adaptor with death domain	chr10_95254585	chr10_95254585_Cradd
897	chr10	95254635	95254635	1	*	0.129629	0.342769	-0.21314	0.0294298	-7.24233	0.00674152	0.00829764	4.41035e-13	1.45748e-07	Intron (ENSMUST00000220279.1/12905, intron 1 of 1)	10	95174746	95322965	148220	2	12905	ENSMUST00000220279.1	68330	ENSMUSG00000045867	Cradd	CASP2 and RIPK1 domain containing adaptor with death domain	chr10_95254635	chr10_95254635_Cradd
898	chr10	95254651	95254651	1	*	0.125388	0.327793	-0.202405	0.0297314	-6.80778	0.00674152	0.00896908	9.9116e-12	1.00428e-06	Intron (ENSMUST00000220279.1/12905, intron 1 of 1)	10	95174746	95322965	148220	2	12905	ENSMUST00000220279.1	68314	ENSMUSG00000045867	Cradd	CASP2 and RIPK1 domain containing adaptor with death domain	chr10_95254651	chr10_95254651_Cradd
899	chr10	95254696	95254696	1	*	0.1551	0.378613	-0.223513	0.0371236	-6.02078	0.00723621	0.0129093	1.73578e-09	3.53265e-05	Intron (ENSMUST00000220279.1/12905, intron 1 of 1)	10	95174746	95322965	148220	2	12905	ENSMUST00000220279.1	68269	ENSMUSG00000045867	Cradd	CASP2 and RIPK1 domain containing adaptor with death domain	chr10_95254696	chr10_95254696_Cradd
900	chr10	95318317	95318317	1	*	0.226818	0.454659	-0.227841	0.0364507	-6.25065	0.00777236	0.0107979	4.08738e-10	1.44852e-05	Exon (ENSMUST00000218132.1/ENSMUST00000218132.1, exon 1 of 2)	10	95174746	95322965	148220	2	12905	ENSMUST00000220279.1	4648	ENSMUSG00000045867	Cradd	CASP2 and RIPK1 domain containing adaptor with death domain	chr10_95318317	chr10_95318317_Cradd
901	chr10	95318390	95318390	1	*	0.246966	0.455554	-0.208588	0.0431574	-4.83319	0.00757453	0.0201611	1.34361e-06	0.00143556	Exon (ENSMUST00000218132.1/ENSMUST00000218132.1, exon 1 of 2)	10	95174746	95322965	148220	2	12905	ENSMUST00000220279.1	4575	ENSMUSG00000045867	Cradd	CASP2 and RIPK1 domain containing adaptor with death domain	chr10_95318390	chr10_95318390_Cradd
902	chr10	95318392	95318392	1	*	0.25799	0.459924	-0.201935	0.0436766	-4.6234	0.00713443	0.0209741	3.77493e-06	0.00268091	Exon (ENSMUST00000218132.1/ENSMUST00000218132.1, exon 1 of 2)	10	95174746	95322965	148220	2	12905	ENSMUST00000220279.1	4573	ENSMUSG00000045867	Cradd	CASP2 and RIPK1 domain containing adaptor with death domain	chr10_95318392	chr10_95318392_Cradd
903	chr10	95533637	95533637	1	*	0.360233	0.512332	-0.152099	0.0362493	-4.19592	0.00674152	0.0100129	2.7177e-05	0.00857367	Intron (ENSMUST00000099329.4/93765, intron 1 of 3)	10	95541392	95542970	1579	1	93765	ENSMUST00000219741.1	-7755	ENSMUSG00000074781	Ube2n	ubiquitin-conjugating enzyme E2N	chr10_95533637	chr10_95533637_Ube2n
904	chr10	95680853	95680853	1	*	0.3036	0.458847	-0.155247	0.0373956	-4.15149	0.00784871	0.0100978	3.30319e-05	0.00968249	Distal Intergenic	10	95547007	95564146	17140	2	71207	ENSMUST00000020217.6	-116707	ENSMUSG00000020029	Nudt4	nudix (nucleoside diphosphate linked moiety X)-type motif 4	chr10_95680853	chr10_95680853_Nudt4
905	chr10	95680865	95680865	1	*	0.34908	0.51769	-0.16861	0.0412425	-4.08825	0.00769499	0.0142574	4.34644e-05	0.0114869	Distal Intergenic	10	95547007	95564146	17140	2	71207	ENSMUST00000020217.6	-116719	ENSMUSG00000020029	Nudt4	nudix (nucleoside diphosphate linked moiety X)-type motif 4	chr10_95680865	chr10_95680865_Nudt4
906	chr10	95680872	95680872	1	*	0.275036	0.414528	-0.139492	0.0337393	-4.1344	0.00738873	0.00709931	3.55884e-05	0.0101767	Distal Intergenic	10	95547007	95564146	17140	2	71207	ENSMUST00000020217.6	-116726	ENSMUSG00000020029	Nudt4	nudix (nucleoside diphosphate linked moiety X)-type motif 4	chr10_95680872	chr10_95680872_Nudt4
907	chr10	95680879	95680879	1	*	0.281306	0.421503	-0.140197	0.0350286	-4.00237	0.00736646	0.00838073	6.27106e-05	0.0143866	Distal Intergenic	10	95547007	95564146	17140	2	71207	ENSMUST00000020217.6	-116733	ENSMUSG00000020029	Nudt4	nudix (nucleoside diphosphate linked moiety X)-type motif 4	chr10_95680879	chr10_95680879_Nudt4
908	chr10	95681012	95681012	1	*	0.359768	0.514575	-0.154806	0.0373304	-4.14692	0.00678433	0.0101682	3.36972e-05	0.00981976	Distal Intergenic	10	95547007	95564146	17140	2	71207	ENSMUST00000020217.6	-116866	ENSMUSG00000020029	Nudt4	nudix (nucleoside diphosphate linked moiety X)-type motif 4	chr10_95681012	chr10_95681012_Nudt4
909	chr10	95764239	95764239	1	*	0.303908	0.619358	-0.31545	0.063387	-4.97657	0.0110475	0.0117867	6.47193e-07	0.0009368	Intron (ENSMUST00000187483.6/ENSMUST00000187483.6, intron 1 of 5)	10	95940650	95975501	34852	1	216238	ENSMUST00000219207.1	-176411	ENSMUSG00000036499	Eea1	early endosome antigen 1	chr10_95764239	chr10_95764239_Eea1
910	chr10	99232874	99232874	1	*	0.166786	0.352659	-0.185874	0.0465543	-3.99262	0.0109481	0.0176372	6.5346e-05	0.014782	Exon (ENSMUST00000220253.1/ENSMUST00000220253.1, exon 3 of 3)	10	99263231	99267488	4258	1	67603	ENSMUST00000020118.4	-30357	ENSMUSG00000019960	Dusp6	dual specificity phosphatase 6	chr10_99232874	chr10_99232874_Dusp6
911	chr10	99252442	99252442	1	*	0.760331	0.506899	0.253431	0.0641872	3.94832	0.0154414	0.0135736	7.87023e-05	0.016576	Distal Intergenic	10	99263231	99267488	4258	1	67603	ENSMUST00000020118.4	-10789	ENSMUSG00000019960	Dusp6	dual specificity phosphatase 6	chr10_99252442	chr10_99252442_Dusp6
912	chr10	99268742	99268742	1	*	0.633677	0.388251	0.245426	0.0535245	4.5853	0.00894005	0.0123574	4.53331e-06	0.00300544	Exon (ENSMUST00000219528.1/ENSMUST00000219528.1, exon 2 of 2)	10	99265641	99266799	1159	1	67603	ENSMUST00000220218.1	3101	ENSMUSG00000019960	Dusp6	dual specificity phosphatase 6	chr10_99268742	chr10_99268742_Dusp6
913	chr10	99268769	99268769	1	*	0.579938	0.347119	0.232819	0.053047	4.38891	0.00924559	0.0118137	1.13918e-05	0.00506069	Exon (ENSMUST00000219528.1/ENSMUST00000219528.1, exon 2 of 2)	10	99265641	99266799	1159	1	67603	ENSMUST00000220218.1	3128	ENSMUSG00000019960	Dusp6	dual specificity phosphatase 6	chr10_99268769	chr10_99268769_Dusp6
914	chr10	99268808	99268808	1	*	0.654412	0.395871	0.25854	0.0531283	4.86634	0.0108114	0.0106885	1.13682e-06	0.00130318	Exon (ENSMUST00000219528.1/ENSMUST00000219528.1, exon 2 of 2)	10	99265641	99266799	1159	1	67603	ENSMUST00000220218.1	3167	ENSMUSG00000019960	Dusp6	dual specificity phosphatase 6	chr10_99268808	chr10_99268808_Dusp6
915	chr10	99268819	99268819	1	*	0.661008	0.44033	0.220678	0.0531797	4.14967	0.00910889	0.0118785	3.32962e-05	0.00974352	Exon (ENSMUST00000219528.1/ENSMUST00000219528.1, exon 2 of 2)	10	99265641	99266799	1159	1	67603	ENSMUST00000220218.1	3178	ENSMUSG00000019960	Dusp6	dual specificity phosphatase 6	chr10_99268819	chr10_99268819_Dusp6
916	chr10	99511925	99511925	1	*	0.467625	0.617823	-0.150197	0.0400757	-3.74784	0.00674152	0.00982268	0.000178364	0.0278003	Distal Intergenic	10	99609171	99658134	48964	1	100504202	ENSMUST00000218263.1	-97246	ENSMUSG00000111962	Gm20110	predicted gene, 20110	chr10_99511925	chr10_99511925_Gm20110
917	chr10	107542612	107542612	1	*	0.6265	0.74681	-0.120311	0.0339858	-3.54003	0.00875519	0.00674152	0.00040008	0.0454967	Intron (ENSMUST00000050702.8/237523, intron 37 of 44)	10	107492853	107494737	1885	2	17878	ENSMUST00000044210.4	-47875	ENSMUSG00000035923	Myf6	myogenic factor 6	chr10_107542612	chr10_107542612_Myf6
918	chr10	108448617	108448617	1	*	0.3171	0.487129	-0.170029	0.0485417	-3.50274	0.00674152	0.0253383	0.000460504	0.0496823	Exon (ENSMUST00000220211.1/102640148, exon 2 of 4)	10	108446602	108453296	6695	1	102640148	ENSMUST00000220211.1	2015	ENSMUSG00000112532	Gm36283	predicted gene, 36283	chr10_108448617	chr10_108448617_Gm36283
919	chr10	110346592	110346592	1	*	0.718089	0.8183	-0.100212	0.028617	-3.50182	0.00674152	0.00674152	0.00046209	0.0497828	Intron (ENSMUST00000160159.2/260315, intron 1 of 4)	10	109899103	110456204	557102	2	260315	ENSMUST00000160159.2	109612	ENSMUSG00000020181	Nav3	neuron navigator 3	chr10_110346592	chr10_110346592_Nav3
920	chr10	111118617	111118617	1	*	0.685279	0.542651	0.142628	0.039082	3.64944	0.0116082	0.0100496	0.000262811	0.0351114	Distal Intergenic	10	111164752	111297249	132498	1	237542	ENSMUST00000105275.8	-46135	ENSMUSG00000020189	Osbpl8	oxysterol binding protein-like 8	chr10_111118617	chr10_111118617_Osbpl8
921	chr10	111581088	111581088	1	*	0.27764	0.459167	-0.181527	0.0398289	-4.55767	0.00860974	0.0123024	5.17237e-06	0.00323342	Distal Intergenic	10	111586719	111594273	7555	2	71321	ENSMUST00000181547.1	13185	ENSMUSG00000097082	4933440J02Rik	RIKEN cDNA 4933440J02 gene	chr10_111581088	chr10_111581088_4933440J02Rik
922	chr10	111581118	111581118	1	*	0.26773	0.437752	-0.170022	0.0403166	-4.21718	0.00735934	0.0171106	2.47382e-05	0.0081404	Distal Intergenic	10	111586719	111594273	7555	2	71321	ENSMUST00000181547.1	13155	ENSMUSG00000097082	4933440J02Rik	RIKEN cDNA 4933440J02 gene	chr10_111581118	chr10_111581118_4933440J02Rik
923	chr10	111581207	111581207	1	*	0.29284	0.459962	-0.167122	0.0377573	-4.42621	0.00674152	0.0138444	9.59022e-06	0.00460971	Distal Intergenic	10	111586719	111594273	7555	2	71321	ENSMUST00000181547.1	13066	ENSMUSG00000097082	4933440J02Rik	RIKEN cDNA 4933440J02 gene	chr10_111581207	chr10_111581207_4933440J02Rik
924	chr10	111594760	111594760	1	*	0.200565	0.357723	-0.157158	0.0352639	-4.45664	0.00813561	0.0099636	8.32561e-06	0.00425514	Promoter (<=1kb)	10	111586719	111594273	7555	2	71321	ENSMUST00000181547.1	-487	ENSMUSG00000097082	4933440J02Rik	RIKEN cDNA 4933440J02 gene	chr10_111594760	chr10_111594760_4933440J02Rik
925	chr10	111594821	111594821	1	*	0.186291	0.382277	-0.195985	0.0291862	-6.715	0.00674152	0.00675354	1.88068e-11	1.52446e-06	Promoter (<=1kb)	10	111586719	111594273	7555	2	71321	ENSMUST00000181547.1	-548	ENSMUSG00000097082	4933440J02Rik	RIKEN cDNA 4933440J02 gene	chr10_111594821	chr10_111594821_4933440J02Rik
926	chr10	111594871	111594871	1	*	0.215865	0.365034	-0.149168	0.0361739	-4.12365	0.00937689	0.00863454	3.72918e-05	0.0104911	Promoter (<=1kb)	10	111586719	111594273	7555	2	71321	ENSMUST00000181547.1	-598	ENSMUSG00000097082	4933440J02Rik	RIKEN cDNA 4933440J02 gene	chr10_111594871	chr10_111594871_4933440J02Rik
927	chr10	115780167	115780167	1	*	0.34884	0.536259	-0.187419	0.0470034	-3.98735	0.00956744	0.0114657	6.68157e-05	0.014949	Distal Intergenic	10	115816832	115833312	16481	1	216350	ENSMUST00000217900.1	-36665	ENSMUSG00000034127	Tspan8	tetraspanin 8	chr10_115780167	chr10_115780167_Tspan8
928	chr10	115780274	115780274	1	*	0.339686	0.483666	-0.14398	0.0400974	-3.59075	0.00674152	0.0138756	0.00032973	0.0402645	Distal Intergenic	10	115816832	115833312	16481	1	216350	ENSMUST00000217900.1	-36558	ENSMUSG00000034127	Tspan8	tetraspanin 8	chr10_115780274	chr10_115780274_Tspan8
929	chr10	115806274	115806274	1	*	0.726697	0.562518	0.164179	0.0453524	3.62007	0.00674152	0.0234328	0.000294527	0.0376276	Intron (ENSMUST00000220081.1/ENSMUST00000220081.1, intron 4 of 4)	10	115816832	115833312	16481	1	216350	ENSMUST00000217900.1	-10558	ENSMUSG00000034127	Tspan8	tetraspanin 8	chr10_115806274	chr10_115806274_Tspan8
930	chr10	116160564	116160564	1	*	0.981872	0.868179	0.113693	0.0278903	4.07643	0.00969138	0.011876	4.57327e-05	0.0118297	Exon (ENSMUST00000063470.10/19279, exon 3 of 14)	10	116143903	116274930	131028	1	19279	ENSMUST00000105271.8	16661	ENSMUSG00000020151	Ptprr	protein tyrosine phosphatase, receptor type, R	chr10_116160564	chr10_116160564_Ptprr
931	chr10	116161839	116161839	1	*	0.223134	0.438299	-0.215164	0.0457568	-4.70235	0.00889148	0.00955106	2.57186e-06	0.00213558	Intron (ENSMUST00000063470.10/19279, intron 3 of 13)	10	116177258	116274932	97675	1	19279	ENSMUST00000148731.7	-15419	ENSMUSG00000020151	Ptprr	protein tyrosine phosphatase, receptor type, R	chr10_116161839	chr10_116161839_Ptprr
932	chr10	116192439	116192439	1	*	0.690129	0.555705	0.134424	0.0374833	3.58625	0.0096962	0.00782802	0.000335473	0.0407082	Intron (ENSMUST00000063470.10/19279, intron 6 of 13)	10	116196396	116237261	40866	1	19279	ENSMUST00000124369.1	-3957	ENSMUSG00000020151	Ptprr	protein tyrosine phosphatase, receptor type, R	chr10_116192439	chr10_116192439_Ptprr
933	chr10	116310705	116310705	1	*	0.345973	0.475445	-0.129473	0.0338711	-3.8225	0.00674152	0.00708656	0.000132104	0.0230748	Intron (ENSMUST00000217925.1/19263, intron 4 of 7)	10	116301372	116389535	88164	1	19263	ENSMUST00000092167.6	9333	ENSMUSG00000020154	Ptprb	protein tyrosine phosphatase, receptor type, B	chr10_116310705	chr10_116310705_Ptprb
934	chr10	116313879	116313879	1	*	0.297318	0.479588	-0.182271	0.0481783	-3.78325	0.0116378	0.0131513	0.000154794	0.0255341	Exon (ENSMUST00000217925.1/19263, exon 5 of 8)	10	116301372	116389535	88164	1	19263	ENSMUST00000092167.6	12507	ENSMUSG00000020154	Ptprb	protein tyrosine phosphatase, receptor type, B	chr10_116313879	chr10_116313879_Ptprb
935	chr10	116331284	116331284	1	*	0.204572	0.342347	-0.137775	0.0341147	-4.03858	0.00771976	0.0115751	5.37747e-05	0.0130696	Exon (ENSMUST00000218553.1/19263, exon 11 of 34)	10	116301372	116389535	88164	1	19263	ENSMUST00000092167.6	29912	ENSMUSG00000020154	Ptprb	protein tyrosine phosphatase, receptor type, B	chr10_116331284	chr10_116331284_Ptprb
936	chr10	116434046	116434046	1	*	0.228905	0.39957	-0.170665	0.0408376	-4.1791	0.00825118	0.0164562	2.92659e-05	0.00900045	Intron (ENSMUST00000068233.10/58802, intron 2 of 2)	10	116443484	116446408	2925	2	58802	ENSMUST00000091477.3	12362	ENSMUSG00000054934	Kcnmb4	potassium large conductance calcium-activated channel, subfamily M, beta member 4	chr10_116434046	chr10_116434046_Kcnmb4
937	chr10	117215582	117215582	1	*	0.884919	0.713233	0.171686	0.0472775	3.63145	0.0102896	0.0117211	0.000281829	0.0365973	Promoter (1-2kb)	10	117215428	117217358	1931	2	64050	ENSMUST00000219609.1	1776	ENSMUSG00000020171	Yeats4	YEATS domain containing 4	chr10_117215582	chr10_117215582_Yeats4
938	chr10	117215632	117215632	1	*	0.899372	0.722729	0.176643	0.0459649	3.843	0.0106259	0.011271	0.000121541	0.0218351	Promoter (1-2kb)	10	117215428	117217358	1931	2	64050	ENSMUST00000219609.1	1726	ENSMUSG00000020171	Yeats4	YEATS domain containing 4	chr10_117215632	chr10_117215632_Yeats4
939	chr10	117215637	117215637	1	*	0.918105	0.65659	0.261515	0.0567923	4.60477	0.0132567	0.0119185	4.12923e-06	0.00285638	Promoter (1-2kb)	10	117215428	117217358	1931	2	64050	ENSMUST00000219609.1	1721	ENSMUSG00000020171	Yeats4	YEATS domain containing 4	chr10_117215637	chr10_117215637_Yeats4
940	chr10	117468275	117468275	1	*	0.895184	0.790749	0.104435	0.0282699	3.6942	0.00674152	0.0110357	0.000220577	0.0316344	Distal Intergenic	10	117446015	117447493	1479	2	102634600	ENSMUST00000220189.1	-20782	ENSMUSG00000112344	Gm32141	predicted gene, 32141	chr10_117468275	chr10_117468275_Gm32141
941	chr10	117859864	117859864	1	*	0.868335	0.762182	0.106153	0.0280341	3.78657	0.00813494	0.00674152	0.000152741	0.0253156	Distal Intergenic	10	117813871	117846035	32165	2	215449	ENSMUST00000064667.8	-13829	ENSMUSG00000052681	Rap1b	RAS related protein 1b	chr10_117859864	chr10_117859864_Rap1b
942	chr10	117859898	117859898	1	*	0.82381	0.676756	0.147054	0.0353735	4.15717	0.0113885	0.00963616	3.22215e-05	0.00954622	Distal Intergenic	10	117813871	117846035	32165	2	215449	ENSMUST00000064667.8	-13863	ENSMUSG00000052681	Rap1b	RAS related protein 1b	chr10_117859898	chr10_117859898_Rap1b
943	chr10	117860744	117860744	1	*	0.729057	0.586857	0.142199	0.0396271	3.58843	0.00717431	0.0107855	0.000332669	0.0404743	Distal Intergenic	10	117813871	117846035	32165	2	215449	ENSMUST00000064667.8	-14709	ENSMUSG00000052681	Rap1b	RAS related protein 1b	chr10_117860744	chr10_117860744_Rap1b
944	chr10	117926139	117926139	1	*	0.664195	0.478633	0.185562	0.0456728	4.06287	0.0129262	0.0106148	4.84731e-05	0.0122532	Promoter (<=1kb)	10	117925459	117948292	22834	1	71067	ENSMUST00000217950.1	680	ENSMUSG00000112500	4933411E08Rik	RIKEN cDNA 4933411E08 gene	chr10_117926139	chr10_117926139_4933411E08Rik
945	chr10	118085525	118085525	1	*	0.837777	0.735304	0.102472	0.0283383	3.61604	0.00674152	0.00890369	0.000299146	0.0379385	Distal Intergenic	10	118141811	118146760	4950	1	17245	ENSMUST00000219827.1	-56286	ENSMUSG00000020212	Mdm1	transformed mouse 3T3 cell double minute 1	chr10_118085525	chr10_118085525_Mdm1
946	chr10	118085527	118085527	1	*	0.827225	0.719385	0.10784	0.0275035	3.92095	0.00674152	0.00733014	8.81993e-05	0.0178214	Distal Intergenic	10	118141811	118146760	4950	1	17245	ENSMUST00000219827.1	-56284	ENSMUSG00000020212	Mdm1	transformed mouse 3T3 cell double minute 1	chr10_118085527	chr10_118085527_Mdm1
947	chr10	118169460	118169460	1	*	0.481929	0.679508	-0.197579	0.0522071	-3.78452	0.0107409	0.0111436	0.000154003	0.0254451	Distal Intergenic	10	118157012	118158468	1457	1	17245	ENSMUST00000217767.1	12448	ENSMUSG00000020212	Mdm1	transformed mouse 3T3 cell double minute 1	chr10_118169460	chr10_118169460_Mdm1
948	chr10	118804083	118804083	1	*	0.59401	0.728247	-0.134237	0.0377961	-3.55161	0.00689882	0.0145543	0.000382884	0.0442321	Exon (ENSMUST00000218911.1/ENSMUST00000218911.1, exon 3 of 3)	10	118861023	118868299	7277	2	69181	ENSMUST00000218692.1	64216	ENSMUSG00000028630	Dyrk2	dual-specificity tyrosine-(Y)-phosphorylation regulated kinase 2	chr10_118804083	chr10_118804083_Dyrk2
949	chr10	118883393	118883393	1	*	0.728648	0.523292	0.205355	0.0538558	3.81306	0.0106991	0.0197146	0.000137255	0.023692	Exon (ENSMUST00000220184.1/ENSMUST00000220184.1, exon 1 of 1)	10	118860738	118870209	9472	2	69181	ENSMUST00000218477.1	-13184	ENSMUSG00000028630	Dyrk2	dual-specificity tyrosine-(Y)-phosphorylation regulated kinase 2	chr10_118883393	chr10_118883393_Dyrk2
950	chr10	118883508	118883508	1	*	0.734546	0.519814	0.214732	0.0522355	4.11085	0.0111966	0.0162764	3.9421e-05	0.0108614	Exon (ENSMUST00000220184.1/ENSMUST00000220184.1, exon 1 of 1)	10	118860738	118870209	9472	2	69181	ENSMUST00000218477.1	-13299	ENSMUSG00000028630	Dyrk2	dual-specificity tyrosine-(Y)-phosphorylation regulated kinase 2	chr10_118883508	chr10_118883508_Dyrk2
951	chr10	118883591	118883591	1	*	0.867356	0.688437	0.178919	0.047189	3.79155	0.01104	0.0196729	0.000149711	0.0249871	Exon (ENSMUST00000220184.1/ENSMUST00000220184.1, exon 1 of 1)	10	118860738	118870209	9472	2	69181	ENSMUST00000218477.1	-13382	ENSMUSG00000028630	Dyrk2	dual-specificity tyrosine-(Y)-phosphorylation regulated kinase 2	chr10_118883591	chr10_118883591_Dyrk2
952	chr10	119062225	119062225	1	*	0.211382	0.34773	-0.136348	0.0368233	-3.70276	0.00856858	0.0114771	0.000213264	0.031047	Distal Intergenic	10	119028290	119050499	22210	2	102636674	ENSMUST00000220074.1	-11726	ENSMUSG00000112778	Gm33677	predicted gene, 33677	chr10_119062225	chr10_119062225_Gm33677
953	chr10	119076481	119076481	1	*	0.199302	0.368158	-0.168856	0.0441673	-3.82311	0.0113486	0.0119771	0.000131782	0.0230549	Distal Intergenic	10	119092905	119103107	10203	1	73400	ENSMUST00000187551.1	-16424	ENSMUSG00000100681	1700064J06Rik	RIKEN cDNA 1700064J06 gene	chr10_119076481	chr10_119076481_1700064J06Rik
954	chr10	119076496	119076496	1	*	0.267799	0.46941	-0.20161	0.0440396	-4.57794	0.0112184	0.00854104	4.69577e-06	0.00306305	Distal Intergenic	10	119092905	119103107	10203	1	73400	ENSMUST00000187551.1	-16409	ENSMUSG00000100681	1700064J06Rik	RIKEN cDNA 1700064J06 gene	chr10_119076496	chr10_119076496_1700064J06Rik
955	chr10	119076518	119076518	1	*	0.208066	0.403673	-0.195607	0.0426802	-4.5831	0.00776268	0.011883	4.58144e-06	0.00301271	Distal Intergenic	10	119092905	119103107	10203	1	73400	ENSMUST00000187551.1	-16387	ENSMUSG00000100681	1700064J06Rik	RIKEN cDNA 1700064J06 gene	chr10_119076518	chr10_119076518_1700064J06Rik
956	chr10	119076565	119076565	1	*	0.237604	0.386772	-0.149168	0.0420103	-3.55074	0.00766489	0.0101976	0.00038415	0.0443447	Distal Intergenic	10	119092905	119103107	10203	1	73400	ENSMUST00000187551.1	-16340	ENSMUSG00000100681	1700064J06Rik	RIKEN cDNA 1700064J06 gene	chr10_119076565	chr10_119076565_1700064J06Rik
957	chr10	119263183	119263183	1	*	0.417639	0.680121	-0.262482	0.0695501	-3.774	0.0132211	0.014714	0.000160654	0.0261215	Distal Intergenic	10	119199255	119240055	40801	2	71902	ENSMUST00000020315.12	-23128	ENSMUSG00000020114	Cand1	cullin associated and neddylation disassociated 1	chr10_119263183	chr10_119263183_Cand1
958	chr10	119447673	119447673	1	*	0.404869	0.567502	-0.162633	0.0452841	-3.59139	0.00859767	0.0114155	0.000328918	0.0401967	Intron (ENSMUST00000154566.1/ENSMUST00000154566.1, intron 1 of 2)	10	119453830	120075597	621768	1	74053	ENSMUST00000077871.13	-6157	ENSMUSG00000034813	Grip1	glutamate receptor interacting protein 1	chr10_119447673	chr10_119447673_Grip1
959	chr10	119756228	119756228	1	*	0.299818	0.445478	-0.14566	0.0391295	-3.72251	0.0101741	0.0111295	0.000197249	0.0295943	Intron (ENSMUST00000077871.13/74053, intron 1 of 21)	10	119746063	119761699	15637	2	75321	ENSMUST00000153898.1	5471	ENSMUSG00000084764	Grip1os2	glutamate receptor interacting protein 1, opposite strand 2	chr10_119756228	chr10_119756228_Grip1os2
960	chr10	120422385	120422385	1	*	0.261576	0.424169	-0.162593	0.0388321	-4.18708	0.011331	0.0124233	2.82571e-05	0.00880731	Intron (ENSMUST00000072777.13/15364, intron 3 of 4)	10	120447991	120448110	120	2	791076	ENSMUST00000103249.1	25725	ENSMUSG00000076448	Mir763	microRNA 763	chr10_120422385	chr10_120422385_Mir763
961	chr10	120428668	120428668	1	*	0.580172	0.436196	0.143976	0.0393473	3.6591	0.0086121	0.00902077	0.000253102	0.0342851	Intron (ENSMUST00000072777.13/15364, intron 3 of 4)	10	120447991	120448110	120	2	791076	ENSMUST00000103249.1	19442	ENSMUSG00000076448	Mir763	microRNA 763	chr10_120428668	chr10_120428668_Mir763
962	chr10	120432800	120432800	1	*	0.829096	0.690762	0.138334	0.0368779	3.75114	0.0081901	0.0102168	0.000176031	0.0276173	Intron (ENSMUST00000072777.13/15364, intron 3 of 4)	10	120447991	120448110	120	2	791076	ENSMUST00000103249.1	15310	ENSMUSG00000076448	Mir763	microRNA 763	chr10_120432800	chr10_120432800_Mir763
963	chr10	120636490	120636490	1	*	0.254952	0.427429	-0.172477	0.0459969	-3.74975	0.00957197	0.0112524	0.000177013	0.0277033	Intron (ENSMUST00000219150.1/ENSMUST00000219150.1, intron 1 of 2)	10	120765732	120774481	8750	1	70874	ENSMUST00000219219.1	-129242	ENSMUSG00000044544	4921513I03Rik	RIKEN cDNA 4921513I03 gene	chr10_120636490	chr10_120636490_4921513I03Rik
964	chr10	120636555	120636555	1	*	0.236014	0.433602	-0.197589	0.0461068	-4.28546	0.00804258	0.0131238	1.82361e-05	0.00674127	Intron (ENSMUST00000219150.1/ENSMUST00000219150.1, intron 1 of 2)	10	120765732	120774481	8750	1	70874	ENSMUST00000219219.1	-129177	ENSMUSG00000044544	4921513I03Rik	RIKEN cDNA 4921513I03 gene	chr10_120636555	chr10_120636555_4921513I03Rik
965	chr10	120647219	120647219	1	*	0.214852	0.38846	-0.173608	0.0380559	-4.56192	0.00747237	0.00833546	5.06891e-06	0.00320127	Intron (ENSMUST00000219150.1/ENSMUST00000219150.1, intron 1 of 2)	10	120765732	120774481	8750	1	70874	ENSMUST00000219219.1	-118513	ENSMUSG00000044544	4921513I03Rik	RIKEN cDNA 4921513I03 gene	chr10_120647219	chr10_120647219_4921513I03Rik
966	chr10	121004898	121004898	1	*	0.813339	0.915969	-0.10263	0.0277224	-3.70207	0.00913984	0.00810313	0.000213846	0.031088	Distal Intergenic	10	120923852	120979332	55481	2	380664	ENSMUST00000119093.1	-25566	ENSMUSG00000048661	Lemd3	LEM domain containing 3	chr10_121004898	chr10_121004898_Lemd3
967	chr10	121266857	121266857	1	*	0.902334	0.78937	0.112963	0.0289619	3.90041	0.00674152	0.0118845	9.60306e-05	0.0188387	3' UTR	10	121266609	121294648	28040	2	74694	ENSMUST00000218111.1	27791	ENSMUSG00000052302	Tbc1d30	TBC1 domain family, member 30	chr10_121266857	chr10_121266857_Tbc1d30
968	chr10	121266896	121266896	1	*	0.81084	0.700078	0.110762	0.031478	3.5187	0.00674152	0.010415	0.000433664	0.0478639	3' UTR	10	121266609	121294648	28040	2	74694	ENSMUST00000218111.1	27752	ENSMUSG00000052302	Tbc1d30	TBC1 domain family, member 30	chr10_121266896	chr10_121266896_Tbc1d30
969	chr10	121282533	121282533	1	*	0.631117	0.497609	0.133508	0.0366964	3.63816	0.00674152	0.0108898	0.000274588	0.0360343	Intron (ENSMUST00000064107.6/74694, intron 8 of 11)	10	121266609	121294648	28040	2	74694	ENSMUST00000218111.1	12115	ENSMUSG00000052302	Tbc1d30	TBC1 domain family, member 30	chr10_121282533	chr10_121282533_Tbc1d30
970	chr10	121282599	121282599	1	*	0.59829	0.441215	0.157075	0.0382966	4.10155	0.00724338	0.0122026	4.10393e-05	0.0111145	Intron (ENSMUST00000064107.6/74694, intron 8 of 11)	10	121266609	121294648	28040	2	74694	ENSMUST00000218111.1	12049	ENSMUSG00000052302	Tbc1d30	TBC1 domain family, member 30	chr10_121282599	chr10_121282599_Tbc1d30
971	chr10	121282638	121282638	1	*	0.849953	0.680014	0.169939	0.0408255	4.16257	0.00875205	0.0193071	3.1468e-05	0.00939986	Intron (ENSMUST00000064107.6/74694, intron 8 of 11)	10	121266609	121294648	28040	2	74694	ENSMUST00000218111.1	12010	ENSMUSG00000052302	Tbc1d30	TBC1 domain family, member 30	chr10_121282638	chr10_121282638_Tbc1d30
972	chr10	121293977	121293977	1	*	0.779027	0.632653	0.146374	0.0368279	3.97453	0.00715719	0.0105115	7.05173e-05	0.0155215	Promoter (<=1kb)	10	121266609	121294648	28040	2	74694	ENSMUST00000218111.1	671	ENSMUSG00000052302	Tbc1d30	TBC1 domain family, member 30	chr10_121293977	chr10_121293977_Tbc1d30
973	chr10	121421072	121421072	1	*	0.306256	0.492063	-0.185807	0.0398449	-4.66325	0.00845058	0.00743331	3.11261e-06	0.00239378	Intron (ENSMUST00000026902.8/192678, intron 1 of 4)	10	121383115	121397249	14135	1	75612	ENSMUST00000219216.1	37957	ENSMUSG00000034707	Gns	glucosamine (N-acetyl)-6-sulfatase	chr10_121421072	chr10_121421072_Gns
974	chr10	121421099	121421099	1	*	0.333632	0.552937	-0.219305	0.0409783	-5.35174	0.00838281	0.0084817	8.71133e-08	0.000271589	Intron (ENSMUST00000026902.8/192678, intron 1 of 4)	10	121383115	121397249	14135	1	75612	ENSMUST00000219216.1	37984	ENSMUSG00000034707	Gns	glucosamine (N-acetyl)-6-sulfatase	chr10_121421099	chr10_121421099_Gns
975	chr10	121421165	121421165	1	*	0.311949	0.521947	-0.209998	0.0423104	-4.96327	0.00991599	0.00919034	6.93154e-07	0.000982415	Intron (ENSMUST00000026902.8/192678, intron 1 of 4)	10	121383115	121397249	14135	1	75612	ENSMUST00000219216.1	38050	ENSMUSG00000034707	Gns	glucosamine (N-acetyl)-6-sulfatase	chr10_121421165	chr10_121421165_Gns
976	chr10	121421189	121421189	1	*	0.303545	0.508809	-0.205264	0.0420007	-4.88714	0.00800876	0.0105989	1.0231e-06	0.00122916	Intron (ENSMUST00000026902.8/192678, intron 1 of 4)	10	121383115	121397249	14135	1	75612	ENSMUST00000219216.1	38074	ENSMUSG00000034707	Gns	glucosamine (N-acetyl)-6-sulfatase	chr10_121421189	chr10_121421189_Gns
977	chr10	121421200	121421200	1	*	0.395438	0.599625	-0.204187	0.0422982	-4.82732	0.00894535	0.00917123	1.38386e-06	0.00145555	Intron (ENSMUST00000026902.8/192678, intron 1 of 4)	10	121383115	121397249	14135	1	75612	ENSMUST00000219216.1	38085	ENSMUSG00000034707	Gns	glucosamine (N-acetyl)-6-sulfatase	chr10_121421200	chr10_121421200_Gns
978	chr10	121434882	121434882	1	*	0.438959	0.63488	-0.195921	0.0528489	-3.70719	0.010659	0.0105733	0.000209573	0.0306794	Intron (ENSMUST00000026902.8/192678, intron 1 of 4)	10	121414387	121462213	47827	2	192678	ENSMUST00000219500.1	27331	ENSMUSG00000025795	Rassf3	Ras association (RalGDS/AF-6) domain family member 3	chr10_121434882	chr10_121434882_Rassf3
979	chr10	121435437	121435437	1	*	0.501106	0.694985	-0.19388	0.0441465	-4.39174	0.0124989	0.0142015	1.12449e-05	0.00503402	Intron (ENSMUST00000026902.8/192678, intron 1 of 4)	10	121414387	121462213	47827	2	192678	ENSMUST00000219500.1	26776	ENSMUSG00000025795	Rassf3	Ras association (RalGDS/AF-6) domain family member 3	chr10_121435437	chr10_121435437_Rassf3
980	chr10	121435443	121435443	1	*	0.292467	0.501003	-0.208536	0.0340241	-6.12907	0.00674152	0.00837346	8.83922e-10	2.14949e-05	Intron (ENSMUST00000026902.8/192678, intron 1 of 4)	10	121414387	121462213	47827	2	192678	ENSMUST00000219500.1	26770	ENSMUSG00000025795	Rassf3	Ras association (RalGDS/AF-6) domain family member 3	chr10_121435443	chr10_121435443_Rassf3
981	chr10	121435455	121435455	1	*	0.581391	0.711154	-0.129763	0.0364188	-3.56308	0.0111343	0.00706747	0.000366535	0.0431165	Intron (ENSMUST00000026902.8/192678, intron 1 of 4)	10	121414387	121462213	47827	2	192678	ENSMUST00000219500.1	26758	ENSMUSG00000025795	Rassf3	Ras association (RalGDS/AF-6) domain family member 3	chr10_121435455	chr10_121435455_Rassf3
982	chr10	121439314	121439314	1	*	0.206006	0.351589	-0.145583	0.0292507	-4.97707	0.00674152	0.00688687	6.45552e-07	0.000936404	Intron (ENSMUST00000026902.8/192678, intron 1 of 4)	10	121414387	121462213	47827	2	192678	ENSMUST00000219500.1	22899	ENSMUSG00000025795	Rassf3	Ras association (RalGDS/AF-6) domain family member 3	chr10_121439314	chr10_121439314_Rassf3
983	chr10	121439350	121439350	1	*	0.117563	0.23647	-0.118907	0.0247964	-4.79533	0.00674152	0.00674152	1.62409e-06	0.00161318	Intron (ENSMUST00000026902.8/192678, intron 1 of 4)	10	121414387	121462213	47827	2	192678	ENSMUST00000219500.1	22863	ENSMUSG00000025795	Rassf3	Ras association (RalGDS/AF-6) domain family member 3	chr10_121439350	chr10_121439350_Rassf3
984	chr10	121439416	121439416	1	*	0.216432	0.394124	-0.177692	0.0337717	-5.26157	0.00674152	0.010957	1.42833e-07	0.000366122	Intron (ENSMUST00000026902.8/192678, intron 1 of 4)	10	121414387	121462213	47827	2	192678	ENSMUST00000219500.1	22797	ENSMUSG00000025795	Rassf3	Ras association (RalGDS/AF-6) domain family member 3	chr10_121439416	chr10_121439416_Rassf3
985	chr10	121439432	121439432	1	*	0.215463	0.360362	-0.144898	0.0308288	-4.70009	0.00702666	0.00674152	2.60042e-06	0.0021509	Intron (ENSMUST00000026902.8/192678, intron 1 of 4)	10	121414387	121462213	47827	2	192678	ENSMUST00000219500.1	22781	ENSMUSG00000025795	Rassf3	Ras association (RalGDS/AF-6) domain family member 3	chr10_121439432	chr10_121439432_Rassf3
986	chr10	121439465	121439465	1	*	0.182164	0.394411	-0.212247	0.0589941	-3.59778	0.0135618	0.0413266	0.00032095	0.0396544	Intron (ENSMUST00000026902.8/192678, intron 1 of 4)	10	121414387	121462213	47827	2	192678	ENSMUST00000219500.1	22748	ENSMUSG00000025795	Rassf3	Ras association (RalGDS/AF-6) domain family member 3	chr10_121439465	chr10_121439465_Rassf3
987	chr10	121439640	121439640	1	*	0.232879	0.437727	-0.204848	0.056985	-3.59477	0.0116078	0.0335283	0.000324677	0.0398958	Intron (ENSMUST00000026902.8/192678, intron 1 of 4)	10	121414387	121462213	47827	2	192678	ENSMUST00000219500.1	22573	ENSMUSG00000025795	Rassf3	Ras association (RalGDS/AF-6) domain family member 3	chr10_121439640	chr10_121439640_Rassf3
988	chr10	121469284	121469284	1	*	0.0734154	0.198334	-0.124918	0.0353397	-3.53478	0.0096516	0.01146	0.000408113	0.0460356	Intron (ENSMUST00000026902.8/192678, intron 1 of 4)	10	121410350	121476347	65998	2	192678	ENSMUST00000026902.8	7063	ENSMUSG00000025795	Rassf3	Ras association (RalGDS/AF-6) domain family member 3	chr10_121469284	chr10_121469284_Rassf3
989	chr10	121498128	121498128	1	*	0.585491	0.433961	0.15153	0.0372893	4.06363	0.00849072	0.00926904	4.83158e-05	0.0122363	Distal Intergenic	10	121410350	121476347	65998	2	192678	ENSMUST00000026902.8	-21781	ENSMUSG00000025795	Rassf3	Ras association (RalGDS/AF-6) domain family member 3	chr10_121498128	chr10_121498128_Rassf3
990	chr10	121506770	121506770	1	*	0.785408	0.662989	0.122419	0.0339312	3.60786	0.00750039	0.0111618	0.00030873	0.0387309	Intron (ENSMUST00000220364.1/ENSMUST00000220364.1, intron 1 of 2)	10	121410350	121476347	65998	2	192678	ENSMUST00000026902.8	-30423	ENSMUSG00000025795	Rassf3	Ras association (RalGDS/AF-6) domain family member 3	chr10_121506770	chr10_121506770_Rassf3
991	chr10	121506797	121506797	1	*	0.699668	0.548502	0.151166	0.0421838	3.58351	0.00674152	0.0189357	0.00033901	0.040978	Intron (ENSMUST00000220364.1/ENSMUST00000220364.1, intron 1 of 2)	10	121410350	121476347	65998	2	192678	ENSMUST00000026902.8	-30450	ENSMUSG00000025795	Rassf3	Ras association (RalGDS/AF-6) domain family member 3	chr10_121506797	chr10_121506797_Rassf3
992	chr10	121506865	121506865	1	*	0.718278	0.589997	0.128282	0.0341599	3.75533	0.00674152	0.00972774	0.000173114	0.027311	Intron (ENSMUST00000220364.1/ENSMUST00000220364.1, intron 1 of 2)	10	121410350	121476347	65998	2	192678	ENSMUST00000026902.8	-30518	ENSMUSG00000025795	Rassf3	Ras association (RalGDS/AF-6) domain family member 3	chr10_121506865	chr10_121506865_Rassf3
993	chr10	121506880	121506880	1	*	0.696338	0.517941	0.178397	0.0450202	3.96259	0.0084502	0.0173085	7.4141e-05	0.0159977	Intron (ENSMUST00000220364.1/ENSMUST00000220364.1, intron 1 of 2)	10	121410350	121476347	65998	2	192678	ENSMUST00000026902.8	-30533	ENSMUSG00000025795	Rassf3	Ras association (RalGDS/AF-6) domain family member 3	chr10_121506880	chr10_121506880_Rassf3
994	chr10	121591384	121591384	1	*	0.744779	0.595053	0.149726	0.0391339	3.82599	0.00732422	0.00850815	0.000130245	0.022882	Intron (ENSMUST00000039810.7/73192, intron 24 of 24)	10	121546455	121586787	40333	2	56480	ENSMUST00000020316.3	-4597	ENSMUSG00000020115	Tbk1	TANK-binding kinase 1	chr10_121591384	chr10_121591384_Tbk1
995	chr10	121689571	121689571	1	*	0.121391	0.244562	-0.123171	0.0302271	-4.07486	0.00682985	0.0105284	4.60429e-05	0.0118734	Intron (ENSMUST00000140802.7/216393, intron 12 of 13)	10	121641872	121692621	50750	1	216393	ENSMUST00000132744.1	47699	ENSMUSG00000047642	D930020B18Rik	RIKEN cDNA D930020B18 gene	chr10_121689571	chr10_121689571_D930020B18Rik
996	chr10	121915752	121915752	1	*	0.46741	0.625947	-0.158537	0.0432858	-3.66257	0.0102012	0.0123161	0.000249697	0.0340247	Intron (ENSMUST00000020322.11/117600, intron 3 of 21)	10	121806640	121823133	16494	2	117600	ENSMUST00000161156.1	-92619	ENSMUSG00000020121	Srgap1	SLIT-ROBO Rho GTPase activating protein 1	chr10_121915752	chr10_121915752_Srgap1
997	chr10	121915795	121915795	1	*	0.578368	0.719768	-0.1414	0.0364422	-3.88011	0.00833201	0.0113088	0.00010441	0.0198237	Intron (ENSMUST00000020322.11/117600, intron 3 of 21)	10	121806640	121823133	16494	2	117600	ENSMUST00000161156.1	-92662	ENSMUSG00000020121	Srgap1	SLIT-ROBO Rho GTPase activating protein 1	chr10_121915795	chr10_121915795_Srgap1
998	chr10	121915801	121915801	1	*	0.438914	0.625357	-0.186444	0.0369518	-5.0456	0.00674152	0.0116522	4.52105e-07	0.000747901	Intron (ENSMUST00000020322.11/117600, intron 3 of 21)	10	121806640	121823133	16494	2	117600	ENSMUST00000161156.1	-92668	ENSMUSG00000020121	Srgap1	SLIT-ROBO Rho GTPase activating protein 1	chr10_121915801	chr10_121915801_Srgap1
999	chr10	121915836	121915836	1	*	0.41397	0.58092	-0.16695	0.0347542	-4.80374	0.00674152	0.00875957	1.55733e-06	0.0015714	Intron (ENSMUST00000020322.11/117600, intron 3 of 21)	10	121806640	121823133	16494	2	117600	ENSMUST00000161156.1	-92703	ENSMUSG00000020121	Srgap1	SLIT-ROBO Rho GTPase activating protein 1	chr10_121915836	chr10_121915836_Srgap1
1000	chr10	121915862	121915862	1	*	0.493364	0.671438	-0.178074	0.0389611	-4.57057	0.00674152	0.015122	4.86405e-06	0.0031358	Intron (ENSMUST00000020322.11/117600, intron 3 of 21)	10	121806640	121823133	16494	2	117600	ENSMUST00000161156.1	-92729	ENSMUSG00000020121	Srgap1	SLIT-ROBO Rho GTPase activating protein 1	chr10_121915862	chr10_121915862_Srgap1
1001	chr10	121999371	121999371	1	*	0.801325	0.601885	0.19944	0.0528519	3.77357	0.0106878	0.0106162	0.000160931	0.0261456	Intron (ENSMUST00000020322.11/117600, intron 1 of 21)	10	121780991	122047308	266318	2	117600	ENSMUST00000020322.11	47937	ENSMUSG00000020121	Srgap1	SLIT-ROBO Rho GTPase activating protein 1	chr10_121999371	chr10_121999371_Srgap1
1002	chr10	122018831	122018831	1	*	0.386652	0.520295	-0.133643	0.0379166	-3.52466	0.00876948	0.00674152	0.000424032	0.0471921	Intron (ENSMUST00000020322.11/117600, intron 1 of 21)	10	121780991	122047308	266318	2	117600	ENSMUST00000020322.11	28477	ENSMUSG00000020121	Srgap1	SLIT-ROBO Rho GTPase activating protein 1	chr10_122018831	chr10_122018831_Srgap1
1003	chr10	122691000	122691000	1	*	0.844234	0.700049	0.144184	0.032305	4.46323	0.00675315	0.0100162	8.0735e-06	0.00417544	Intron (ENSMUST00000162853.7/319468, intron 1 of 5)	10	122679315	122679415	101	1	102466884	ENSMUST00000185165.1	11685	ENSMUSG00000099225	Mir8104	microRNA 8104	chr10_122691000	chr10_122691000_Mir8104
1004	chr10	122815040	122815040	1	*	0.723888	0.511573	0.212315	0.0503092	4.2202	0.0129308	0.0138455	2.44084e-05	0.0080734	Intron (ENSMUST00000162853.7/319468, intron 4 of 5)	10	122811447	122886293	74847	1	319468	ENSMUST00000161371.1	3593	ENSMUSG00000034613	Ppm1h	protein phosphatase 1H (PP2C domain containing)	chr10_122815040	chr10_122815040_Ppm1h
1005	chr10	122815093	122815093	1	*	0.738032	0.556253	0.18178	0.0482718	3.76575	0.0101872	0.013823	0.000166047	0.0266492	Intron (ENSMUST00000162853.7/319468, intron 4 of 5)	10	122811447	122886293	74847	1	319468	ENSMUST00000161371.1	3646	ENSMUSG00000034613	Ppm1h	protein phosphatase 1H (PP2C domain containing)	chr10_122815093	chr10_122815093_Ppm1h
1006	chr10	122815110	122815110	1	*	0.698511	0.526444	0.172067	0.0487287	3.53113	0.0112271	0.0119265	0.000413794	0.0464464	Intron (ENSMUST00000162853.7/319468, intron 4 of 5)	10	122811447	122886293	74847	1	319468	ENSMUST00000161371.1	3663	ENSMUSG00000034613	Ppm1h	protein phosphatase 1H (PP2C domain containing)	chr10_122815110	chr10_122815110_Ppm1h
1007	chr10	123089911	123089911	1	*	0.773183	0.949571	-0.176387	0.0438676	-4.0209	0.0150501	0.014282	5.79755e-05	0.0136999	Distal Intergenic	10	122992060	123076505	84446	2	67074	ENSMUST00000073792.10	-13406	ENSMUSG00000034602	Mon2	MON2 homolog, regulator of endosome to Golgi trafficking	chr10_123089911	chr10_123089911_Mon2
1008	chr10	123266503	123266503	1	*	0.209066	0.362687	-0.153621	0.0413476	-3.71535	0.00804662	0.0106804	0.00020292	0.0300937	Promoter (1-2kb)	10	123264985	123740947	475963	1	268354	ENSMUST00000219723.1	1518	ENSMUSG00000044071	Tafa2	TAFA chemokine like family member 2	chr10_123266503	chr10_123266503_Tafa2
1009	chr10	123570917	123570917	1	*	0.299498	0.412288	-0.112789	0.0318123	-3.54547	0.00674152	0.00757821	0.000391918	0.0448877	Intron (ENSMUST00000218926.1/268354, intron 1 of 5)	10	123264985	123740947	475963	1	268354	ENSMUST00000219723.1	305932	ENSMUSG00000044071	Tafa2	TAFA chemokine like family member 2	chr10_123570917	chr10_123570917_Tafa2
1010	chr10	125515158	125515158	1	*	0.241349	0.351175	-0.109826	0.030917	-3.55229	0.00674152	0.00674152	0.000381888	0.0441632	Distal Intergenic	10	125227485	125389465	161981	2	20503	ENSMUST00000210780.1	-125693	ENSMUSG00000020102	Slc16a7	solute carrier family 16 (monocarboxylic acid transporters), member 7	chr10_125515158	chr10_125515158_Slc16a7
1011	chr10	125785561	125785561	1	*	0.248555	0.370937	-0.122383	0.0341928	-3.5792	0.00674152	0.0110436	0.000344651	0.041412	Distal Intergenic	10	125966219	125998013	31795	1	320398	ENSMUST00000217813.1	-180658	ENSMUSG00000020105	Lrig3	leucine-rich repeats and immunoglobulin-like domains 3	chr10_125785561	chr10_125785561_Lrig3
1012	chr10	125785569	125785569	1	*	0.318493	0.450028	-0.131535	0.0333878	-3.93961	0.00674152	0.00837117	8.16154e-05	0.0169574	Distal Intergenic	10	125966219	125998013	31795	1	320398	ENSMUST00000217813.1	-180650	ENSMUSG00000020105	Lrig3	leucine-rich repeats and immunoglobulin-like domains 3	chr10_125785569	chr10_125785569_Lrig3
1013	chr10	125785581	125785581	1	*	0.322404	0.444729	-0.122325	0.0318457	-3.84118	0.00674152	0.00674152	0.000122442	0.0219322	Distal Intergenic	10	125966219	125998013	31795	1	320398	ENSMUST00000217813.1	-180638	ENSMUSG00000020105	Lrig3	leucine-rich repeats and immunoglobulin-like domains 3	chr10_125785581	chr10_125785581_Lrig3
1014	chr10	125785595	125785595	1	*	0.232268	0.348061	-0.115794	0.0304916	-3.79756	0.00674152	0.00757909	0.000146125	0.0245844	Distal Intergenic	10	125966219	125998013	31795	1	320398	ENSMUST00000217813.1	-180624	ENSMUSG00000020105	Lrig3	leucine-rich repeats and immunoglobulin-like domains 3	chr10_125785595	chr10_125785595_Lrig3
1015	chr10	125785604	125785604	1	*	0.25322	0.367761	-0.114541	0.031128	-3.67967	0.00779331	0.00674152	0.000233536	0.0327381	Distal Intergenic	10	125966219	125998013	31795	1	320398	ENSMUST00000217813.1	-180615	ENSMUSG00000020105	Lrig3	leucine-rich repeats and immunoglobulin-like domains 3	chr10_125785604	chr10_125785604_Lrig3
1016	chr10	126169017	126169017	1	*	0.168658	0.317053	-0.148395	0.0398026	-3.72827	0.0115468	0.00957021	0.000192797	0.0291456	Distal Intergenic	10	126012425	126015230	2806	1	320398	ENSMUST00000219974.1	156592	ENSMUSG00000020105	Lrig3	leucine-rich repeats and immunoglobulin-like domains 3	chr10_126169017	chr10_126169017_Lrig3
1017	chr10	126169174	126169174	1	*	0.262849	0.415074	-0.152225	0.0366699	-4.15123	0.00674152	0.0108479	3.30698e-05	0.00968905	Distal Intergenic	10	126012425	126015230	2806	1	320398	ENSMUST00000219974.1	156749	ENSMUSG00000020105	Lrig3	leucine-rich repeats and immunoglobulin-like domains 3	chr10_126169174	chr10_126169174_Lrig3
1018	chr10	127055539	127055539	1	*	0.833399	0.67607	0.157329	0.0347492	4.52757	0.00674152	0.0123258	5.9667e-06	0.00351323	3' UTR	10	127055011	127060184	5174	2	216438	ENSMUST00000040307.5	4645	ENSMUSG00000040502	2023-03-09	membrane-associated ring finger (C3HC4) 9	chr10_127055539	chr10_127055539_March9
1019	chr10	127055550	127055550	1	*	0.814921	0.651174	0.163747	0.0347779	4.70837	0.00674152	0.0112779	2.4971e-06	0.00210132	3' UTR	10	127055011	127060184	5174	2	216438	ENSMUST00000040307.5	4634	ENSMUSG00000040502	2023-03-09	membrane-associated ring finger (C3HC4) 9	chr10_127055550	chr10_127055550_March9
1020	chr10	127055578	127055578	1	*	0.792673	0.629761	0.162912	0.0335884	4.85026	0.00683884	0.00887625	1.23302e-06	0.00137236	3' UTR	10	127055011	127060184	5174	2	216438	ENSMUST00000040307.5	4606	ENSMUSG00000040502	2023-03-09	membrane-associated ring finger (C3HC4) 9	chr10_127055578	chr10_127055578_March9
1021	chr10	127055633	127055633	1	*	0.80751	0.624723	0.182786	0.0345601	5.28895	0.00674152	0.0103269	1.23022e-07	0.000336135	3' UTR	10	127055011	127060184	5174	2	216438	ENSMUST00000040307.5	4551	ENSMUSG00000040502	2023-03-09	membrane-associated ring finger (C3HC4) 9	chr10_127055633	chr10_127055633_March9
1022	chr10	127079738	127079738	1	*	0.156998	0.32352	-0.166522	0.0444919	-3.74274	0.0137501	0.0131572	0.000182024	0.0281114	Promoter (<=1kb)	10	127078907	127093169	14263	1	216439	ENSMUST00000217941.1	831	ENSMUSG00000025422	Agap2	ArfGAP with GTPase domain, ankyrin repeat and PH domain 2	chr10_127079738	chr10_127079738_Agap2
1023	chr10	127080221	127080221	1	*	0.217493	0.375275	-0.157783	0.0426047	-3.70341	0.00933499	0.0104854	0.00021272	0.0309938	Promoter (1-2kb)	10	127078907	127093169	14263	1	216439	ENSMUST00000217941.1	1314	ENSMUSG00000025422	Agap2	ArfGAP with GTPase domain, ankyrin repeat and PH domain 2	chr10_127080221	chr10_127080221_Agap2
1024	chr10	127080224	127080224	1	*	0.121355	0.349275	-0.22792	0.0379368	-6.0079	0.0082639	0.00965103	1.87937e-09	3.62714e-05	Promoter (1-2kb)	10	127078907	127093169	14263	1	216439	ENSMUST00000217941.1	1317	ENSMUSG00000025422	Agap2	ArfGAP with GTPase domain, ankyrin repeat and PH domain 2	chr10_127080224	chr10_127080224_Agap2
1025	chr10	127080236	127080236	1	*	0.144325	0.356851	-0.212527	0.0385288	-5.51604	0.00931671	0.00872531	3.46718e-08	0.000166929	Promoter (1-2kb)	10	127078907	127093169	14263	1	216439	ENSMUST00000217941.1	1329	ENSMUSG00000025422	Agap2	ArfGAP with GTPase domain, ankyrin repeat and PH domain 2	chr10_127080236	chr10_127080236_Agap2
1026	chr10	127080246	127080246	1	*	0.109805	0.317716	-0.207912	0.0364808	-5.69921	0.00850766	0.0093047	1.20363e-08	8.9313e-05	Promoter (1-2kb)	10	127078907	127093169	14263	1	216439	ENSMUST00000217941.1	1339	ENSMUSG00000025422	Agap2	ArfGAP with GTPase domain, ankyrin repeat and PH domain 2	chr10_127080246	chr10_127080246_Agap2
1027	chr10	127080260	127080260	1	*	0.0969886	0.33886	-0.241871	0.0373922	-6.4685	0.00789993	0.0109037	9.89776e-11	5.07447e-06	Promoter (1-2kb)	10	127078907	127093169	14263	1	216439	ENSMUST00000217941.1	1353	ENSMUSG00000025422	Agap2	ArfGAP with GTPase domain, ankyrin repeat and PH domain 2	chr10_127080260	chr10_127080260_Agap2
1028	chr10	127080266	127080266	1	*	0.0967323	0.322761	-0.226028	0.0363762	-6.21364	0.00814067	0.00990749	5.17705e-10	1.61403e-05	Promoter (1-2kb)	10	127078907	127093169	14263	1	216439	ENSMUST00000217941.1	1359	ENSMUSG00000025422	Agap2	ArfGAP with GTPase domain, ankyrin repeat and PH domain 2	chr10_127080266	chr10_127080266_Agap2
1029	chr10	127080302	127080302	1	*	0.113409	0.320658	-0.207249	0.0361657	-5.73054	0.00750035	0.00889733	1.00112e-08	7.93945e-05	Promoter (1-2kb)	10	127078907	127093169	14263	1	216439	ENSMUST00000217941.1	1395	ENSMUSG00000025422	Agap2	ArfGAP with GTPase domain, ankyrin repeat and PH domain 2	chr10_127080302	chr10_127080302_Agap2
1030	chr10	127080305	127080305	1	*	0.151197	0.367392	-0.216195	0.05171	-4.18092	0.00943985	0.0147607	2.90331e-05	0.00896452	Promoter (1-2kb)	10	127078907	127093169	14263	1	216439	ENSMUST00000217941.1	1398	ENSMUSG00000025422	Agap2	ArfGAP with GTPase domain, ankyrin repeat and PH domain 2	chr10_127080305	chr10_127080305_Agap2
1031	chr10	127080332	127080332	1	*	0.232679	0.423949	-0.19127	0.0460251	-4.15577	0.00742765	0.0215673	3.24187e-05	0.00956967	Promoter (1-2kb)	10	127078907	127093169	14263	1	216439	ENSMUST00000217941.1	1425	ENSMUSG00000025422	Agap2	ArfGAP with GTPase domain, ankyrin repeat and PH domain 2	chr10_127080332	chr10_127080332_Agap2
1032	chr10	127080335	127080335	1	*	0.176094	0.363934	-0.18784	0.0416858	-4.50609	0.00723293	0.0207877	6.60322e-06	0.00373952	Promoter (1-2kb)	10	127078907	127093169	14263	1	216439	ENSMUST00000217941.1	1428	ENSMUSG00000025422	Agap2	ArfGAP with GTPase domain, ankyrin repeat and PH domain 2	chr10_127080335	chr10_127080335_Agap2
1033	chr10	127080358	127080358	1	*	0.162153	0.343103	-0.18095	0.0409467	-4.41916	0.00674152	0.0215291	9.90858e-06	0.00470133	Promoter (1-2kb)	10	127078907	127093169	14263	1	216439	ENSMUST00000217941.1	1451	ENSMUSG00000025422	Agap2	ArfGAP with GTPase domain, ankyrin repeat and PH domain 2	chr10_127080358	chr10_127080358_Agap2
1034	chr10	127080374	127080374	1	*	0.163599	0.344058	-0.180459	0.0417041	-4.32713	0.00674152	0.0225724	1.51065e-05	0.00603609	Promoter (1-2kb)	10	127078907	127093169	14263	1	216439	ENSMUST00000217941.1	1467	ENSMUSG00000025422	Agap2	ArfGAP with GTPase domain, ankyrin repeat and PH domain 2	chr10_127080374	chr10_127080374_Agap2
1035	chr10	127080411	127080411	1	*	0.192659	0.372299	-0.179639	0.0456915	-3.93157	0.00739826	0.026433	8.43918e-05	0.0172978	Promoter (1-2kb)	10	127078907	127093169	14263	1	216439	ENSMUST00000217941.1	1504	ENSMUSG00000025422	Agap2	ArfGAP with GTPase domain, ankyrin repeat and PH domain 2	chr10_127080411	chr10_127080411_Agap2
1036	chr10	127080467	127080467	1	*	0.208167	0.384908	-0.176741	0.0376957	-4.68863	0.011627	0.0112378	2.75046e-06	0.00220451	Promoter (1-2kb)	10	127078907	127093169	14263	1	216439	ENSMUST00000217941.1	1560	ENSMUSG00000025422	Agap2	ArfGAP with GTPase domain, ankyrin repeat and PH domain 2	chr10_127080467	chr10_127080467_Agap2
1037	chr10	127091689	127091689	1	*	0.107385	0.268831	-0.161446	0.0450098	-3.58691	0.0109163	0.0201486	0.00033462	0.0406291	Exon (ENSMUST00000239120.1/216439, exon 19 of 19)	10	127078907	127093169	14263	1	216439	ENSMUST00000217941.1	12782	ENSMUSG00000025422	Agap2	ArfGAP with GTPase domain, ankyrin repeat and PH domain 2	chr10_127091689	chr10_127091689_Agap2
1038	chr10	127091697	127091697	1	*	0.118097	0.287084	-0.168987	0.0443448	-3.81074	0.0115573	0.0165493	0.000138553	0.0238247	Exon (ENSMUST00000239120.1/216439, exon 19 of 19)	10	127078907	127093169	14263	1	216439	ENSMUST00000217941.1	12790	ENSMUSG00000025422	Agap2	ArfGAP with GTPase domain, ankyrin repeat and PH domain 2	chr10_127091697	chr10_127091697_Agap2
1039	chr10	127091706	127091706	1	*	0.137143	0.295915	-0.158772	0.0444442	-3.5724	0.0112279	0.0148806	0.000353729	0.0420959	Exon (ENSMUST00000239120.1/216439, exon 19 of 19)	10	127078907	127093169	14263	1	216439	ENSMUST00000217941.1	12799	ENSMUSG00000025422	Agap2	ArfGAP with GTPase domain, ankyrin repeat and PH domain 2	chr10_127091706	chr10_127091706_Agap2
1040	chr10	127091713	127091713	1	*	0.11982	0.300171	-0.180351	0.045449	-3.9682	0.0170499	0.0147932	7.24181e-05	0.0157853	Exon (ENSMUST00000239120.1/216439, exon 19 of 19)	10	127078907	127093169	14263	1	216439	ENSMUST00000217941.1	12806	ENSMUSG00000025422	Agap2	ArfGAP with GTPase domain, ankyrin repeat and PH domain 2	chr10_127091713	chr10_127091713_Agap2
1041	chr10	127091715	127091715	1	*	0.11092	0.294355	-0.183435	0.0481941	-3.80618	0.0119852	0.0234247	0.000141131	0.0240712	Exon (ENSMUST00000239120.1/216439, exon 19 of 19)	10	127078907	127093169	14263	1	216439	ENSMUST00000217941.1	12808	ENSMUSG00000025422	Agap2	ArfGAP with GTPase domain, ankyrin repeat and PH domain 2	chr10_127091715	chr10_127091715_Agap2
1042	chr10	127091751	127091751	1	*	0.122919	0.291683	-0.168764	0.0455884	-3.7019	0.0135133	0.0169602	0.000213987	0.0311038	Exon (ENSMUST00000239120.1/216439, exon 19 of 19)	10	127078907	127093169	14263	1	216439	ENSMUST00000217941.1	12844	ENSMUSG00000025422	Agap2	ArfGAP with GTPase domain, ankyrin repeat and PH domain 2	chr10_127091751	chr10_127091751_Agap2
1043	chr10	127091756	127091756	1	*	0.136691	0.312462	-0.175771	0.0494919	-3.55151	0.014688	0.021022	0.00038303	0.0442403	Exon (ENSMUST00000239120.1/216439, exon 19 of 19)	10	127078907	127093169	14263	1	216439	ENSMUST00000217941.1	12849	ENSMUSG00000025422	Agap2	ArfGAP with GTPase domain, ankyrin repeat and PH domain 2	chr10_127091756	chr10_127091756_Agap2
1044	chr10	127091759	127091759	1	*	0.201408	0.440132	-0.238724	0.0384021	-6.21642	0.00802725	0.0108879	5.08621e-10	1.61403e-05	Exon (ENSMUST00000239120.1/216439, exon 19 of 19)	10	127078907	127093169	14263	1	216439	ENSMUST00000217941.1	12852	ENSMUSG00000025422	Agap2	ArfGAP with GTPase domain, ankyrin repeat and PH domain 2	chr10_127091759	chr10_127091759_Agap2
1045	chr10	127091783	127091783	1	*	0.215584	0.38527	-0.169687	0.0408591	-4.15297	0.00674152	0.0166518	3.28193e-05	0.0096411	Exon (ENSMUST00000239120.1/216439, exon 19 of 19)	10	127078907	127093169	14263	1	216439	ENSMUST00000217941.1	12876	ENSMUSG00000025422	Agap2	ArfGAP with GTPase domain, ankyrin repeat and PH domain 2	chr10_127091783	chr10_127091783_Agap2
1046	chr10	127091785	127091785	1	*	0.190148	0.366832	-0.176684	0.0380729	-4.64067	0.00719618	0.0136895	3.47279e-06	0.00255445	Exon (ENSMUST00000239120.1/216439, exon 19 of 19)	10	127078907	127093169	14263	1	216439	ENSMUST00000217941.1	12878	ENSMUSG00000025422	Agap2	ArfGAP with GTPase domain, ankyrin repeat and PH domain 2	chr10_127091785	chr10_127091785_Agap2
1047	chr10	127091796	127091796	1	*	0.188224	0.351684	-0.16346	0.0361965	-4.5159	0.00822758	0.0109364	6.30499e-06	0.00362294	Exon (ENSMUST00000239120.1/216439, exon 19 of 19)	10	127078907	127093169	14263	1	216439	ENSMUST00000217941.1	12889	ENSMUSG00000025422	Agap2	ArfGAP with GTPase domain, ankyrin repeat and PH domain 2	chr10_127091796	chr10_127091796_Agap2
1048	chr10	127091800	127091800	1	*	0.199054	0.383646	-0.184593	0.0390878	-4.72251	0.00809971	0.0138078	2.32955e-06	0.00201169	Exon (ENSMUST00000239120.1/216439, exon 19 of 19)	10	127078907	127093169	14263	1	216439	ENSMUST00000217941.1	12893	ENSMUSG00000025422	Agap2	ArfGAP with GTPase domain, ankyrin repeat and PH domain 2	chr10_127091800	chr10_127091800_Agap2
1049	chr10	127091802	127091802	1	*	0.223026	0.379091	-0.156065	0.0374117	-4.17156	0.00674152	0.0120624	3.02528e-05	0.00917657	Exon (ENSMUST00000239120.1/216439, exon 19 of 19)	10	127078907	127093169	14263	1	216439	ENSMUST00000217941.1	12895	ENSMUSG00000025422	Agap2	ArfGAP with GTPase domain, ankyrin repeat and PH domain 2	chr10_127091802	chr10_127091802_Agap2
1050	chr10	127091850	127091850	1	*	0.237775	0.376515	-0.13874	0.0393094	-3.52943	0.0104254	0.0113123	0.000416455	0.0466575	3' UTR	10	127078907	127093169	14263	1	216439	ENSMUST00000217941.1	12943	ENSMUSG00000025422	Agap2	ArfGAP with GTPase domain, ankyrin repeat and PH domain 2	chr10_127091850	chr10_127091850_Agap2
1051	chr10	127282923	127282923	1	*	0.40261	0.560403	-0.157793	0.0385551	-4.09267	0.00782849	0.0104751	4.2644e-05	0.011377	Promoter (<=1kb)	10	127281956	127283668	1713	2	110962	ENSMUST00000136169.7	745	ENSMUSG00000025409	Mbd6	methyl-CpG binding domain protein 6	chr10_127282923	chr10_127282923_Mbd6
1052	chr10	127282973	127282973	1	*	0.251515	0.439135	-0.187621	0.0371026	-5.05681	0.00674152	0.0118863	4.26333e-07	0.000725474	Promoter (<=1kb)	10	127281956	127283668	1713	2	110962	ENSMUST00000136169.7	695	ENSMUSG00000025409	Mbd6	methyl-CpG binding domain protein 6	chr10_127282973	chr10_127282973_Mbd6
1053	chr10	127283016	127283016	1	*	0.223555	0.425088	-0.201533	0.0378783	-5.32055	0.00674152	0.0135007	1.03452e-07	0.000304567	Promoter (<=1kb)	10	127281956	127283668	1713	2	110962	ENSMUST00000136169.7	652	ENSMUSG00000025409	Mbd6	methyl-CpG binding domain protein 6	chr10_127283016	chr10_127283016_Mbd6
1054	chr10	127283026	127283026	1	*	0.197718	0.374292	-0.176574	0.03735	-4.72755	0.00745213	0.0136036	2.2724e-06	0.00197815	Promoter (<=1kb)	10	127281956	127283668	1713	2	110962	ENSMUST00000136169.7	642	ENSMUSG00000025409	Mbd6	methyl-CpG binding domain protein 6	chr10_127283026	chr10_127283026_Mbd6
1055	chr10	127283028	127283028	1	*	0.195138	0.381405	-0.186267	0.0354119	-5.26002	0.00674152	0.0117396	1.44043e-07	0.000366122	Promoter (<=1kb)	10	127281956	127283668	1713	2	110962	ENSMUST00000136169.7	640	ENSMUSG00000025409	Mbd6	methyl-CpG binding domain protein 6	chr10_127283028	chr10_127283028_Mbd6
1056	chr10	127283054	127283054	1	*	0.29513	0.454087	-0.158956	0.0365066	-4.35418	0.00674152	0.0103212	1.33568e-05	0.00559047	Promoter (<=1kb)	10	127281956	127283668	1713	2	110962	ENSMUST00000136169.7	614	ENSMUSG00000025409	Mbd6	methyl-CpG binding domain protein 6	chr10_127283054	chr10_127283054_Mbd6
1057	chr10	127283062	127283062	1	*	0.265556	0.442441	-0.176884	0.0420477	-4.20675	0.00763821	0.0171671	2.59064e-05	0.00834197	Promoter (<=1kb)	10	127281956	127283668	1713	2	110962	ENSMUST00000136169.7	606	ENSMUSG00000025409	Mbd6	methyl-CpG binding domain protein 6	chr10_127283062	chr10_127283062_Mbd6
1058	chr10	127283080	127283080	1	*	0.303871	0.485062	-0.181191	0.0489487	-3.70165	0.00984726	0.0207836	0.0002142	0.0311273	Promoter (<=1kb)	10	127281956	127283668	1713	2	110962	ENSMUST00000136169.7	588	ENSMUSG00000025409	Mbd6	methyl-CpG binding domain protein 6	chr10_127283080	chr10_127283080_Mbd6
1059	chr10	127326440	127326440	1	*	0.0979708	0.201659	-0.103689	0.023149	-4.47918	0.00674152	0.00682917	7.49296e-06	0.00399587	Intron (ENSMUST00000219511.1/216445, intron 7 of 15)	10	127324323	127329943	5621	1	216445	ENSMUST00000218656.1	2117	ENSMUSG00000040345	Arhgap9	Rho GTPase activating protein 9	chr10_127326440	chr10_127326440_Arhgap9
1060	chr10	127326524	127326524	1	*	0.119458	0.228208	-0.10875	0.0245373	-4.43202	0.00674152	0.00674152	9.33557e-06	0.00453676	Intron (ENSMUST00000219511.1/216445, intron 7 of 15)	10	127324323	127329943	5621	1	216445	ENSMUST00000218656.1	2201	ENSMUSG00000040345	Arhgap9	Rho GTPase activating protein 9	chr10_127326524	chr10_127326524_Arhgap9
1061	chr10	127352484	127352484	1	*	0.417659	0.582535	-0.164876	0.0415314	-3.96991	0.00674152	0.0171162	7.19003e-05	0.0157348	Promoter (1-2kb)	10	127348857	127354411	5555	2	16326	ENSMUST00000059718.5	1927	ENSMUSG00000047492	Inhbe	inhibin beta-E	chr10_127352484	chr10_127352484_Inhbe
1062	chr10	127352488	127352488	1	*	0.431555	0.595031	-0.163476	0.0463894	-3.52398	0.00896552	0.021966	0.000425111	0.0472739	Promoter (1-2kb)	10	127348857	127354411	5555	2	16326	ENSMUST00000059718.5	1923	ENSMUSG00000047492	Inhbe	inhibin beta-E	chr10_127352488	chr10_127352488_Inhbe
1063	chr10	127352631	127352631	1	*	0.455823	0.656422	-0.2006	0.0485174	-4.13459	0.0143275	0.0107014	3.55584e-05	0.0101705	Promoter (1-2kb)	10	127348857	127354411	5555	2	16326	ENSMUST00000059718.5	1780	ENSMUSG00000047492	Inhbe	inhibin beta-E	chr10_127352631	chr10_127352631_Inhbe
1064	chr10	127521194	127521194	1	*	0.320113	0.472531	-0.152417	0.0380681	-4.0038	0.00674152	0.0139342	6.23333e-05	0.0143393	Promoter (1-2kb)	10	127520468	127522364	1897	2	108037	ENSMUST00000217682.1	1170	ENSMUSG00000025403	Shmt2	serine hydroxymethyltransferase 2 (mitochondrial)	chr10_127521194	chr10_127521194_Shmt2
1065	chr10	127521213	127521213	1	*	0.432529	0.597719	-0.16519	0.0421108	-3.92274	0.00742734	0.0181217	8.75489e-05	0.0177534	Promoter (1-2kb)	10	127520468	127522364	1897	2	108037	ENSMUST00000217682.1	1151	ENSMUSG00000025403	Shmt2	serine hydroxymethyltransferase 2 (mitochondrial)	chr10_127521213	chr10_127521213_Shmt2
1066	chr10	127564034	127564034	1	*	0.81831	0.673942	0.144367	0.0364562	3.96002	0.0090691	0.0135196	7.49429e-05	0.0160908	Intron (ENSMUST00000049149.14/16971, intron 41 of 88)	10	127546395	127549917	3523	2	16971	ENSMUST00000129727.1	-14117	ENSMUSG00000040249	Lrp1	low density lipoprotein receptor-related protein 1	chr10_127564034	chr10_127564034_Lrp1
1067	chr10	127571318	127571318	1	*	0.197242	0.369505	-0.172263	0.0441591	-3.90096	0.00791177	0.022525	9.58134e-05	0.0188143	Intron (ENSMUST00000049149.14/16971, intron 34 of 88)	10	127578329	127581885	3557	2	16971	ENSMUST00000129877.1	10567	ENSMUSG00000040249	Lrp1	low density lipoprotein receptor-related protein 1	chr10_127571318	chr10_127571318_Lrp1
1068	chr10	127571341	127571341	1	*	0.223624	0.392628	-0.169005	0.0392453	-4.30637	0.00674152	0.0152363	1.65958e-05	0.00640183	Intron (ENSMUST00000049149.14/16971, intron 34 of 88)	10	127578329	127581885	3557	2	16971	ENSMUST00000129877.1	10544	ENSMUSG00000040249	Lrp1	low density lipoprotein receptor-related protein 1	chr10_127571341	chr10_127571341_Lrp1
1069	chr10	127590194	127590194	1	*	0.795227	0.673446	0.121781	0.0335877	3.62576	0.00733252	0.0105713	0.000288114	0.0371031	Intron (ENSMUST00000049149.14/16971, intron 12 of 88)	10	127581729	127583460	1732	2	16971	ENSMUST00000133620.1	-6734	ENSMUSG00000040249	Lrp1	low density lipoprotein receptor-related protein 1	chr10_127590194	chr10_127590194_Lrp1
1070	chr10	127590299	127590299	1	*	0.816224	0.657035	0.159189	0.0371221	4.28825	0.00868458	0.0146977	1.80085e-05	0.00669967	Intron (ENSMUST00000049149.14/16971, intron 12 of 88)	10	127581729	127583460	1732	2	16971	ENSMUST00000133620.1	-6839	ENSMUSG00000040249	Lrp1	low density lipoprotein receptor-related protein 1	chr10_127590299	chr10_127590299_Lrp1
1071	chr10	127612538	127612538	1	*	0.479976	0.66992	-0.189944	0.0414212	-4.58567	0.00728995	0.015115	4.52527e-06	0.00300175	Intron (ENSMUST00000049149.14/16971, intron 2 of 88)	10	127599884	127620922	21039	2	16971	ENSMUST00000118455.1	8384	ENSMUSG00000040249	Lrp1	low density lipoprotein receptor-related protein 1	chr10_127612538	chr10_127612538_Lrp1
1072	chr10	127612546	127612546	1	*	0.420464	0.586374	-0.16591	0.046485	-3.5691	0.00674152	0.0233255	0.000358207	0.042475	Intron (ENSMUST00000049149.14/16971, intron 2 of 88)	10	127599884	127620922	21039	2	16971	ENSMUST00000118455.1	8376	ENSMUSG00000040249	Lrp1	low density lipoprotein receptor-related protein 1	chr10_127612546	chr10_127612546_Lrp1
1073	chr10	127620208	127620208	1	*	0.154616	0.351156	-0.19654	0.045461	-4.32326	0.00904821	0.010328	1.5374e-05	0.00611036	Promoter (<=1kb)	10	127599884	127620922	21039	2	16971	ENSMUST00000118455.1	714	ENSMUSG00000040249	Lrp1	low density lipoprotein receptor-related protein 1	chr10_127620208	chr10_127620208_Lrp1
1074	chr10	127620223	127620223	1	*	0.0507031	0.225069	-0.174366	0.0377609	-4.61763	0.0182535	0.0104348	3.88142e-06	0.00273322	Promoter (<=1kb)	10	127599884	127620922	21039	2	16971	ENSMUST00000118455.1	699	ENSMUSG00000040249	Lrp1	low density lipoprotein receptor-related protein 1	chr10_127620223	chr10_127620223_Lrp1
1075	chr10	127661456	127661456	1	*	0.201866	0.42146	-0.219595	0.0604692	-3.63152	0.0160362	0.0342023	0.00028176	0.0365946	3' UTR	10	127659400	127660187	788	1	20852	ENSMUST00000145470.1	2056	ENSMUSG00000002147	Stat6	signal transducer and activator of transcription 6	chr10_127661456	chr10_127661456_Stat6
1076	chr10	127661594	127661594	1	*	0.175652	0.351969	-0.176317	0.0395473	-4.45838	0.00939427	0.0113693	8.25807e-06	0.00423665	3' UTR	10	127659400	127660187	788	1	20852	ENSMUST00000145470.1	2194	ENSMUSG00000002147	Stat6	signal transducer and activator of transcription 6	chr10_127661594	chr10_127661594_Stat6
1077	chr10	127749660	127749660	1	*	0.0978271	0.200538	-0.102711	0.028089	-3.65664	0.00674152	0.011958	0.000255544	0.0345446	3' UTR	10	127747276	127751732	4457	2	11536	ENSMUST00000079692.5	2072	ENSMUSG00000058396	Gpr182	G protein-coupled receptor 182	chr10_127749660	chr10_127749660_Gpr182
1078	chr10	127935928	127935928	1	*	0.437113	0.582894	-0.145781	0.0402459	-3.62225	0.00738244	0.0121865	0.000292054	0.0373872	Distal Intergenic	10	127903414	127910337	6924	1	70061	ENSMUST00000149849.1	32514	ENSMUSG00000040127	Sdr9c7	4short chain dehydrogenase/reductase family 9C, member 7	chr10_127935928	chr10_127935928_Sdr9c7
1079	chr10	128371333	128371333	1	*	0.479684	0.649681	-0.169998	0.0456836	-3.72119	0.00892007	0.0116312	0.000198285	0.0296802	Distal Intergenic	10	128363100	128368997	5898	2	210582	ENSMUST00000220227.1	-2336	ENSMUSG00000039914	Coq10a	coenzyme Q10A	chr10_128371333	chr10_128371333_Coq10a
1080	chr10	128397772	128397772	1	*	0.412133	0.630208	-0.218075	0.0598054	-3.64641	0.0113683	0.01231	0.000265931	0.035365	Exon (ENSMUST00000042666.12/72002, exon 7 of 12)	10	128395934	128400466	4533	2	72002	ENSMUST00000167859.1	2694	ENSMUSG00000039878	Slc39a5	solute carrier family 39 (metal ion transporter), member 5	chr10_128397772	chr10_128397772_Slc39a5
1081	chr10	128430600	128430600	1	*	0.52359	0.733242	-0.209652	0.0469584	-4.46464	0.00812603	0.0210324	8.0205e-06	0.00416396	Intron (ENSMUST00000171342.2/67588, intron 3 of 7)	10	128415178	128439426	24249	1	67588	ENSMUST00000218371.1	15422	ENSMUSG00000025373	Rnf41	ring finger protein 41	chr10_128430600	chr10_128430600_Rnf41
1082	chr10	128445673	128445673	1	*	0.627577	0.496147	0.131429	0.0369604	3.55595	0.00674152	0.00904047	0.000376616	0.0437784	Distal Intergenic	10	128458680	128458768	89	1	102465894	ENSMUST00000184718.1	-13007	ENSMUSG00000098957	Mir8105	microRNA 8105	chr10_128445673	chr10_128445673_Mir8105
1083	chr10	128737587	128737587	1	*	0.235177	0.362305	-0.127128	0.0338035	-3.76081	0.0105381	0.00674152	0.000169366	0.0269435	Intron (ENSMUST00000026414.8/13139, intron 1 of 23)	10	128720134	128744075	23942	2	13139	ENSMUST00000026414.8	6488	ENSMUSG00000025357	Dgka	diacylglycerol kinase, alpha	chr10_128737587	chr10_128737587_Dgka
1084	chr10	128737615	128737615	1	*	0.242901	0.37632	-0.133419	0.0323116	-4.12914	0.00799884	0.00674152	3.64127e-05	0.0103322	Intron (ENSMUST00000026414.8/13139, intron 1 of 23)	10	128720134	128744075	23942	2	13139	ENSMUST00000026414.8	6460	ENSMUSG00000025357	Dgka	diacylglycerol kinase, alpha	chr10_128737615	chr10_128737615_Dgka
1085	chr10	128737620	128737620	1	*	0.285821	0.410997	-0.125176	0.0324419	-3.85846	0.00674152	0.00674152	0.000114101	0.0209663	Intron (ENSMUST00000026414.8/13139, intron 1 of 23)	10	128720134	128744075	23942	2	13139	ENSMUST00000026414.8	6455	ENSMUSG00000025357	Dgka	diacylglycerol kinase, alpha	chr10_128737620	chr10_128737620_Dgka
1086	chr10	128909114	128909114	1	*	0.881683	0.778874	0.102809	0.0285301	3.60354	0.00795702	0.00868738	0.000313915	0.0391187	Promoter (<=1kb)	10	128909345	128912227	2883	1	12512	ENSMUST00000220308.1	-231	ENSMUSG00000025351	Cd63	CD63 antigen	chr10_128909114	chr10_128909114_Cd63
1087	chr10	128918438	128918438	1	*	0.342016	0.484145	-0.142129	0.0370468	-3.83646	0.00865955	0.00907589	0.000124819	0.0222367	Promoter (<=1kb)	10	128917924	128918705	782	2	19682	ENSMUST00000145616.1	267	ENSMUSG00000025350	Rdh5	retinol dehydrogenase 5	chr10_128918438	chr10_128918438_Rdh5
1088	chr11	3148952	3148952	1	*	0.155809	0.339837	-0.184028	0.0357022	-5.15453	0.00674152	0.0157029	2.54262e-07	0.000523101	Intron (ENSMUST00000101655.9/78887, intron 13 of 31)	11	3144881	3146722	1842	2	78887	ENSMUST00000146888.1	-2230	ENSMUSG00000023764	Sfi1	Sfi1 homolog, spindle assembly associated (yeast)	chr11_3148952	chr11_3148952_Sfi1
1089	chr11	3148979	3148979	1	*	0.199115	0.397541	-0.198425	0.036921	-5.37433	0.00733373	0.0126592	7.68686e-08	0.000259621	Intron (ENSMUST00000101655.9/78887, intron 13 of 31)	11	3144881	3146722	1842	2	78887	ENSMUST00000146888.1	-2257	ENSMUSG00000023764	Sfi1	Sfi1 homolog, spindle assembly associated (yeast)	chr11_3148979	chr11_3148979_Sfi1
1090	chr11	3291412	3291412	1	*	0.69951	0.561983	0.137526	0.0381233	3.60742	0.00923138	0.0116653	0.000309263	0.0387737	Promoter (<=1kb)	11	3291459	3308142	16684	1	56218	ENSMUST00000123983.7	-47	ENSMUSG00000020453	Patz1	POZ (BTB) and AT hook containing zinc finger 1	chr11_3291412	chr11_3291412_Patz1
1091	chr11	3376827	3376827	1	*	0.946636	0.828528	0.118108	0.0289943	4.07351	0.00862337	0.0125066	4.63107e-05	0.0119132	Intron (ENSMUST00000101638.3/16886, intron 2 of 15)	11	3344256	3371376	27121	2	16886	ENSMUST00000134576.7	-5451	ENSMUSG00000020451	Limk2	LIM motif-containing protein kinase 2	chr11_3376827	chr11_3376827_Limk2
1092	chr11	3495601	3495601	1	*	0.762494	0.626786	0.135707	0.0349046	3.88796	0.00674152	0.00995113	0.000101092	0.0194027	3' UTR	11	3494382	3502134	7753	2	170835	ENSMUST00000148939.7	6533	ENSMUSG00000034570	Inpp5j	inositol polyphosphate 5-phosphatase J	chr11_3495601	chr11_3495601_Inpp5j
1093	chr11	3495656	3495656	1	*	0.732288	0.571117	0.161171	0.0361005	4.46451	0.00848542	0.00792488	8.02539e-06	0.00416473	Intron (ENSMUST00000044682.6/237625, intron 6 of 7)	11	3494382	3502134	7753	2	170835	ENSMUST00000148939.7	6478	ENSMUSG00000034570	Inpp5j	inositol polyphosphate 5-phosphatase J	chr11_3495656	chr11_3495656_Inpp5j
1094	chr11	3495706	3495706	1	*	0.75276	0.626697	0.126063	0.0337216	3.73833	0.00827912	0.00913613	0.000185243	0.0284481	Intron (ENSMUST00000044682.6/237625, intron 6 of 7)	11	3494382	3502134	7753	2	170835	ENSMUST00000148939.7	6428	ENSMUSG00000034570	Inpp5j	inositol polyphosphate 5-phosphatase J	chr11_3495706	chr11_3495706_Inpp5j
1095	chr11	3495786	3495786	1	*	0.788667	0.656587	0.13208	0.036044	3.66441	0.0108226	0.0103015	0.000247913	0.0338841	3' UTR	11	3494382	3502134	7753	2	170835	ENSMUST00000148939.7	6348	ENSMUSG00000034570	Inpp5j	inositol polyphosphate 5-phosphatase J	chr11_3495786	chr11_3495786_Inpp5j
1096	chr11	3998277	3998277	1	*	0.525588	0.328443	0.197145	0.0445418	4.42606	0.00751141	0.0127564	9.59701e-06	0.00460971	Exon (ENSMUST00000078757.7/53897, exon 3 of 3)	11	3989933	3999308	9376	1	53897	ENSMUST00000109981.1	8344	ENSMUSG00000049721	Gal3st1	galactose-3-O-sulfotransferase 1	chr11_3998277	chr11_3998277_Gal3st1
1097	chr11	3998284	3998284	1	*	0.545252	0.333706	0.211546	0.0464694	4.55238	0.0107952	0.0121731	5.30423e-06	0.00326218	Exon (ENSMUST00000078757.7/53897, exon 3 of 3)	11	3989933	3999308	9376	1	53897	ENSMUST00000109981.1	8351	ENSMUSG00000049721	Gal3st1	galactose-3-O-sulfotransferase 1	chr11_3998284	chr11_3998284_Gal3st1
1098	chr11	3998296	3998296	1	*	0.526814	0.34137	0.185444	0.0440355	4.21124	0.00857445	0.0104478	2.53976e-05	0.00825242	Exon (ENSMUST00000078757.7/53897, exon 3 of 3)	11	3989933	3999308	9376	1	53897	ENSMUST00000109981.1	8363	ENSMUSG00000049721	Gal3st1	galactose-3-O-sulfotransferase 1	chr11_3998296	chr11_3998296_Gal3st1
1099	chr11	3998339	3998339	1	*	0.554464	0.364488	0.189975	0.046459	4.08909	0.0129792	0.00923799	4.33062e-05	0.0114618	Exon (ENSMUST00000078757.7/53897, exon 3 of 3)	11	3989933	3999308	9376	1	53897	ENSMUST00000109981.1	8406	ENSMUSG00000049721	Gal3st1	galactose-3-O-sulfotransferase 1	chr11_3998339	chr11_3998339_Gal3st1
1100	chr11	3998357	3998357	1	*	0.518346	0.313032	0.205314	0.0427895	4.79824	0.00910039	0.0087489	1.60067e-06	0.00160149	Exon (ENSMUST00000078757.7/53897, exon 3 of 3)	11	3989933	3999308	9376	1	53897	ENSMUST00000109981.1	8424	ENSMUSG00000049721	Gal3st1	galactose-3-O-sulfotransferase 1	chr11_3998357	chr11_3998357_Gal3st1
1101	chr11	3998394	3998394	1	*	0.528981	0.35821	0.17077	0.0457542	3.73234	0.00979278	0.011247	0.00018971	0.0288498	Exon (ENSMUST00000078757.7/53897, exon 3 of 3)	11	3989933	3999308	9376	1	53897	ENSMUST00000109981.1	8461	ENSMUSG00000049721	Gal3st1	galactose-3-O-sulfotransferase 1	chr11_3998394	chr11_3998394_Gal3st1
1102	chr11	3998398	3998398	1	*	0.514592	0.323856	0.190736	0.0439057	4.34422	0.0110388	0.00779059	1.39769e-05	0.00574274	Exon (ENSMUST00000078757.7/53897, exon 3 of 3)	11	3989933	3999308	9376	1	53897	ENSMUST00000109981.1	8465	ENSMUSG00000049721	Gal3st1	galactose-3-O-sulfotransferase 1	chr11_3998398	chr11_3998398_Gal3st1
1103	chr11	3998426	3998426	1	*	0.533972	0.344352	0.189621	0.0429684	4.41303	0.00975665	0.00768953	1.01932e-05	0.0047504	Exon (ENSMUST00000078757.7/53897, exon 3 of 3)	11	3989933	3999308	9376	1	53897	ENSMUST00000109981.1	8493	ENSMUSG00000049721	Gal3st1	galactose-3-O-sulfotransferase 1	chr11_3998426	chr11_3998426_Gal3st1
1104	chr11	4032703	4032703	1	*	0.305807	0.492725	-0.186918	0.0514993	-3.62952	0.00995471	0.0185277	0.000283943	0.0367279	Promoter (<=1kb)	11	4031842	4046336	14495	1	103655	ENSMUST00000125351.7	861	ENSMUSG00000019368	Sec14l4	SEC14-like lipid binding 4	chr11_4032703	chr11_4032703_Sec14l4
1105	chr11	4033712	4033712	1	*	0.487921	0.64742	-0.159499	0.0448303	-3.55783	0.0106046	0.0148998	0.000373937	0.0435795	Promoter (1-2kb)	11	4031842	4046336	14495	1	103655	ENSMUST00000125351.7	1870	ENSMUSG00000019368	Sec14l4	SEC14-like lipid binding 4	chr11_4033712	chr11_4033712_Sec14l4
1106	chr11	4232761	4232761	1	*	0.687315	0.520714	0.166601	0.0386197	4.31389	0.00929928	0.00741437	1.60404e-05	0.00627518	Distal Intergenic	11	4236420	4239664	3245	1	18413	ENSMUST00000131764.1	-3659	ENSMUSG00000058755	Osm	oncostatin M	chr11_4232761	chr11_4232761_Osm
1107	chr11	4240319	4240319	1	*	0.656819	0.505912	0.150906	0.0361271	4.1771	0.00837641	0.00844814	2.95254e-05	0.00904959	3' UTR	11	4236420	4241026	4607	1	18413	ENSMUST00000075221.2	3899	ENSMUSG00000058755	Osm	oncostatin M	chr11_4240319	chr11_4240319_Osm
1108	chr11	4240411	4240411	1	*	0.646975	0.50426	0.142715	0.0368534	3.87251	0.00841494	0.00754487	0.000107718	0.0202494	3' UTR	11	4236420	4241026	4607	1	18413	ENSMUST00000075221.2	3991	ENSMUSG00000058755	Osm	oncostatin M	chr11_4240411	chr11_4240411_Osm
1109	chr11	4258246	4258246	1	*	0.227119	0.378316	-0.151196	0.0408297	-3.70309	0.00725196	0.018237	0.000212988	0.0310217	Promoter (<=1kb)	11	4257557	4272514	14958	1	16878	ENSMUST00000066283.11	689	ENSMUSG00000034394	Lif	leukemia inhibitory factor	chr11_4258246	chr11_4258246_Lif
1110	chr11	4258264	4258264	1	*	0.278239	0.481813	-0.203574	0.0484898	-4.19829	0.0109446	0.0174028	2.68936e-05	0.00850937	Promoter (<=1kb)	11	4257557	4272514	14958	1	16878	ENSMUST00000066283.11	707	ENSMUSG00000034394	Lif	leukemia inhibitory factor	chr11_4258264	chr11_4258264_Lif
1111	chr11	4258273	4258273	1	*	0.311604	0.502591	-0.190987	0.0459487	-4.15652	0.00882111	0.0144661	3.23129e-05	0.00956164	Promoter (<=1kb)	11	4257557	4272514	14958	1	16878	ENSMUST00000066283.11	716	ENSMUSG00000034394	Lif	leukemia inhibitory factor	chr11_4258273	chr11_4258273_Lif
1112	chr11	4258279	4258279	1	*	0.242593	0.426272	-0.183679	0.0489424	-3.75296	0.0144301	0.0172716	0.000174756	0.0274989	Promoter (<=1kb)	11	4257557	4272514	14958	1	16878	ENSMUST00000066283.11	722	ENSMUSG00000034394	Lif	leukemia inhibitory factor	chr11_4258279	chr11_4258279_Lif
1113	chr11	4303304	4303304	1	*	0.368207	0.520554	-0.152347	0.0368581	-4.13335	0.00945898	0.00884483	3.5751e-05	0.0101977	Distal Intergenic	11	4267095	4272514	5420	1	16878	ENSMUST00000040750.3	36209	ENSMUSG00000034394	Lif	leukemia inhibitory factor	chr11_4303304	chr11_4303304_Lif
1114	chr11	4303308	4303308	1	*	0.415953	0.554498	-0.138545	0.0359664	-3.85206	0.00922413	0.00767469	0.000117126	0.0213127	Distal Intergenic	11	4267095	4272514	5420	1	16878	ENSMUST00000040750.3	36213	ENSMUSG00000034394	Lif	leukemia inhibitory factor	chr11_4303308	chr11_4303308_Lif
1115	chr11	4308845	4308845	1	*	0.631317	0.44308	0.188237	0.0384526	4.8953	0.00786364	0.00749849	9.81573e-07	0.00120068	Distal Intergenic	11	4267095	4272514	5420	1	16878	ENSMUST00000040750.3	41750	ENSMUSG00000034394	Lif	leukemia inhibitory factor	chr11_4308845	chr11_4308845_Lif
1116	chr11	4803537	4803537	1	*	0.870768	0.693656	0.177112	0.036933	4.79549	0.0100755	0.0100768	1.62275e-06	0.00161318	Intron (ENSMUST00000109910.8/18016, intron 7 of 15)	11	4794431	4815240	20810	2	18016	ENSMUST00000155600.7	11703	ENSMUSG00000009073	Nf2	neurofibromin 2	chr11_4803537	chr11_4803537_Nf2
1117	chr11	4803551	4803551	1	*	0.834881	0.675686	0.159195	0.0371487	4.28535	0.00926008	0.00829344	1.8245e-05	0.00674127	Intron (ENSMUST00000109910.8/18016, intron 7 of 15)	11	4794431	4815240	20810	2	18016	ENSMUST00000155600.7	11689	ENSMUSG00000009073	Nf2	neurofibromin 2	chr11_4803551	chr11_4803551_Nf2
1118	chr11	5057236	5057236	1	*	0.995662	0.854825	0.140837	0.0353845	3.98018	0.0134748	0.0109495	6.88619e-05	0.0152761	Promoter (<=1kb)	11	5058128	5060385	2258	1	75668	ENSMUST00000037218.1	-892	ENSMUSG00000034209	Rasl10a	RAS-like, family 10, member A	chr11_5057236	chr11_5057236_Rasl10a
1119	chr11	5064220	5064220	1	*	0.255744	0.385832	-0.130088	0.0369863	-3.51721	0.0132754	0.00674152	0.000436111	0.0480439	Promoter (<=1kb)	11	5060470	5064851	4382	2	78926	ENSMUST00000156196.1	631	ENSMUSG00000034201	Gas2l1	growth arrest-specific 2 like 1	chr11_5064220	chr11_5064220_Gas2l1
1120	chr11	5139505	5139505	1	*	0.444988	0.617039	-0.172052	0.0356889	-4.82087	0.00674152	0.00774426	1.42932e-06	0.00148537	Intron (ENSMUST00000062821.12/140703, intron 3 of 14)	11	5106265	5130778	24514	2	140703	ENSMUST00000132328.7	-8727	ENSMUSG00000034164	Emid1	EMI domain containing 1	chr11_5139505	chr11_5139505_Emid1
1121	chr11	5139536	5139536	1	*	0.404112	0.570584	-0.166472	0.0421052	-3.95371	0.00979248	0.0155197	7.69492e-05	0.0163712	Intron (ENSMUST00000062821.12/140703, intron 3 of 14)	11	5106265	5130778	24514	2	140703	ENSMUST00000132328.7	-8758	ENSMUSG00000034164	Emid1	EMI domain containing 1	chr11_5139536	chr11_5139536_Emid1
1122	chr11	5139538	5139538	1	*	0.399383	0.555869	-0.156486	0.0434509	-3.60145	0.00793814	0.0191079	0.000316449	0.0392963	Intron (ENSMUST00000062821.12/140703, intron 3 of 14)	11	5106265	5130778	24514	2	140703	ENSMUST00000132328.7	-8760	ENSMUSG00000034164	Emid1	EMI domain containing 1	chr11_5139538	chr11_5139538_Emid1
1123	chr11	5139695	5139695	1	*	0.463886	0.588596	-0.12471	0.0350824	-3.55476	0.00674152	0.00686403	0.00037832	0.0439015	Intron (ENSMUST00000062821.12/140703, intron 3 of 14)	11	5106265	5130778	24514	2	140703	ENSMUST00000132328.7	-8917	ENSMUSG00000034164	Emid1	EMI domain containing 1	chr11_5139695	chr11_5139695_Emid1
1124	chr11	5139809	5139809	1	*	0.476005	0.651666	-0.175662	0.0434001	-4.0475	0.00946267	0.0110206	5.17678e-05	0.0127776	Intron (ENSMUST00000062821.12/140703, intron 3 of 14)	11	5106265	5130778	24514	2	140703	ENSMUST00000132328.7	-9031	ENSMUSG00000034164	Emid1	EMI domain containing 1	chr11_5139809	chr11_5139809_Emid1
1125	chr11	5170852	5170852	1	*	0.398136	0.593037	-0.194901	0.0494353	-3.94254	0.0147289	0.0109565	8.06245e-05	0.0168176	Distal Intergenic	11	5106265	5152257	45993	2	140703	ENSMUST00000062821.12	-18595	ENSMUSG00000034164	Emid1	EMI domain containing 1	chr11_5170852	chr11_5170852_Emid1
1126	chr11	5189889	5189889	1	*	0.283453	0.49778	-0.214326	0.0476843	-4.4947	0.00838567	0.0100702	6.96693e-06	0.00384105	Downstream (1-2kb)	11	5106265	5152257	45993	2	140703	ENSMUST00000062821.12	-37632	ENSMUSG00000034164	Emid1	EMI domain containing 1	chr11_5189889	chr11_5189889_Emid1
1127	chr11	5189961	5189961	1	*	0.194868	0.430577	-0.235709	0.0462242	-5.09926	0.00950237	0.0109734	3.40984e-07	0.000630088	Downstream (1-2kb)	11	5106265	5152257	45993	2	140703	ENSMUST00000062821.12	-37704	ENSMUSG00000034164	Emid1	EMI domain containing 1	chr11_5189961	chr11_5189961_Emid1
1128	chr11	5215989	5215989	1	*	0.889226	0.754073	0.135153	0.0301176	4.48751	0.0089805	0.00907136	7.20609e-06	0.00390272	Intron (ENSMUST00000020662.14/84035, intron 3 of 8)	11	5204833	5238448	33616	2	84035	ENSMUST00000151978.1	22459	ENSMUSG00000020393	Kremen1	kringle containing transmembrane protein 1	chr11_5215989	chr11_5215989_Kremen1
1129	chr11	5492460	5492460	1	*	0.401301	0.576329	-0.175028	0.0449237	-3.89612	0.00944005	0.0153593	9.7745e-05	0.0190347	Distal Intergenic	11	5520659	5525893	5235	1	22433	ENSMUST00000063084.15	-28199	ENSMUSG00000020484	Xbp1	X-box binding protein 1	chr11_5492460	chr11_5492460_Xbp1
1130	chr11	5612421	5612421	1	*	0.378036	0.210582	0.167454	0.0475938	3.5184	0.0206665	0.0111804	0.000434157	0.0478861	Intron (ENSMUST00000109856.7/76389, intron 11 of 26)	11	5628738	5645153	16416	1	76389	ENSMUST00000137933.1	-16317	ENSMUSG00000020481	Ankrd36	ankyrin repeat domain 36	chr11_5612421	chr11_5612421_Ankrd36
1131	chr11	5702463	5702463	1	*	0.378837	0.565295	-0.186459	0.0433671	-4.29954	0.00767348	0.0166243	1.71151e-05	0.00653533	Downstream (1-2kb)	11	5704660	5707642	2983	2	64660	ENSMUST00000123697.1	5179	ENSMUSG00000020477	Mrps24	mitochondrial ribosomal protein S24	chr11_5702463	chr11_5702463_Mrps24
1132	chr11	5702541	5702541	1	*	0.230849	0.38561	-0.154761	0.0362611	-4.26796	0.00674152	0.0140717	1.9727e-05	0.00709848	Downstream (1-2kb)	11	5704660	5707642	2983	2	64660	ENSMUST00000123697.1	5101	ENSMUSG00000020477	Mrps24	mitochondrial ribosomal protein S24	chr11_5702541	chr11_5702541_Mrps24
1133	chr11	5702584	5702584	1	*	0.290042	0.441799	-0.151757	0.0377463	-4.02045	0.00694031	0.0114874	5.80878e-05	0.0137036	Downstream (1-2kb)	11	5704660	5707642	2983	2	64660	ENSMUST00000123697.1	5058	ENSMUSG00000020477	Mrps24	mitochondrial ribosomal protein S24	chr11_5702584	chr11_5702584_Mrps24
1134	chr11	5803260	5803260	1	*	0.327823	0.463432	-0.135609	0.0365326	-3.712	0.00794089	0.00807537	0.00020563	0.0303646	Promoter (<=1kb)	11	5801640	5803733	2094	2	56012	ENSMUST00000020768.3	473	ENSMUSG00000020475	Pgam2	phosphoglycerate mutase 2	chr11_5803260	chr11_5803260_Pgam2
1135	chr11	6527502	6527502	1	*	0.555175	0.345693	0.209481	0.0558744	3.74915	0.0122493	0.0108116	0.000177434	0.0277335	Promoter (<=1kb)	11	6525592	6527759	2168	2	100041286	ENSMUST00000129570.2	257	ENSMUSG00000085156	Snhg15	small nucleolar RNA host gene 15	chr11_6527502	chr11_6527502_Snhg15
1136	chr11	8518058	8518058	1	*	0.728796	0.582249	0.146547	0.0391093	3.74711	0.00766668	0.0122621	0.000178884	0.027831	Intron (ENSMUST00000239091.1/319939, intron 16 of 30)	11	8537539	8545351	7813	2	319939	ENSMUST00000131941.1	27293	ENSMUSG00000020422	Tns3	tensin 3	chr11_8518058	chr11_8518058_Tns3
1137	chr11	8589484	8589484	1	*	0.560923	0.37626	0.184663	0.046184	3.99841	0.0155004	0.00891458	6.37685e-05	0.014542	Intron (ENSMUST00000239091.1/319939, intron 3 of 30)	11	8545693	8579121	33429	2	319939	ENSMUST00000134823.1	-10363	ENSMUSG00000020422	Tns3	tensin 3	chr11_8589484	chr11_8589484_Tns3
1138	chr11	9766139	9766139	1	*	0.965726	0.834716	0.131009	0.0357578	3.6638	0.0113819	0.0150729	0.000248501	0.0339187	Distal Intergenic	11	9193451	9256178	62728	1	268379	ENSMUST00000151522.1	572688	ENSMUSG00000004668	Abca13	ATP-binding cassette, sub-family A (ABC1), member 13	chr11_9766139	chr11_9766139_Abca13
1139	chr11	10167351	10167351	1	*	0.549087	0.677394	-0.128307	0.0343505	-3.73525	0.00674152	0.00841467	0.000187532	0.0286581	Distal Intergenic	11	11114223	11263526	149304	1	319922	ENSMUST00000109681.7	-946872	ENSMUSG00000050830	Vwc2	von Willebrand factor C domain containing 2	chr11_10167351	chr11_10167351_Vwc2
1140	chr11	11528888	11528888	1	*	0.717602	0.573066	0.144536	0.0341833	4.22825	0.00763779	0.00917334	2.35513e-05	0.00789742	Distal Intergenic	11	11489266	11515190	25925	1	73862	ENSMUST00000109678.2	39622	ENSMUSG00000020191	Spata48	spermatogenesis associated 48	chr11_11528888	chr11_11528888_Spata48
1141	chr11	11529147	11529147	1	*	0.67197	0.494115	0.177855	0.045419	3.91588	0.0154283	0.00725412	9.00759e-05	0.0180784	Distal Intergenic	11	11489266	11515190	25925	1	73862	ENSMUST00000109678.2	39881	ENSMUSG00000020191	Spata48	spermatogenesis associated 48	chr11_11529147	chr11_11529147_Spata48
1142	chr11	17891197	17891197	1	*	0.43892	0.567504	-0.128584	0.0330646	-3.88888	0.00674152	0.00674152	0.000100706	0.0193614	Distal Intergenic	11	17938756	17953875	15120	2	68145	ENSMUST00000076661.6	62678	ENSMUSG00000016984	Etaa1	Ewing tumor-associated antigen 1	chr11_17891197	chr11_17891197_Etaa1
1143	chr11	18151770	18151770	1	*	0.491885	0.693257	-0.201372	0.0571088	-3.52612	0.00953591	0.012056	0.000421703	0.0470272	Distal Intergenic	11	18095986	18103384	7399	1	327872	ENSMUST00000150694.1	55784	ENSMUSG00000085453	Gm12018	predicted gene 12018	chr11_18151770	chr11_18151770_Gm12018
1144	chr11	18745992	18745992	1	*	0.0824096	0.186395	-0.103985	0.0220795	-4.70957	0.00674152	0.00674152	2.48237e-06	0.00209721	Distal Intergenic	11	18880668	19012002	131335	2	17268	ENSMUST00000118661.7	266010	ENSMUSG00000020160	Meis1	Meis homeobox 1	chr11_18745992	chr11_18745992_Meis1
1145	chr11	19014191	19014191	1	*	0.747573	0.585153	0.16242	0.0382774	4.24323	0.00770983	0.010908	2.20325e-05	0.00757935	Intron (ENSMUST00000152073.1/ENSMUST00000152073.1, intron 1 of 1)	11	18881360	19016289	134930	2	17268	ENSMUST00000177357.3	2098	ENSMUSG00000020160	Meis1	Meis homeobox 1	chr11_19014191	chr11_19014191_Meis1
1146	chr11	19014265	19014265	1	*	0.742385	0.608396	0.133989	0.0355974	3.76402	0.00674152	0.0116525	0.000167205	0.0267363	Exon (ENSMUST00000144988.7/17268, exon 3 of 10)	11	18881360	19016289	134930	2	17268	ENSMUST00000177357.3	2024	ENSMUSG00000020160	Meis1	Meis homeobox 1	chr11_19014265	chr11_19014265_Meis1
1147	chr11	19014310	19014310	1	*	0.737258	0.60489	0.132368	0.0358251	3.69483	0.00707026	0.0114362	0.000220036	0.0315829	Promoter (1-2kb)	11	18881360	19016289	134930	2	17268	ENSMUST00000177357.3	1979	ENSMUSG00000020160	Meis1	Meis homeobox 1	chr11_19014310	chr11_19014310_Meis1
1148	chr11	19851002	19851002	1	*	0.230566	0.499871	-0.269305	0.0630224	-4.27317	0.010961	0.0288464	1.92717e-05	0.00699886	Distal Intergenic	11	19924375	20024026	99652	1	114716	ENSMUST00000093299.12	-73373	ENSMUSG00000045671	Spred2	sprouty-related EVH1 domain containing 2	chr11_19851002	chr11_19851002_Spred2
1149	chr11	19851037	19851037	1	*	0.174814	0.403165	-0.228351	0.0526308	-4.33873	0.0133827	0.0129341	1.43307e-05	0.0058464	Distal Intergenic	11	19924375	20024026	99652	1	114716	ENSMUST00000093299.12	-73338	ENSMUSG00000045671	Spred2	sprouty-related EVH1 domain containing 2	chr11_19851037	chr11_19851037_Spred2
1150	chr11	19851055	19851055	1	*	0.228119	0.489426	-0.261306	0.0647721	-4.03424	0.0143022	0.0162227	5.47789e-05	0.01321	Distal Intergenic	11	19924375	20024026	99652	1	114716	ENSMUST00000093299.12	-73320	ENSMUSG00000045671	Spred2	sprouty-related EVH1 domain containing 2	chr11_19851055	chr11_19851055_Spred2
1151	chr11	19953021	19953021	1	*	0.672975	0.534385	0.13859	0.0353466	3.92089	0.00768376	0.00697142	8.82212e-05	0.0178214	Intron (ENSMUST00000093299.12/114716, intron 1 of 6)	11	19954570	20018133	63564	1	114716	ENSMUST00000123036.1	-1549	ENSMUSG00000045671	Spred2	sprouty-related EVH1 domain containing 2	chr11_19953021	chr11_19953021_Spred2
1152	chr11	20396245	20396245	1	*	0.433619	0.66804	-0.234421	0.0536341	-4.37074	0.00960235	0.00985859	1.23823e-05	0.00531669	Distal Intergenic	11	20302180	20332713	30534	2	55963	ENSMUST00000109594.7	-63532	ENSMUSG00000020142	Slc1a4	solute carrier family 1 (glutamate/neutral amino acid transporter), member 4	chr11_20396245	chr11_20396245_Slc1a4
1153	chr11	20396293	20396293	1	*	0.399947	0.54507	-0.145123	0.0387058	-3.74939	0.00725644	0.00862328	0.000177266	0.0277216	Distal Intergenic	11	20302180	20332713	30534	2	55963	ENSMUST00000109594.7	-63580	ENSMUSG00000020142	Slc1a4	solute carrier family 1 (glutamate/neutral amino acid transporter), member 4	chr11_20396293	chr11_20396293_Slc1a4
1154	chr11	20396338	20396338	1	*	0.441434	0.603788	-0.162354	0.0382101	-4.24898	0.00698725	0.00842999	2.14745e-05	0.00746443	Distal Intergenic	11	20302180	20332713	30534	2	55963	ENSMUST00000109594.7	-63625	ENSMUSG00000020142	Slc1a4	solute carrier family 1 (glutamate/neutral amino acid transporter), member 4	chr11_20396338	chr11_20396338_Slc1a4
1155	chr11	20396355	20396355	1	*	0.432053	0.603002	-0.170948	0.0384603	-4.4448	0.00674152	0.00901671	8.79743e-06	0.0043928	Distal Intergenic	11	20302180	20332713	30534	2	55963	ENSMUST00000109594.7	-63642	ENSMUSG00000020142	Slc1a4	solute carrier family 1 (glutamate/neutral amino acid transporter), member 4	chr11_20396355	chr11_20396355_Slc1a4
1156	chr11	20762291	20762291	1	*	0.820774	0.685038	0.135736	0.0290658	4.66996	0.00674152	0.00797199	3.01253e-06	0.00233157	Distal Intergenic	11	20685084	20741589	56506	2	216549	ENSMUST00000035350.11	-20702	ENSMUSG00000049659	Aftph	aftiphilin	chr11_20762291	chr11_20762291_Aftph
1157	chr11	20762312	20762312	1	*	0.871792	0.739378	0.132414	0.0256031	5.1718	0.00689061	0.00674152	2.31855e-07	0.000495447	Distal Intergenic	11	20685084	20741589	56506	2	216549	ENSMUST00000035350.11	-20723	ENSMUSG00000049659	Aftph	aftiphilin	chr11_20762312	chr11_20762312_Aftph
1158	chr11	20762317	20762317	1	*	0.797018	0.660528	0.13649	0.0287534	4.7469	0.00674152	0.00674152	2.06556e-06	0.00185486	Distal Intergenic	11	20685084	20741589	56506	2	216549	ENSMUST00000035350.11	-20728	ENSMUSG00000049659	Aftph	aftiphilin	chr11_20762317	chr11_20762317_Aftph
1159	chr11	20762412	20762412	1	*	0.786048	0.634161	0.151887	0.0363365	4.18002	0.00674152	0.0120509	2.91478e-05	0.00898826	Distal Intergenic	11	20685084	20741589	56506	2	216549	ENSMUST00000035350.11	-20823	ENSMUSG00000049659	Aftph	aftiphilin	chr11_20762412	chr11_20762412_Aftph
1160	chr11	20829156	20829156	1	*	0.343961	0.532238	-0.188277	0.0498673	-3.77555	0.0103373	0.0135686	0.000159652	0.0260177	Promoter (1-2kb)	11	20826350	20830755	4406	2	216551	ENSMUST00000144441.7	1599	ENSMUSG00000042363	Lgalsl	lectin, galactoside binding-like	chr11_20829156	chr11_20829156_Lgalsl
1161	chr11	20829311	20829311	1	*	0.258309	0.43661	-0.178301	0.0448861	-3.9723	0.00859117	0.0176501	7.11816e-05	0.0156169	Promoter (1-2kb)	11	20826350	20830755	4406	2	216551	ENSMUST00000144441.7	1444	ENSMUSG00000042363	Lgalsl	lectin, galactoside binding-like	chr11_20829311	chr11_20829311_Lgalsl
1162	chr11	20829322	20829322	1	*	0.268964	0.479699	-0.210735	0.0475811	-4.42896	0.00787396	0.0215853	9.46886e-06	0.00457795	Promoter (1-2kb)	11	20826350	20830755	4406	2	216551	ENSMUST00000144441.7	1433	ENSMUSG00000042363	Lgalsl	lectin, galactoside binding-like	chr11_20829322	chr11_20829322_Lgalsl
1163	chr11	22007183	22007183	1	*	0.807954	0.605629	0.202326	0.0512708	3.94622	0.0188108	0.0108493	7.9395e-05	0.0166833	Exon (ENSMUST00000045167.10/216565, exon 23 of 24)	11	21996858	22002897	6040	2	18423	ENSMUST00000147486.2	-4286	ENSMUSG00000005917	Otx1	orthodenticle homeobox 1	chr11_22007183	chr11_22007183_Otx1
1164	chr11	23802224	23802224	1	*	0.840171	0.703116	0.137054	0.0364975	3.75517	0.00762239	0.0107083	0.000173223	0.0273248	Distal Intergenic	11	23736847	23770970	34124	2	19696	ENSMUST00000102864.4	-31254	ENSMUSG00000020275	Rel	reticuloendotheliosis oncogene	chr11_23802224	chr11_23802224_Rel
1165	chr11	23854827	23854827	1	*	0.279615	0.500621	-0.221006	0.0414644	-5.33002	0.008393	0.0146781	9.82022e-08	0.000293828	Distal Intergenic	11	23865244	23868470	3227	2	216578	ENSMUST00000145013.1	13643	ENSMUSG00000020273	Papolg	poly(A) polymerase gamma	chr11_23854827	chr11_23854827_Papolg
1166	chr11	24233737	24233737	1	*	0.310417	0.45714	-0.146723	0.038428	-3.81812	0.00703755	0.0119458	0.000134473	0.0233475	Distal Intergenic	11	24142379	24163291	20913	1	14025	ENSMUST00000127494.1	91358	ENSMUSG00000000861	Bcl11a	B cell CLL/lymphoma 11A (zinc finger protein)	chr11_24233737	chr11_24233737_Bcl11a
1167	chr11	24233752	24233752	1	*	0.200943	0.356376	-0.155433	0.033688	-4.61389	0.00728265	0.00945454	3.95207e-06	0.00276347	Distal Intergenic	11	24142379	24163291	20913	1	14025	ENSMUST00000127494.1	91373	ENSMUSG00000000861	Bcl11a	B cell CLL/lymphoma 11A (zinc finger protein)	chr11_24233752	chr11_24233752_Bcl11a
1168	chr11	24286798	24286798	1	*	0.267211	0.459182	-0.191971	0.0447873	-4.28628	0.0125162	0.00870958	1.81686e-05	0.00673094	Distal Intergenic	11	24142379	24163291	20913	1	14025	ENSMUST00000127494.1	144419	ENSMUSG00000000861	Bcl11a	B cell CLL/lymphoma 11A (zinc finger protein)	chr11_24286798	chr11_24286798_Bcl11a
1169	chr11	24286819	24286819	1	*	0.265747	0.493229	-0.227482	0.0569921	-3.99147	0.0175763	0.0108395	6.56663e-05	0.0148209	Distal Intergenic	11	24142379	24163291	20913	1	14025	ENSMUST00000127494.1	144440	ENSMUSG00000000861	Bcl11a	B cell CLL/lymphoma 11A (zinc finger protein)	chr11_24286819	chr11_24286819_Bcl11a
1170	chr11	29825338	29825338	1	*	0.14212	0.25627	-0.11415	0.0305879	-3.73185	0.00806683	0.00707981	0.000190076	0.0288868	Promoter (<=1kb)	11	29822395	29825668	3274	2	216622	ENSMUST00000104962.1	330	ENSMUSG00000078157	4931440F15Rik	RIKEN cDNA 4931440F15 gene	chr11_29825338	chr11_29825338_4931440F15Rik
1171	chr11	29825416	29825416	1	*	0.195439	0.296302	-0.100863	0.0284383	-3.54674	0.00716932	0.00674152	0.00039003	0.0447515	Promoter (<=1kb)	11	29822395	29825668	3274	2	216622	ENSMUST00000104962.1	252	ENSMUSG00000078157	4931440F15Rik	RIKEN cDNA 4931440F15 gene	chr11_29825416	chr11_29825416_4931440F15Rik
1172	chr11	30073839	30073839	1	*	0.753243	0.854545	-0.101302	0.0285915	-3.54309	0.00794218	0.00790481	0.000395471	0.04515	Distal Intergenic	11	30099396	30103249	3854	2	20742	ENSMUST00000145315.1	29410	ENSMUSG00000020315	Sptbn1	spectrin beta, non-erythrocytic 1	chr11_30073839	chr11_30073839_Sptbn1
1173	chr11	31725699	31725699	1	*	0.903053	0.756213	0.14684	0.0402945	3.64418	0.00925791	0.0100933	0.000268249	0.0355374	Distal Intergenic	11	31665181	31671885	6705	2	69556	ENSMUST00000058060.13	-53814	ENSMUSG00000044502	Bod1	biorientation of chromosomes in cell division 1	chr11_31725699	chr11_31725699_Bod1
1174	chr11	31725831	31725831	1	*	0.891101	0.733729	0.157371	0.039434	3.99074	0.00987479	0.009765	6.58662e-05	0.0148389	Distal Intergenic	11	31665181	31671885	6705	2	69556	ENSMUST00000058060.13	-53946	ENSMUSG00000044502	Bod1	biorientation of chromosomes in cell division 1	chr11_31725831	chr11_31725831_Bod1
1175	chr11	31725846	31725846	1	*	0.951085	0.821581	0.129504	0.0324748	3.98784	0.0105981	0.0101426	6.66766e-05	0.0149366	Distal Intergenic	11	31665181	31671885	6705	2	69556	ENSMUST00000058060.13	-53961	ENSMUSG00000044502	Bod1	biorientation of chromosomes in cell division 1	chr11_31725846	chr11_31725846_Bod1
1176	chr11	31725856	31725856	1	*	0.820087	0.645834	0.174253	0.0450591	3.86721	0.00980733	0.0104111	0.000110089	0.0205268	Distal Intergenic	11	31665181	31671885	6705	2	69556	ENSMUST00000058060.13	-53971	ENSMUSG00000044502	Bod1	biorientation of chromosomes in cell division 1	chr11_31725856	chr11_31725856_Bod1
1177	chr11	31725903	31725903	1	*	0.945586	0.824142	0.121444	0.0328233	3.69993	0.0110289	0.0101423	0.000215656	0.0312717	Distal Intergenic	11	31665181	31671885	6705	2	69556	ENSMUST00000058060.13	-54018	ENSMUSG00000044502	Bod1	biorientation of chromosomes in cell division 1	chr11_31725903	chr11_31725903_Bod1
1178	chr11	31873239	31873239	1	*	0.0967917	0.216454	-0.119662	0.0260184	-4.59913	0.00920191	0.00754454	4.24257e-06	0.00290292	Promoter (<=1kb)	11	31873275	31935634	62360	1	67579	ENSMUST00000155278.1	-36	ENSMUSG00000020300	Cpeb4	cytoplasmic polyadenylation element binding protein 4	chr11_31873239	chr11_31873239_Cpeb4
1179	chr11	31873301	31873301	1	*	0.122235	0.273099	-0.150864	0.0298376	-5.05616	0.0137066	0.00674152	4.27787e-07	0.000726452	Promoter (<=1kb)	11	31873275	31935634	62360	1	67579	ENSMUST00000155278.1	26	ENSMUSG00000020300	Cpeb4	cytoplasmic polyadenylation element binding protein 4	chr11_31873301	chr11_31873301_Cpeb4
1180	chr11	31873335	31873335	1	*	0.0982017	0.210593	-0.112391	0.0279697	-4.01833	0.0128464	0.00819574	5.8613e-05	0.01379	Promoter (<=1kb)	11	31873275	31935634	62360	1	67579	ENSMUST00000155278.1	60	ENSMUSG00000020300	Cpeb4	cytoplasmic polyadenylation element binding protein 4	chr11_31873335	chr11_31873335_Cpeb4
1181	chr11	31873411	31873411	1	*	0.0904035	0.235754	-0.14535	0.0274795	-5.2894	0.0070582	0.00799533	1.22716e-07	0.000336054	Promoter (<=1kb)	11	31873275	31935634	62360	1	67579	ENSMUST00000155278.1	136	ENSMUSG00000020300	Cpeb4	cytoplasmic polyadenylation element binding protein 4	chr11_31873411	chr11_31873411_Cpeb4
1182	chr11	32199223	32199223	1	*	0.760574	0.631584	0.12899	0.0345148	3.73724	0.00791383	0.00926858	0.000186054	0.02852	Promoter (<=1kb)	11	32187541	32200222	12682	2	16199	ENSMUST00000145401.7	999	ENSMUSG00000020279	Il9r	interleukin 9 receptor	chr11_32199223	chr11_32199223_Il9r
1183	chr11	32332133	32332133	1	*	0.468322	0.611946	-0.143624	0.0402394	-3.56923	0.00721534	0.00844551	0.000358026	0.0424577	Distal Intergenic	11	32347820	32428173	80354	1	268396	ENSMUST00000038753.5	-15687	ENSMUSG00000040711	Sh3pxd2b	SH3 and PX domains 2B	chr11_32332133	chr11_32332133_Sh3pxd2b
1184	chr11	32565023	32565023	1	*	0.692671	0.498512	0.194159	0.0493542	3.93399	0.0132557	0.00874338	8.35481e-05	0.0171794	Intron (ENSMUST00000102821.3/20868, intron 2 of 18)	11	32588595	32598528	9934	1	20868	ENSMUST00000143397.1	-23572	ENSMUSG00000020272	Stk10	serine/threonine kinase 10	chr11_32565023	chr11_32565023_Stk10
1185	chr11	32899888	32899888	1	*	0.68129	0.826676	-0.145386	0.0401786	-3.6185	0.0134468	0.00847564	0.000296314	0.0377785	Distal Intergenic	11	32820373	32824605	4233	2	69351	ENSMUST00000020508.3	-75283	ENSMUSG00000020270	Smim23	small integral membrane protein 23	chr11_32899888	chr11_32899888_Smim23
1186	chr11	33199218	33199218	1	*	0.233616	0.0552576	0.178359	0.0389061	4.58434	0.0106155	0.0134254	4.55431e-06	0.00300952	Downstream (1-2kb)	11	33200752	33203589	2838	2	27140	ENSMUST00000037746.7	4371	ENSMUSG00000040610	Tlx3	T cell leukemia, homeobox 3	chr11_33199218	chr11_33199218_Tlx3
1187	chr11	33926146	33926146	1	*	0.37031	0.589916	-0.219606	0.0547063	-4.01427	0.00997871	0.0124173	5.96306e-05	0.0139217	Intron (ENSMUST00000238903.1/70357, intron 1 of 7)	11	33963013	33973641	10629	1	16533	ENSMUST00000020362.2	-36867	ENSMUSG00000020155	Kcnmb1	potassium large conductance calcium-activated channel, subfamily M, beta member 1	chr11_33926146	chr11_33926146_Kcnmb1
1188	chr11	34053846	34053846	1	*	0.688747	0.545812	0.142935	0.0391379	3.65209	0.00674152	0.014426	0.000260115	0.0348908	Intron (ENSMUST00000052413.11/16822, intron 2 of 20)	11	34047168	34090224	43057	1	16822	ENSMUST00000109329.8	6678	ENSMUSG00000002699	Lcp2	lymphocyte cytosolic protein 2	chr11_34053846	chr11_34053846_Lcp2
1189	chr11	34074424	34074424	1	*	0.39339	0.612027	-0.218638	0.0417132	-5.24145	0.0119253	0.00897727	1.59319e-07	0.000388691	Intron (ENSMUST00000052413.11/16822, intron 8 of 20)	11	34078177	34078592	416	1	16822	ENSMUST00000133120.1	-3753	ENSMUSG00000002699	Lcp2	lymphocyte cytosolic protein 2	chr11_34074424	chr11_34074424_Lcp2
1190	chr11	34074469	34074469	1	*	0.39542	0.528684	-0.133265	0.0379224	-3.51413	0.00840091	0.00973776	0.000441191	0.0483887	Intron (ENSMUST00000052413.11/16822, intron 8 of 20)	11	34078177	34078592	416	1	16822	ENSMUST00000133120.1	-3708	ENSMUSG00000002699	Lcp2	lymphocyte cytosolic protein 2	chr11_34074469	chr11_34074469_Lcp2
1191	chr11	34335117	34335117	1	*	0.401739	0.599555	-0.197816	0.0487552	-4.05733	0.0108324	0.0110152	4.96372e-05	0.0124191	Intron (ENSMUST00000165963.8/574403, intron 1 of 3)	11	34314822	34422639	107818	1	574403	ENSMUST00000093192.3	20295	ENSMUSG00000069911	Insyn2b	inhibitory synaptic factor family member 2B	chr11_34335117	chr11_34335117_Insyn2b
1192	chr11	34335167	34335167	1	*	0.223105	0.41978	-0.196675	0.0450806	-4.36274	0.0195809	0.0100839	1.28445e-05	0.00543216	Intron (ENSMUST00000165963.8/574403, intron 1 of 3)	11	34314822	34422639	107818	1	574403	ENSMUST00000093192.3	20345	ENSMUSG00000069911	Insyn2b	inhibitory synaptic factor family member 2B	chr11_34335167	chr11_34335167_Insyn2b
1193	chr11	34703783	34703783	1	*	0.220451	0.386934	-0.166483	0.0321458	-5.17899	0.00674152	0.00742265	2.23092e-07	0.000481801	Intron (ENSMUST00000093193.11/94176, intron 14 of 51)	11	34361959	34688479	326521	2	94176	ENSMUST00000101364.2	-15304	ENSMUSG00000020143	Dock2	dedicator of cyto-kinesis 2	chr11_34703783	chr11_34703783_Dock2
1194	chr11	34783653	34783653	1	*	0.806907	0.659696	0.14721	0.036643	4.01743	0.00763011	0.0110143	5.88369e-05	0.0138133	Promoter (<=1kb)	11	34437312	34783883	346572	2	94176	ENSMUST00000154178.1	230	ENSMUSG00000020143	Dock2	dedicator of cyto-kinesis 2	chr11_34783653	chr11_34783653_Dock2
1195	chr11	34783680	34783680	1	*	0.779935	0.635866	0.144069	0.0405251	3.55506	0.00888438	0.0138639	0.000377891	0.0438721	Promoter (<=1kb)	11	34437312	34783883	346572	2	94176	ENSMUST00000154178.1	203	ENSMUSG00000020143	Dock2	dedicator of cyto-kinesis 2	chr11_34783680	chr11_34783680_Dock2
1196	chr11	34783742	34783742	1	*	0.748651	0.590448	0.158203	0.0352421	4.48904	0.00691832	0.00719073	7.15458e-06	0.00388528	Promoter (<=1kb)	11	34437312	34783883	346572	2	94176	ENSMUST00000154178.1	141	ENSMUSG00000020143	Dock2	dedicator of cyto-kinesis 2	chr11_34783742	chr11_34783742_Dock2
1197	chr11	34784062	34784062	1	*	0.824666	0.63705	0.187615	0.0443015	4.23496	0.00922991	0.00923704	2.28595e-05	0.0077487	Promoter (<=1kb)	11	34437312	34783892	346581	2	94176	ENSMUST00000143540.7	-170	ENSMUSG00000020143	Dock2	dedicator of cyto-kinesis 2	chr11_34784062	chr11_34784062_Dock2
1198	chr11	35122862	35122862	1	*	0.18648	0.372062	-0.185582	0.0501294	-3.70206	0.00998661	0.014464	0.000213852	0.031088	Promoter (1-2kb)	11	35121224	35708507	587284	1	20564	ENSMUST00000069837.3	1638	ENSMUSG00000056427	Slit3	slit guidance ligand 3	chr11_35122862	chr11_35122862_Slit3
1199	chr11	35871046	35871046	1	*	0.848552	0.729034	0.119518	0.0297525	4.01708	0.00674152	0.00962866	5.89232e-05	0.0138282	Intron (ENSMUST00000018993.6/211652, intron 11 of 22)	11	35868745	35875712	6968	2	211652	ENSMUST00000127086.1	4666	ENSMUSG00000018849	Wwc1	WW, C2 and coiled-coil domain containing 1	chr11_35871046	chr11_35871046_Wwc1
1200	chr11	35915878	35915878	1	*	0.338927	0.542706	-0.203779	0.0409725	-4.97355	0.0089989	0.00964147	6.57373e-07	0.000947408	Intron (ENSMUST00000018993.6/211652, intron 1 of 22)	11	35868745	35875712	6968	2	211652	ENSMUST00000127086.1	-40166	ENSMUSG00000018849	Wwc1	WW, C2 and coiled-coil domain containing 1	chr11_35915878	chr11_35915878_Wwc1
1201	chr11	35915892	35915892	1	*	0.267167	0.444331	-0.177164	0.037702	-4.69905	0.0095785	0.00674152	2.61379e-06	0.00215462	Intron (ENSMUST00000018993.6/211652, intron 1 of 22)	11	35868745	35875712	6968	2	211652	ENSMUST00000127086.1	-40180	ENSMUSG00000018849	Wwc1	WW, C2 and coiled-coil domain containing 1	chr11_35915892	chr11_35915892_Wwc1
1202	chr11	35915973	35915973	1	*	0.260136	0.486213	-0.226077	0.0425027	-5.31912	0.0104834	0.0122018	1.04272e-07	0.000305501	Intron (ENSMUST00000018993.6/211652, intron 1 of 22)	11	35868745	35875712	6968	2	211652	ENSMUST00000127086.1	-40261	ENSMUSG00000018849	Wwc1	WW, C2 and coiled-coil domain containing 1	chr11_35915973	chr11_35915973_Wwc1
1203	chr11	35915993	35915993	1	*	0.3176	0.526115	-0.208515	0.0446446	-4.67055	0.00827336	0.0156852	3.00391e-06	0.00233023	Intron (ENSMUST00000018993.6/211652, intron 1 of 22)	11	35868745	35875712	6968	2	211652	ENSMUST00000127086.1	-40281	ENSMUSG00000018849	Wwc1	WW, C2 and coiled-coil domain containing 1	chr11_35915993	chr11_35915993_Wwc1
1204	chr11	35916043	35916043	1	*	0.385124	0.596802	-0.211678	0.0403581	-5.24499	0.00674152	0.0108335	1.56288e-07	0.000386235	Intron (ENSMUST00000018993.6/211652, intron 1 of 22)	11	35868745	35875712	6968	2	211652	ENSMUST00000127086.1	-40331	ENSMUSG00000018849	Wwc1	WW, C2 and coiled-coil domain containing 1	chr11_35916043	chr11_35916043_Wwc1
1205	chr11	35968566	35968566	1	*	0.3577	0.620499	-0.262799	0.0537498	-4.8893	0.0101534	0.0259726	1.01197e-06	0.00122517	Intron (ENSMUST00000018993.6/211652, intron 1 of 22)	11	35838400	35980527	142128	2	211652	ENSMUST00000018993.6	11961	ENSMUSG00000018849	Wwc1	WW, C2 and coiled-coil domain containing 1	chr11_35968566	chr11_35968566_Wwc1
1206	chr11	35968606	35968606	1	*	0.39386	0.582853	-0.188994	0.0486643	-3.88362	0.00791724	0.024916	0.000102914	0.0196253	Intron (ENSMUST00000018993.6/211652, intron 1 of 22)	11	35838400	35980527	142128	2	211652	ENSMUST00000018993.6	11921	ENSMUSG00000018849	Wwc1	WW, C2 and coiled-coil domain containing 1	chr11_35968606	chr11_35968606_Wwc1
1207	chr11	43564200	43564200	1	*	0.40388	0.583119	-0.179239	0.0435402	-4.11664	0.00676922	0.0127463	3.84441e-05	0.0107087	Intron (ENSMUST00000050574.6/380694, intron 3 of 5)	11	43529246	43556689	27444	1	380694	ENSMUST00000152153.1	34954	ENSMUSG00000044707	Ccnjl	cyclin J-like	chr11_43564200	chr11_43564200_Ccnjl
1208	chr11	43776279	43776279	1	*	0.701369	0.538016	0.163353	0.0451895	3.61485	0.00856277	0.019707	0.000300524	0.0380138	Exon (ENSMUST00000124306.1/11548, exon 2 of 2)	11	43729512	43748008	18497	2	66827	ENSMUST00000109278.7	-28271	ENSMUSG00000041278	Ttc1	tetratricopeptide repeat domain 1	chr11_43776279	chr11_43776279_Ttc1
1209	chr11	43776291	43776291	1	*	0.718539	0.561656	0.156883	0.0432109	3.63064	0.00804007	0.0178635	0.000282714	0.036654	Exon (ENSMUST00000124306.1/11548, exon 2 of 2)	11	43729512	43748008	18497	2	66827	ENSMUST00000109278.7	-28283	ENSMUSG00000041278	Ttc1	tetratricopeptide repeat domain 1	chr11_43776291	chr11_43776291_Ttc1
1210	chr11	43776294	43776294	1	*	0.673563	0.519867	0.153696	0.0414068	3.71185	0.00852727	0.0139354	0.000205748	0.0303747	Exon (ENSMUST00000124306.1/11548, exon 2 of 2)	11	43729512	43748008	18497	2	66827	ENSMUST00000109278.7	-28286	ENSMUSG00000041278	Ttc1	tetratricopeptide repeat domain 1	chr11_43776294	chr11_43776294_Ttc1
1211	chr11	43776304	43776304	1	*	0.421198	0.296445	0.124754	0.0334352	3.73121	0.00674152	0.00674152	0.000190563	0.0289203	Exon (ENSMUST00000124306.1/11548, exon 2 of 2)	11	43729512	43748008	18497	2	66827	ENSMUST00000109278.7	-28296	ENSMUSG00000041278	Ttc1	tetratricopeptide repeat domain 1	chr11_43776304	chr11_43776304_Ttc1
1212	chr11	43836200	43836200	1	*	0.574286	0.417376	0.15691	0.0448269	3.50036	0.00712939	0.0211119	0.000464638	0.0499334	Promoter (<=1kb)	11	43774606	43836332	61727	2	11548	ENSMUST00000124306.1	132	ENSMUSG00000050541	Adra1b	adrenergic receptor, alpha 1b	chr11_43836200	chr11_43836200_Adra1b
1213	chr11	43836211	43836211	1	*	0.515318	0.362691	0.152627	0.0422829	3.60966	0.00985441	0.015069	0.000306595	0.0385545	Promoter (<=1kb)	11	43774606	43836332	61727	2	11548	ENSMUST00000124306.1	121	ENSMUSG00000050541	Adra1b	adrenergic receptor, alpha 1b	chr11_43836211	chr11_43836211_Adra1b
1214	chr11	43929276	43929276	1	*	0.248022	0.481882	-0.23386	0.0528039	-4.42884	0.010662	0.0113558	9.47395e-06	0.00457839	Distal Intergenic	11	43776023	43901210	125188	2	11548	ENSMUST00000139906.1	-28066	ENSMUSG00000050541	Adra1b	adrenergic receptor, alpha 1b	chr11_43929276	chr11_43929276_Adra1b
1215	chr11	43929418	43929418	1	*	0.159353	0.32497	-0.165617	0.0404825	-4.09107	0.00883061	0.0127047	4.29383e-05	0.0114172	Distal Intergenic	11	43776023	43901210	125188	2	11548	ENSMUST00000139906.1	-28208	ENSMUSG00000050541	Adra1b	adrenergic receptor, alpha 1b	chr11_43929418	chr11_43929418_Adra1b
1216	chr11	44417129	44417129	1	*	0.744417	0.55855	0.185867	0.0446902	4.159	0.0192823	0.010685	3.19644e-05	0.00948853	Distal Intergenic	11	44400063	44414033	13971	1	16160	ENSMUST00000102796.9	17066	ENSMUSG00000004296	Il12b	interleukin 12b	chr11_44417129	chr11_44417129_Il12b
1217	chr11	44545288	44545288	1	*	0.543586	0.40572	0.137866	0.0366001	3.76682	0.00935518	0.00674152	0.000165342	0.0265781	Intron (ENSMUST00000019333.9/74315, intron 4 of 10)	11	44556831	44560037	3207	1	74315	ENSMUST00000150257.1	-11543	ENSMUSG00000019189	Rnf145	ring finger protein 145	chr11_44545288	chr11_44545288_Rnf145
1218	chr11	44545337	44545337	1	*	0.532373	0.408182	0.12419	0.0343905	3.61117	0.00674152	0.00927595	0.000304814	0.0384061	Intron (ENSMUST00000019333.9/74315, intron 4 of 10)	11	44556831	44560037	3207	1	74315	ENSMUST00000150257.1	-11494	ENSMUSG00000019189	Rnf145	ring finger protein 145	chr11_44545337	chr11_44545337_Rnf145
1219	chr11	44545394	44545394	1	*	0.607152	0.476119	0.131033	0.0347839	3.76707	0.00674152	0.00970673	0.000165172	0.0265633	Intron (ENSMUST00000019333.9/74315, intron 4 of 10)	11	44556831	44560037	3207	1	74315	ENSMUST00000150257.1	-11437	ENSMUSG00000019189	Rnf145	ring finger protein 145	chr11_44545394	chr11_44545394_Rnf145
1220	chr11	45831681	45831681	1	*	0.738503	0.547337	0.191166	0.0375525	5.09064	0.00758731	0.00756892	3.56866e-07	0.000645696	Exon (ENSMUST00000137002.1/100009664, exon 2 of 4)	11	45851964	45910625	58662	1	216705	ENSMUST00000109260.2	-20283	ENSMUSG00000006169	Clint1	clathrin interactor 1	chr11_45831681	chr11_45831681_Clint1
1221	chr11	45923140	45923140	1	*	0.582846	0.74447	-0.161625	0.0396753	-4.07369	0.00674152	0.0196194	4.62746e-05	0.0119089	Distal Intergenic	11	45928269	45944935	16667	2	72290	ENSMUST00000129820.7	21795	ENSMUSG00000044847	Lsm11	U7 snRNP-specific Sm-like protein LSM11	chr11_45923140	chr11_45923140_Lsm11
1222	chr11	45943423	45943423	1	*	0.348296	0.649081	-0.300784	0.0647134	-4.64794	0.00975837	0.0226217	3.35262e-06	0.00249474	Promoter (1-2kb)	11	45928269	45944935	16667	2	72290	ENSMUST00000129820.7	1512	ENSMUSG00000044847	Lsm11	U7 snRNP-specific Sm-like protein LSM11	chr11_45943423	chr11_45943423_Lsm11
1223	chr11	46310126	46310126	1	*	0.829369	0.696857	0.132512	0.0324455	4.08413	0.00674152	0.0118551	4.42416e-05	0.0115741	Intron (ENSMUST00000165599.8/76884, intron 1 of 30)	11	46291577	46312220	20644	2	76884	ENSMUST00000129474.1	2094	ENSMUSG00000020340	Cyfip2	cytoplasmic FMR1 interacting protein 2	chr11_46310126	chr11_46310126_Cyfip2
1224	chr11	46310133	46310133	1	*	0.867092	0.722707	0.144384	0.032404	4.45576	0.00743287	0.0133114	8.35963e-06	0.00426634	Intron (ENSMUST00000165599.8/76884, intron 1 of 30)	11	46291577	46312220	20644	2	76884	ENSMUST00000129474.1	2087	ENSMUSG00000020340	Cyfip2	cytoplasmic FMR1 interacting protein 2	chr11_46310133	chr11_46310133_Cyfip2
1225	chr11	46310154	46310154	1	*	0.882081	0.768103	0.113978	0.0306207	3.72227	0.00943553	0.0103733	0.000197437	0.0296115	Intron (ENSMUST00000165599.8/76884, intron 1 of 30)	11	46291577	46312220	20644	2	76884	ENSMUST00000129474.1	2066	ENSMUSG00000020340	Cyfip2	cytoplasmic FMR1 interacting protein 2	chr11_46310154	chr11_46310154_Cyfip2
1226	chr11	48787937	48787937	1	*	0.537646	0.376485	0.161161	0.0406304	3.96652	0.0104866	0.00916411	7.2929e-05	0.0158458	Distal Intergenic	11	48800332	48804974	4643	1	14694	ENSMUST00000142269.1	-12395	ENSMUSG00000020372	Rack1	receptor for activated C kinase 1	chr11_48787937	chr11_48787937_Rack1
1227	chr11	49076644	49076644	1	*	0.589629	0.437982	0.151647	0.0417563	3.63171	0.0121962	0.0104888	0.000281546	0.0365908	Promoter (<=1kb)	11	49076587	49096974	20388	1	15953	ENSMUST00000109202.2	57	ENSMUSG00000078920	Ifi47	interferon gamma inducible protein 47	chr11_49076644	chr11_49076644_Ifi47
1228	chr11	49076671	49076671	1	*	0.651433	0.466141	0.185292	0.0520538	3.55963	0.0163798	0.0177814	0.00037138	0.0434397	Promoter (<=1kb)	11	49076587	49096974	20388	1	15953	ENSMUST00000109202.2	84	ENSMUSG00000078920	Ifi47	interferon gamma inducible protein 47	chr11_49076671	chr11_49076671_Ifi47
1229	chr11	49261055	49261055	1	*	0.306191	0.487049	-0.180857	0.0488427	-3.70284	0.00674152	0.0286754	0.000213196	0.0310445	Exon (ENSMUST00000167400.7/17308, exon 4 of 4)	11	49250590	49261291	10702	1	17308	ENSMUST00000129588.1	10465	ENSMUSG00000020346	Mgat1	mannoside acetylglucosaminyltransferase 1	chr11_49261055	chr11_49261055_Mgat1
1230	chr11	49261082	49261082	1	*	0.269225	0.455194	-0.185968	0.0479718	-3.87662	0.00758772	0.0274154	0.000105916	0.020008	Exon (ENSMUST00000167400.7/17308, exon 4 of 4)	11	49250590	49261291	10702	1	17308	ENSMUST00000129588.1	10492	ENSMUSG00000020346	Mgat1	mannoside acetylglucosaminyltransferase 1	chr11_49261082	chr11_49261082_Mgat1
1231	chr11	49261097	49261097	1	*	0.271197	0.455331	-0.184134	0.0489948	-3.75823	0.00703226	0.0294296	0.000171122	0.0271306	Exon (ENSMUST00000167400.7/17308, exon 4 of 4)	11	49250590	49261291	10702	1	17308	ENSMUST00000129588.1	10507	ENSMUSG00000020346	Mgat1	mannoside acetylglucosaminyltransferase 1	chr11_49261097	chr11_49261097_Mgat1
1232	chr11	49261184	49261184	1	*	0.22126	0.428077	-0.206817	0.0450036	-4.59556	0.00778425	0.0214189	4.31592e-06	0.00292512	Exon (ENSMUST00000167400.7/17308, exon 4 of 4)	11	49250590	49261291	10702	1	17308	ENSMUST00000129588.1	10594	ENSMUSG00000020346	Mgat1	mannoside acetylglucosaminyltransferase 1	chr11_49261184	chr11_49261184_Mgat1
1233	chr11	49261774	49261774	1	*	0.48055	0.658455	-0.177904	0.0396987	-4.48136	0.00739477	0.0100522	7.41683e-06	0.00397177	Exon (ENSMUST00000167400.7/17308, exon 4 of 4)	11	49250590	49261291	10702	1	17308	ENSMUST00000129588.1	11184	ENSMUSG00000020346	Mgat1	mannoside acetylglucosaminyltransferase 1	chr11_49261774	chr11_49261774_Mgat1
1234	chr11	49261946	49261946	1	*	0.486275	0.65034	-0.164065	0.0409931	-4.00226	0.0075047	0.0115716	6.27401e-05	0.0143906	Exon (ENSMUST00000167400.7/17308, exon 4 of 4)	11	49250590	49261291	10702	1	17308	ENSMUST00000129588.1	11356	ENSMUSG00000020346	Mgat1	mannoside acetylglucosaminyltransferase 1	chr11_49261946	chr11_49261946_Mgat1
1235	chr11	49357275	49357275	1	*	0.751393	0.916736	-0.165343	0.0460866	-3.58765	0.01142	0.0186116	0.000333675	0.0405548	Distal Intergenic	11	49340534	49341469	936	1	259068	ENSMUST00000062719.1	16741	ENSMUSG00000045421	Olfr1390	olfactory receptor 1390	chr11_49357275	chr11_49357275_Olfr1390
1236	chr11	49634181	49634181	1	*	0.26783	0.427721	-0.159891	0.0378702	-4.22208	0.00674152	0.014017	2.42055e-05	0.00803471	Exon (ENSMUST00000020617.2/14257, exon 13 of 30)	11	49609263	49652739	43477	1	14257	ENSMUST00000020617.2	24918	ENSMUSG00000020357	Flt4	FMS-like tyrosine kinase 4	chr11_49634181	chr11_49634181_Flt4
1237	chr11	49793261	49793261	1	*	0.213719	0.31713	-0.103411	0.0289068	-3.57738	0.00674152	0.00674152	0.00034706	0.0415899	Promoter (<=1kb)	11	49794178	49807750	13573	1	14584	ENSMUST00000130129.1	-917	ENSMUSG00000020363	Gfpt2	glutamine fructose-6-phosphate transaminase 2	chr11_49793261	chr11_49793261_Gfpt2
1238	chr11	49932060	49932060	1	*	0.761063	0.627685	0.133378	0.0372417	3.58143	0.00993552	0.00852725	0.000341718	0.0412111	Intron (ENSMUST00000093141.11/74563, intron 1 of 12)	11	49902161	49980994	78834	1	74563	ENSMUST00000063444.2	29899	ENSMUSG00000020374	Rasgef1c	RasGEF domain family, member 1C	chr11_49932060	chr11_49932060_Rasgef1c
1239	chr11	50205242	50205242	1	*	0.294047	0.466205	-0.172158	0.0426003	-4.04125	0.00776597	0.0142905	5.31681e-05	0.012983	Promoter (<=1kb)	11	50202312	50206100	3789	2	18412	ENSMUST00000131214.1	858	ENSMUSG00000015837	Sqstm1	sequestosome 1	chr11_50205242	chr11_50205242_Sqstm1
1240	chr11	50233004	50233004	1	*	0.796538	0.652577	0.143961	0.0400385	3.59557	0.00866045	0.00897327	0.00032368	0.0398212	Promoter (<=1kb)	11	50232245	50232306	62	1	102466765	ENSMUST00000185146.1	759	ENSMUSG00000098474	Mir6919	microRNA 6919	chr11_50233004	chr11_50233004_Mir6919
1241	chr11	50565505	50565505	1	*	0.800983	0.646053	0.15493	0.0346787	4.46759	0.00674152	0.0132185	7.91066e-06	0.00413875	Distal Intergenic	11	50602084	50798346	196263	1	216725	ENSMUST00000142118.2	-36579	ENSMUSG00000036545	Adamts2	a disintegrin-like and metallopeptidase (reprolysin type) with thrombospondin type 1 motif, 2	chr11_50565505	chr11_50565505_Adamts2
1242	chr11	51757250	51757250	1	*	0.410157	0.62917	-0.219012	0.0479017	-4.57212	0.00711499	0.0240087	4.82819e-06	0.00312145	Promoter (<=1kb)	11	51729068	51757161	28094	2	77371	ENSMUST00000147255.1	-89	ENSMUSG00000036391	Sec24a	Sec24 related gene family, member A (S. cerevisiae)	chr11_51757250	chr11_51757250_Sec24a
1243	chr11	51876740	51876740	1	*	0.499395	0.651041	-0.151645	0.0392743	-3.86118	0.00899827	0.0107949	0.00011284	0.020831	Distal Intergenic	11	51813455	51857653	44199	2	76901	ENSMUST00000109090.7	-19087	ENSMUSG00000020387	Jade2	jade family PHD finger 2	chr11_51876740	chr11_51876740_Jade2
1244	chr11	51876812	51876812	1	*	0.323532	0.519332	-0.195801	0.0531708	-3.68249	0.0115691	0.0138615	0.000230971	0.0325265	Distal Intergenic	11	51813455	51857653	44199	2	76901	ENSMUST00000109090.7	-19159	ENSMUSG00000020387	Jade2	jade family PHD finger 2	chr11_51876812	chr11_51876812_Jade2
1245	chr11	52257342	52257342	1	*	0.549889	0.710737	-0.160847	0.0421882	-3.81262	0.0148169	0.00820601	0.000137503	0.0237083	Intron (ENSMUST00000086844.9/21414, intron 6 of 9)	11	52255156	52274877	19722	2	21414	ENSMUST00000238914.1	17535	ENSMUSG00000000782	Tcf7	transcription factor 7, T cell specific	chr11_52257342	chr11_52257342_Tcf7
1246	chr11	52257634	52257634	1	*	0.439515	0.609871	-0.170356	0.0452547	-3.76438	0.0087552	0.0127001	0.000166962	0.0267148	Intron (ENSMUST00000086844.9/21414, intron 6 of 9)	11	52255156	52274877	19722	2	21414	ENSMUST00000238914.1	17243	ENSMUSG00000000782	Tcf7	transcription factor 7, T cell specific	chr11_52257634	chr11_52257634_Tcf7
1247	chr11	52333073	52333073	1	*	0.381812	0.52118	-0.139368	0.0382505	-3.64357	0.00750921	0.00814737	0.000268886	0.0355828	Distal Intergenic	11	52360860	52389397	28538	1	22333	ENSMUST00000102758.7	-27787	ENSMUSG00000020402	Vdac1	voltage-dependent anion channel 1	chr11_52333073	chr11_52333073_Vdac1
1248	chr11	53078558	53078558	1	*	0.787987	0.65284	0.135147	0.0307776	4.39108	0.0069204	0.00738209	1.12788e-05	0.00504365	Intron (ENSMUST00000036796.7/320027, intron 6 of 15)	11	53111451	53120056	8606	2	790909	ENSMUST00000137096.1	41498	ENSMUSG00000087668	Gm11186	predicted gene 11186	chr11_53078558	chr11_53078558_Gm11186
1249	chr11	53463613	53463613	1	*	0.469104	0.31202	0.157084	0.042045	3.7361	0.00752226	0.0159182	0.0001869	0.0286053	Exon (ENSMUST00000109013.8/71774, exon 2 of 8)	11	53457279	53467302	10024	1	71774	ENSMUST00000093114.4	6334	ENSMUSG00000018387	Shroom1	shroom family member 1	chr11_53463613	chr11_53463613_Shroom1
1250	chr11	53463666	53463666	1	*	0.386117	0.249282	0.136835	0.0371714	3.68118	0.00833112	0.0103416	0.000232154	0.0326289	Exon (ENSMUST00000109013.8/71774, exon 2 of 8)	11	53457279	53467302	10024	1	71774	ENSMUST00000093114.4	6387	ENSMUSG00000018387	Shroom1	shroom family member 1	chr11_53463666	chr11_53463666_Shroom1
1251	chr11	53463671	53463671	1	*	0.514707	0.362935	0.151772	0.0429395	3.53455	0.00758292	0.0157454	0.000408472	0.0460676	Exon (ENSMUST00000109013.8/71774, exon 2 of 8)	11	53457279	53467302	10024	1	71774	ENSMUST00000093114.4	6392	ENSMUSG00000018387	Shroom1	shroom family member 1	chr11_53463671	chr11_53463671_Shroom1
1252	chr11	53463721	53463721	1	*	0.515403	0.364296	0.151106	0.0419914	3.59851	0.00800268	0.0139333	0.000320049	0.0395791	Exon (ENSMUST00000109013.8/71774, exon 2 of 8)	11	53457279	53467302	10024	1	71774	ENSMUST00000093114.4	6442	ENSMUSG00000018387	Shroom1	shroom family member 1	chr11_53463721	chr11_53463721_Shroom1
1253	chr11	53463732	53463732	1	*	0.549975	0.393226	0.156749	0.0400105	3.91768	0.0100513	0.00865268	8.94043e-05	0.0179946	Exon (ENSMUST00000109013.8/71774, exon 2 of 8)	11	53457279	53467302	10024	1	71774	ENSMUST00000093114.4	6453	ENSMUSG00000018387	Shroom1	shroom family member 1	chr11_53463732	chr11_53463732_Shroom1
1254	chr11	53463847	53463847	1	*	0.337832	0.190485	0.147347	0.0399844	3.68511	0.00844802	0.00918613	0.000228599	0.0323311	Exon (ENSMUST00000109013.8/71774, exon 2 of 8)	11	53457279	53467302	10024	1	71774	ENSMUST00000093114.4	6568	ENSMUSG00000018387	Shroom1	shroom family member 1	chr11_53463847	chr11_53463847_Shroom1
1255	chr11	53466635	53466635	1	*	0.526274	0.350186	0.176089	0.0483523	3.64178	0.00752109	0.0258053	0.00027076	0.0357348	Exon (ENSMUST00000109013.8/71774, exon 7 of 8)	11	53457279	53467302	10024	1	71774	ENSMUST00000093114.4	9356	ENSMUSG00000018387	Shroom1	shroom family member 1	chr11_53466635	chr11_53466635_Shroom1
1256	chr11	53637291	53637291	1	*	0.344442	0.516027	-0.171585	0.0485588	-3.53356	0.00934656	0.0108345	0.00041001	0.046181	Distal Intergenic	11	53631324	53634702	3379	2	16163	ENSMUST00000020650.1	-2589	ENSMUSG00000020383	Il13	interleukin 13	chr11_53637291	chr11_53637291_Il13
1257	chr11	53637465	53637465	1	*	0.299217	0.537647	-0.238429	0.0631074	-3.77815	0.0118635	0.0147294	0.000157996	0.0258761	Distal Intergenic	11	53631324	53634702	3379	2	16163	ENSMUST00000020650.1	-2763	ENSMUSG00000020383	Il13	interleukin 13	chr11_53637465	chr11_53637465_Il13
1258	chr11	53777772	53777772	1	*	0.22128	0.444211	-0.222931	0.0626819	-3.55654	0.0121015	0.0414865	0.000375771	0.0437219	3' UTR	11	53773153	53774130	978	1	16362	ENSMUST00000153054.1	4619	ENSMUSG00000018899	Irf1	interferon regulatory factor 1	chr11_53777772	chr11_53777772_Irf1
1259	chr11	53804212	53804212	1	*	0.707145	0.58177	0.125374	0.0311845	4.02041	0.00674152	0.00674152	5.80963e-05	0.0137036	Intron (ENSMUST00000135815.7/622459, intron 3 of 4)	11	53783418	53795875	12458	2	622459	ENSMUST00000153206.7	-8337	ENSMUSG00000081769	Gm12216	predicted gene 12216	chr11_53804212	chr11_53804212_Gm12216
1260	chr11	53839422	53839422	1	*	0.785093	0.653639	0.131454	0.0364796	3.60349	0.00949355	0.00780428	0.000313976	0.0391187	Intron (ENSMUST00000135815.7/622459, intron 2 of 4)	11	53785489	53850048	64560	2	622459	ENSMUST00000220191.1	10626	ENSMUSG00000081769	Gm12216	predicted gene 12216	chr11_53839422	chr11_53839422_Gm12216
1261	chr11	53845798	53845798	1	*	0.813069	0.65741	0.155659	0.0428364	3.6338	0.00765249	0.0240402	0.00027928	0.0364231	Intron (ENSMUST00000135815.7/622459, intron 2 of 4)	11	53785489	53850048	64560	2	622459	ENSMUST00000220191.1	4250	ENSMUSG00000081769	Gm12216	predicted gene 12216	chr11_53845798	chr11_53845798_Gm12216
1262	chr11	53845822	53845822	1	*	0.798011	0.638182	0.159829	0.0410572	3.89284	0.00703116	0.0208873	9.90789e-05	0.0192045	Intron (ENSMUST00000135815.7/622459, intron 2 of 4)	11	53785489	53850048	64560	2	622459	ENSMUST00000220191.1	4226	ENSMUSG00000081769	Gm12216	predicted gene 12216	chr11_53845822	chr11_53845822_Gm12216
1263	chr11	53845879	53845879	1	*	0.830122	0.668439	0.161683	0.0410831	3.93551	0.00922607	0.01916	8.30209e-05	0.0171178	Intron (ENSMUST00000135815.7/622459, intron 2 of 4)	11	53785489	53850048	64560	2	622459	ENSMUST00000220191.1	4169	ENSMUSG00000081769	Gm12216	predicted gene 12216	chr11_53845879	chr11_53845879_Gm12216
[truncated: 9,711 more rows]
