# Supplementary material for: Multi-Layer Omics Analysis Identifies Anxa3 and Coro1a as Candidate Targets of Pien Tze Huang in a Mouse Model of Liver Fibrosis
Source: Biomedicines. 2026 Jul 10;14(7):1550. doi: 10.3390/biomedicines14071550 (PMC13406053; doi:10.3390/biomedicines14071550)
Supplement: Supplementary file 1 [file biomedicines-14-01550-s001.zip › Table S3.xlsx]

## Sheet: topTags_coding _3_
		logFC	unshrunk.logFC	logCPM	PValue	FDR
ENSMUSG00000005089	Slc1a2	8.47373	8.4776	7.27367	4.29235e-136	6.3617e-132
ENSMUSG00000026473	Glul	2.87614	2.87616	8.88706	9.94673e-53	7.37102e-49
ENSMUSG00000034634	Ly6d	-4.66232	-4.6637	4.95828	1.93899e-49	9.57927e-46
ENSMUSG00000091572	Vmn2r3	-7.75134	-7.79605	3.04237	2.70636e-44	1.00277e-40
ENSMUSG00000050359	Sprr1a	-14.4731	-1.44269e+08	4.73648	3.97057e-44	1.17696e-40
ENSMUSG00000038754	Elovl3	4.05953	4.06176	3.65825	1.72422e-40	4.25911e-37
ENSMUSG00000020429	Igfbp1	-4.31944	-4.31959	7.84837	3.39781e-40	7.19414e-37
ENSMUSG00000062991	Nrg1	-4.01142	-4.01293	4.17585	1.40771e-37	2.60795e-34
ENSMUSG00000051439	Cd14	-4.14326	-4.14403	5.28606	1.07895e-36	1.77679e-33
ENSMUSG00000111709	Gm3776	-5.02328	-5.02479	5.18815	2.65791e-36	3.93928e-33
ENSMUSG00000023067	Cdkn1a	-4.03322	-4.03449	4.44663	9.31191e-36	1.25465e-32
ENSMUSG00000038094	Atp13a4	-11.4406	-1.44269e+08	1.73149	1.91999e-33	2.37135e-30
ENSMUSG00000052271	Bhlha15	-4.81317	-4.82001	2.8102	2.24363e-32	2.55791e-29
ENSMUSG00000026628	Atf3	-4.40538	-4.40649	5.00781	3.90926e-32	4.13851e-29
ENSMUSG00000034457	Eda2r	-2.88724	-2.88849	3.30824	1.18047e-30	1.16639e-27
ENSMUSG00000028364	Tnc	-3.32949	-3.32985	5.55882	1.49776e-28	1.38739e-25
ENSMUSG00000025479	Cyp2e1	3.35234	3.35234	11.6742	6.42534e-27	5.60176e-24
ENSMUSG00000040808	S100g	-5.77155	-5.79408	2.06972	8.41349e-27	6.92758e-24
ENSMUSG00000030934	Oat	2.92406	2.92413	7.53061	1.08284e-26	8.44676e-24
ENSMUSG00000005413	Hmox1	-2.29995	-2.30007	6.07304	3.71063e-26	2.74976e-23
ENSMUSG00000024640	Psat1	-4.55291	-4.55578	3.78472	1.08339e-25	7.64617e-23
ENSMUSG00000074183	Gsta1	-4.69157	-4.69284	5.1008	3.93413e-25	2.65035e-22
ENSMUSG00000001131	Timp1	-4.51112	-4.51804	2.50032	7.04658e-25	4.54076e-22
ENSMUSG00000032231	Anxa2	-3.24282	-3.24299	6.53791	7.78148e-25	4.80539e-22
ENSMUSG00000055298	Ctsj	-7.0117	-7.29642	-0.136422	1.70866e-24	1.01296e-21
ENSMUSG00000038092	Hsd3b5	5.33879	5.34808	2.88757	3.96586e-24	2.26069e-21
ENSMUSG00000109372	Gm19410	-9.67127	-1.44269e+08	0.0268531	7.09757e-24	3.89604e-21
ENSMUSG00000025473	Adam8	-3.18544	-3.18594	4.90859	1.17478e-23	6.21838e-21
ENSMUSG00000029378	Areg	-10.1029	-1.44269e+08	0.434679	2.4347e-23	1.2443e-20
ENSMUSG00000027737	Slc7a11	-6.67172	-6.67551	5.50725	2.69166e-22	1.32977e-19
ENSMUSG00000078675	Mup16	2.78304	2.78307	8.89189	3.20736e-22	1.53343e-19
ENSMUSG00000049723	Mmp12	-3.08962	-3.08983	6.07629	1.14561e-21	5.30595e-19
ENSMUSG00000020256	Aldh1l2	-3.94969	-3.95468	2.4001	6.00076e-21	2.69507e-18
ENSMUSG00000053846	Lipg	2.44988	2.45035	4.25104	1.46449e-20	6.38391e-18
ENSMUSG00000049804	Armcx4	-2.82546	-2.82597	4.52208	2.36777e-20	1.00265e-17
ENSMUSG00000034586	Hid1	-2.803	-2.80369	4.07854	2.49806e-20	1.02844e-17
ENSMUSG00000028217	Cdh17	-6.47232	-6.56343	0.821262	2.63984e-20	1.05744e-17
ENSMUSG00000030717	Nupr1	-5.45789	-5.46029	4.94997	8.27235e-20	3.22644e-17
ENSMUSG00000030827	Fgf21	-4.57112	-4.57577	3.11629	1.12595e-19	4.27889e-17
ENSMUSG00000078674	Mup18	2.68308	2.68309	9.61168	1.29756e-19	4.8078e-17
ENSMUSG00000030378	Sult2a8	3.39872	3.39877	8.50541	2.17947e-19	7.87851e-17
ENSMUSG00000100586	Vmn1r90	3.47881	3.48085	3.193	2.61641e-19	9.23281e-17
ENSMUSG00000026271	Gpr35	-2.61115	-2.6126	2.8029	3.75784e-19	1.29523e-16
ENSMUSG00000021403	Serpinb9b	-6.25155	-6.53507	-0.847833	1.16622e-18	3.91925e-16
ENSMUSG00000027907	S100a11	-2.68126	-2.68229	3.35929	1.18998e-18	3.91925e-16
ENSMUSG00000062181	Ces3b	2.22021	2.22025	7.92195	1.07425e-17	3.46119e-15
ENSMUSG00000030946	Lhpp	2.67875	2.67957	3.68386	1.15569e-17	3.64436e-15
ENSMUSG00000028753	Vwa5b1	-8.0366	-1.44269e+08	-1.47337	2.00713e-17	6.19742e-15
ENSMUSG00000027004	Frzb	-2.45675	-2.45746	3.66602	2.57555e-17	7.79024e-15
ENSMUSG00000025007	Aldh18a1	-2.36379	-2.36456	3.45331	3.4038e-17	1.00896e-14
ENSMUSG00000078680	Mup10	2.99495	2.99496	9.88706	3.53273e-17	1.02664e-14
ENSMUSG00000023272	Creld2	-2.37948	-2.37972	5.12541	4.90619e-17	1.37895e-14
ENSMUSG00000051225	Fam83a	-4.04461	-4.04733	3.35753	4.93113e-17	1.37895e-14
ENSMUSG00000021508	Cxcl14	-3.57388	-3.57553	3.59939	5.54654e-17	1.52232e-14
ENSMUSG00000041044	Lrit1	2.46776	2.4683	4.08879	5.76276e-17	1.55291e-14
ENSMUSG00000071714	Csf2rb2	-2.20396	-2.20432	4.35684	6.1255e-17	1.62118e-14
ENSMUSG00000024529	Lox	-2.78477	-2.78648	2.7545	7.55179e-17	1.9636e-14
ENSMUSG00000024987	Cyp26a1	3.3814	3.38196	4.95166	2.07542e-16	5.3034e-14
ENSMUSG00000020676	Ccl11	-8.80643	-1.44269e+08	-0.787919	3.8437e-16	9.65551e-14
ENSMUSG00000050335	Lgals3	-2.9868	-2.98696	6.39142	4.688e-16	1.15801e-13
ENSMUSG00000063193	Cd300lb	-2.34449	-2.34534	3.29875	7.71454e-16	1.87438e-13
ENSMUSG00000023905	Tnfrsf12a	-3.58821	-3.58888	4.92737	1.03911e-15	2.48397e-13
ENSMUSG00000076434	Wfdc3	-5.2131	-5.24732	0.928144	1.37003e-15	3.22304e-13
ENSMUSG00000027611	Procr	-3.82137	-3.82549	2.54527	2.06202e-15	4.77518e-13
ENSMUSG00000031767	Nudt7	2.35849	2.35854	7.31873	4.54437e-15	1.02349e-12
ENSMUSG00000026981	Il1rn	-3.265	-3.26548	5.07182	4.55776e-15	1.02349e-12
ENSMUSG00000032802	Srxn1	-2.73798	-2.73804	7.47429	5.29639e-15	1.17161e-12
ENSMUSG00000028671	Gale	-2.29753	-2.29832	3.34059	9.76832e-15	2.12906e-12
ENSMUSG00000000182	Fgf23	-7.99751	-1.44269e+08	-1.51581	1.3051e-14	2.80332e-12
ENSMUSG00000040711	Sh3pxd2b	-2.46639	-2.46659	5.48189	1.58545e-14	3.32929e-12
ENSMUSG00000052631	Sh2d6	-5.50379	-5.67946	-0.967597	1.59489e-14	3.32929e-12
ENSMUSG00000094793	Mup12	5.78767	5.78775	10.1126	1.64236e-14	3.36483e-12
ENSMUSG00000003355	Fkbp11	-2.29134	-2.29201	3.57056	1.65733e-14	3.36483e-12
ENSMUSG00000041698	Slco1a1	2.72688	2.72702	6.29575	2.53176e-14	5.0707e-12
ENSMUSG00000027333	Smox	-2.46456	-2.46526	3.69271	2.751e-14	5.43634e-12
ENSMUSG00000032808	Cyp2c38	2.88224	2.884	2.79288	2.81386e-14	5.4874e-12
ENSMUSG00000034612	Chst11	-3.15081	-3.15183	3.86176	3.05474e-14	5.87978e-12
ENSMUSG00000025408	Ddit3	-2.42538	-2.42591	4.06099	4.5787e-14	8.70013e-12
ENSMUSG00000045136	Tubb2b	-3.12827	-3.12905	4.22699	4.9746e-14	9.33272e-12
ENSMUSG00000039109	F13a1	-3.60938	-3.61182	3.08533	6.3148e-14	1.1699e-11
ENSMUSG00000050578	Mmp13	-4.06974	-4.07286	3.19414	8.12395e-14	1.48648e-11
ENSMUSG00000030144	Clec4d	-3.31575	-3.32394	1.05853	1.31448e-13	2.37584e-11
ENSMUSG00000049130	C5ar1	-3.10768	-3.10883	3.65191	1.45273e-13	2.59409e-11
ENSMUSG00000035780	Ugt2a3	2.13948	2.13952	7.77842	1.50385e-13	2.6534e-11
ENSMUSG00000020142	Slc1a4	-2.18761	-2.18804	4.0901	1.73308e-13	3.02189e-11
ENSMUSG00000058672	Tubb2a	-3.16571	-3.16589	6.39419	1.77773e-13	3.06369e-11
ENSMUSG00000005667	Mthfd2	-3.01895	-3.02185	2.23515	2.14494e-13	3.65404e-11
ENSMUSG00000052684	Jun	-2.7665	-2.76672	5.71848	2.31359e-13	3.89656e-11
ENSMUSG00000089929	Bcl2a1b	-2.26316	-2.2642	2.8981	2.50387e-13	4.16964e-11
ENSMUSG00000034765	Dusp5	-4.00561	-4.00708	4.20035	2.88145e-13	4.7451e-11
ENSMUSG00000037868	Egr2	-3.18941	-3.19178	2.69276	3.40423e-13	5.5444e-11
ENSMUSG00000029552	Tes	-2.83231	-2.83307	3.95156	4.25085e-13	6.84803e-11
ENSMUSG00000040152	Thbs1	-3.36575	-3.36592	6.63438	4.57242e-13	7.28686e-11
ENSMUSG00000047497	Adamts12	-2.27488	-2.27529	4.26775	5.76127e-13	9.0838e-11
ENSMUSG00000021250	Fos	-3.27987	-3.2823	2.74631	7.64164e-13	1.19218e-10
ENSMUSG00000038418	Egr1	-2.88377	-2.88416	4.96021	1.02226e-12	1.57822e-10
ENSMUSG00000021696	Elovl7	-3.91753	-3.92034	3.17797	1.06096e-12	1.62108e-10
ENSMUSG00000024737	Slc15a3	-1.84804	-1.84819	5.16791	1.75233e-12	2.65014e-10
ENSMUSG00000030536	Iqgap1	-1.79175	-1.79178	7.22145	1.81136e-12	2.71173e-10
ENSMUSG00000021614	Vcan	-4.47714	-4.47998	3.74036	2.26264e-12	3.35346e-10
ENSMUSG00000026864	Hspa5	-1.85035	-1.85036	9.94502	3.19606e-12	4.68998e-10
ENSMUSG00000032575	Manf	-1.82743	-1.82752	6.05777	3.41251e-12	4.94351e-10
ENSMUSG00000028059	Arhgef2	-1.80685	-1.80698	5.34935	3.43554e-12	4.94351e-10
ENSMUSG00000006403	Adamts4	-3.26783	-3.26978	3.05563	3.69761e-12	5.26945e-10
ENSMUSG00000046223	Plaur	-3.38614	-3.38795	3.28681	4.20216e-12	5.91044e-10
ENSMUSG00000097148	Gm3839	1.9803	1.98071	3.9432	4.22716e-12	5.91044e-10
ENSMUSG00000020431	Adcy1	-2.66881	-2.67302	1.35012	4.7771e-12	6.61696e-10
ENSMUSG00000037411	Serpine1	-3.85199	-3.8531	4.4495	5.28078e-12	7.24689e-10
ENSMUSG00000029811	Aoc1	-4.88346	-4.89853	1.74034	5.66241e-12	7.69932e-10
ENSMUSG00000005087	Cd44	-2.08271	-2.0828	6.21359	8.44988e-12	1.13851e-09
ENSMUSG00000035385	Ccl2	-4.17784	-4.1849	2.14231	8.94251e-12	1.19362e-09
ENSMUSG00000051228	Nyx	-5.29637	-5.39723	-0.470667	9.01999e-12	1.19362e-09
ENSMUSG00000021594	Srd5a1	1.81613	1.81629	5.05484	1.00289e-11	1.31538e-09
ENSMUSG00000057103	Nat8f1	1.69828	1.69837	5.69997	1.03097e-11	1.34035e-09
ENSMUSG00000005124	Wisp1	-3.05813	-3.05924	3.65016	1.12445e-11	1.44917e-09
ENSMUSG00000024843	Chka	-2.06477	-2.06484	6.4751	1.27404e-11	1.6278e-09
ENSMUSG00000091971	Hspa1a	-3.59086	-3.59308	3.20318	1.43385e-11	1.81633e-09
ENSMUSG00000027962	Vcam1	-1.60696	-1.60703	6.01078	1.49799e-11	1.8815e-09
ENSMUSG00000029992	Gfpt1	-1.62407	-1.62413	6.17387	1.66443e-11	2.07298e-09
ENSMUSG00000021262	Evl	-1.83429	-1.8346	4.16402	1.72269e-11	2.12767e-09
ENSMUSG00000027068	Dhrs9	-3.08357	-3.08498	3.33467	1.97467e-11	2.41873e-09
ENSMUSG00000028341	Nr4a3	-3.57222	-3.57732	1.98196	2.14416e-11	2.6048e-09
ENSMUSG00000045763	Basp1	-2.35296	-2.35413	2.83745	2.64294e-11	3.165e-09
ENSMUSG00000035836	Ugt2b1	1.74067	1.74069	8.1211	2.648e-11	3.165e-09
ENSMUSG00000037887	Dusp8	-3.42215	-3.4251	2.61965	2.77298e-11	3.28786e-09
ENSMUSG00000031538	Plat	-2.71611	-2.71669	4.22269	3.69773e-11	4.34953e-09
ENSMUSG00000021804	Rgr	2.84262	2.84457	2.60547	4.61243e-11	5.38274e-09
ENSMUSG00000022474	Pmm1	-3.08682	-3.08879	2.85228	4.83073e-11	5.59346e-09
ENSMUSG00000031150	Ccdc120	-2.2908	-2.29154	3.41933	5.54493e-11	6.37065e-09
ENSMUSG00000023122	Sult1c2	2.26837	2.27095	1.598	5.80237e-11	6.61515e-09
ENSMUSG00000030659	Nucb2	-2.38158	-2.38254	3.14644	6.22581e-11	7.04372e-09
ENSMUSG00000050370	Ch25h	-4.13317	-4.1485	0.99048	6.65201e-11	7.46738e-09
ENSMUSG00000099974	Bcl2a1d	-3.21285	-3.2183	1.52628	6.70104e-11	7.46738e-09
ENSMUSG00000022180	Slc7a8	-1.65423	-1.65447	4.35669	6.96804e-11	7.70697e-09
ENSMUSG00000056529	Ptafr	-2.17499	-2.17557	3.63907	7.02447e-11	7.71182e-09
ENSMUSG00000003526	Prodh	2.30937	2.30943	7.01895	8.43449e-11	9.19173e-09
ENSMUSG00000031271	Serpina7	-2.77932	-2.77943	6.73329	8.96329e-11	9.69671e-09
ENSMUSG00000030364	Clec2h	3.36575	3.36815	2.84444	9.44327e-11	1.01419e-08
ENSMUSG00000032849	Abcc4	-2.69364	-2.69386	5.57943	1.05199e-10	1.12169e-08
ENSMUSG00000031530	Dusp4	-3.45193	-3.45291	4.22916	1.11997e-10	1.18565e-08
ENSMUSG00000080115	Eef1akmt3	-3.8946	-3.92169	-0.034335	1.44884e-10	1.52292e-08
ENSMUSG00000090877	Hspa1b	-3.50123	-3.50196	4.68832	1.62537e-10	1.69645e-08
ENSMUSG00000024679	Ms4a6d	-2.11096	-2.1121	2.6081	1.7384e-10	1.80158e-08
ENSMUSG00000037613	Tnfrsf23	-3.55751	-3.56082	2.59239	1.7504e-10	1.80158e-08
ENSMUSG00000022769	Sdf2l1	-2.12177	-2.12224	3.89227	3.53076e-10	3.60893e-08
ENSMUSG00000019890	Nts	-4.67651	-4.88892	-1.90615	3.80976e-10	3.86742e-08
ENSMUSG00000110439	Gm21320	2.3312	2.33121	9.75665	4.52748e-10	4.56474e-08
ENSMUSG00000023034	Nr4a1	-2.55358	-2.55536	2.44557	4.62136e-10	4.62792e-08
ENSMUSG00000073834	Mup11	2.34019	2.34031	6.1828	5.39846e-10	5.36984e-08
ENSMUSG00000024270	Slc39a6	-2.22185	-2.22276	3.06891	5.71658e-10	5.64837e-08
ENSMUSG00000049303	Syt12	-1.99752	-1.99813	3.37129	6.88951e-10	6.76221e-08
ENSMUSG00000068699	Flnc	-3.45902	-3.46024	3.92182	7.80926e-10	7.61454e-08
ENSMUSG00000025804	Ccr1	-2.82902	-2.83126	2.41127	8.36187e-10	8.10009e-08
ENSMUSG00000102037	Bcl2a1a	-2.62279	-2.62757	1.11572	8.48727e-10	8.16817e-08
ENSMUSG00000040322	Slc25a24	-2.18223	-2.18274	3.84978	8.6854e-10	8.30493e-08
ENSMUSG00000029377	Ereg	-3.07702	-3.08256	1.38423	9.71128e-10	9.22633e-08
ENSMUSG00000044162	Tnip3	-3.34687	-3.35453	1.1986	1.09994e-09	1.03835e-07
ENSMUSG00000004951	Hspb1	-3.9875	-3.9881	5.47034	1.11201e-09	1.04311e-07
ENSMUSG00000018008	Cyth4	-1.65328	-1.65341	5.20034	1.73872e-09	1.62073e-07
ENSMUSG00000056737	Capg	-2.04183	-2.04226	3.94422	1.7685e-09	1.63818e-07
ENSMUSG00000031779	Ccl22	-3.63712	-3.64629	1.23528	1.85066e-09	1.70364e-07
ENSMUSG00000030047	Arhgap25	-1.69225	-1.69254	4.0813	2.15449e-09	1.97109e-07
ENSMUSG00000072664	Ugt3a1	1.64742	1.64753	5.45281	2.33668e-09	2.12466e-07
ENSMUSG00000040552	C3ar1	-1.66194	-1.66209	5.02027	2.44348e-09	2.20822e-07
ENSMUSG00000066154	Mup3	2.03812	2.03812	11.5625	2.85789e-09	2.56708e-07
ENSMUSG00000038217	Tlcd2	1.87801	1.87824	4.67309	3.33848e-09	2.9807e-07
ENSMUSG00000041313	Slc7a1	-2.07222	-2.07274	3.69329	3.54915e-09	3.14982e-07
ENSMUSG00000020312	Shc2	-2.15852	-2.16056	1.83456	3.58126e-09	3.1594e-07
ENSMUSG00000024883	Rin1	-3.15831	-3.16159	2.20347	3.6807e-09	3.22791e-07
ENSMUSG00000078763	Slfn1	-2.41773	-2.42029	1.787	3.75708e-09	3.27551e-07
ENSMUSG00000030470	Csrp3	3.33287	3.33595	2.45418	3.82337e-09	3.31381e-07
ENSMUSG00000006435	Neurl1a	-2.35502	-2.35857	1.26654	4.32048e-09	3.72289e-07
ENSMUSG00000064294	Aox3	1.9088	1.90881	9.04083	5.02655e-09	4.30627e-07
ENSMUSG00000004791	Pgf	-5.67184	-5.72928	0.665037	5.09276e-09	4.33792e-07
ENSMUSG00000043418	Lrit2	3.01438	3.01815	1.83352	5.18765e-09	4.39349e-07
ENSMUSG00000020120	Plek	-1.74686	-1.74701	5.05834	5.89666e-09	4.96559e-07
ENSMUSG00000021765	Fst	-2.51813	-2.51928	3.04187	5.99586e-09	5.0206e-07
ENSMUSG00000095609	Gm21188	-1.89761	-1.89857	2.62447	7.05429e-09	5.87368e-07
ENSMUSG00000109482	Gm4756	1.8943	1.89439	5.93108	7.17561e-09	5.94132e-07
ENSMUSG00000044827	Tlr1	-1.96754	-1.96819	3.23734	7.22743e-09	5.95099e-07
ENSMUSG00000027230	Creb3l1	-2.13636	-2.1386	1.68019	7.4861e-09	6.12992e-07
ENSMUSG00000078597	Cyp4a12b	2.78072	2.78091	5.96625	7.94928e-09	6.45077e-07
ENSMUSG00000112023	Lilr4b	-1.87061	-1.87074	5.50662	7.96499e-09	6.45077e-07
ENSMUSG00000027346	Gpcpd1	2.50281	2.50286	7.4809	8.36125e-09	6.7349e-07
ENSMUSG00000024254	Abcg8	1.65832	1.65838	6.42576	8.63665e-09	6.91912e-07
ENSMUSG00000034394	Lif	-2.78049	-2.78887	0.500775	8.99388e-09	7.16658e-07
ENSMUSG00000068877	Selenbp2	2.12428	2.12437	6.38231	9.20635e-09	7.29665e-07
ENSMUSG00000026547	Tagln2	-1.89735	-1.89746	5.74036	9.85105e-09	7.76609e-07
ENSMUSG00000056973	Ces1d	1.94563	1.94564	9.03121	9.97466e-09	7.82193e-07
ENSMUSG00000029752	Asns	-3.02739	-3.02903	3.05352	1.03122e-08	8.04406e-07
ENSMUSG00000042515	Mum1l1	-6.22344	-6.29324	0.951877	1.30954e-08	1.01616e-06
ENSMUSG00000032294	Pkm	-1.82909	-1.82917	6.21881	1.31733e-08	1.01689e-06
ENSMUSG00000022952	Runx1	-1.9552	-1.95545	4.6079	1.36822e-08	1.04851e-06
ENSMUSG00000031502	Col4a1	-1.67047	-1.67049	7.81733	1.37245e-08	1.04851e-06
ENSMUSG00000078866	Zfp970	1.88978	1.88996	4.98759	1.46172e-08	1.11098e-06
ENSMUSG00000035686	Thrsp	2.48087	2.48121	4.71293	1.96034e-08	1.48236e-06
ENSMUSG00000040505	Abcg5	1.65384	1.6539	6.27096	2.12138e-08	1.59599e-06
ENSMUSG00000003541	Ier3	-3.38599	-3.38791	3.19212	2.37642e-08	1.77883e-06
ENSMUSG00000038508	Gdf15	-2.83322	-2.83494	2.79715	2.44991e-08	1.82463e-06
ENSMUSG00000040511	Pvr	-2.46962	-2.46988	5.08932	2.67872e-08	1.98507e-06
ENSMUSG00000029630	Cyp3a25	1.86514	1.86514	9.69044	2.82233e-08	2.08108e-06
ENSMUSG00000074529	Zfp972	2.20881	2.21255	0.999568	3.05603e-08	2.24225e-06
ENSMUSG00000020131	Pcsk4	2.03559	2.03591	4.31263	3.43252e-08	2.50607e-06
ENSMUSG00000013629	Cad	-1.65043	-1.65058	5.00138	4.81261e-08	3.49646e-06
ENSMUSG00000033581	Igf2bp2	-2.55275	-2.55394	3.02276	5.06468e-08	3.66164e-06
ENSMUSG00000003500	Impdh1	-1.85848	-1.85901	3.42627	5.51878e-08	3.97057e-06
ENSMUSG00000023243	Kcnk5	2.13509	2.1353	5.09071	5.69767e-08	4.07948e-06
ENSMUSG00000018927	Ccl6	-2.20305	-2.20324	5.31677	5.72637e-08	4.08032e-06
ENSMUSG00000030200	Bcl2l14	-2.90001	-2.91133	0.216645	5.93896e-08	4.21154e-06
ENSMUSG00000089873	Mup13	2.1404	2.14043	8.01006	6.37079e-08	4.49626e-06
ENSMUSG00000082361	Btc	-2.03287	-2.03356	3.24728	6.65886e-08	4.6773e-06
ENSMUSG00000017718	Afmid	2.24241	2.24252	6.16149	6.78714e-08	4.74492e-06
ENSMUSG00000025175	Fn3k	2.05025	2.05099	3.13986	7.35856e-08	5.12025e-06
ENSMUSG00000039286	Fndc3b	-1.56024	-1.56027	7.28793	7.479e-08	5.17973e-06
ENSMUSG00000003477	Inmt	2.01281	2.01284	8.16015	7.96916e-08	5.49353e-06
ENSMUSG00000027368	Dusp2	-2.74594	-2.75554	0.261328	8.1527e-08	5.59404e-06
ENSMUSG00000026489	Coq8a	2.10194	2.10199	7.01583	8.44768e-08	5.76973e-06
ENSMUSG00000031725	Ces1f	1.68684	1.68686	8.40526	9.03943e-08	6.14557e-06
ENSMUSG00000028339	Col15a1	-1.8627	-1.86285	5.3219	9.18477e-08	6.21587e-06
ENSMUSG00000020869	Lrrc59	-1.50171	-1.50175	6.82473	1.02186e-07	6.87502e-06
ENSMUSG00000029269	Sult1b1	2.13599	2.13651	3.75675	1.0285e-07	6.87502e-06
ENSMUSG00000041605	Inava	-3.6423	-3.64982	1.49795	1.02979e-07	6.87502e-06
ENSMUSG00000020892	Aloxe3	-5.94033	-5.99211	1.03874	1.04644e-07	6.95481e-06
ENSMUSG00000026822	Lcn2	-4.06493	-4.06509	7.43174	1.0952e-07	7.24642e-06
ENSMUSG00000087006	Gm13889	-2.26539	-2.26783	1.70315	1.138e-07	7.49614e-06
ENSMUSG00000072623	Zfp9	-1.80168	-1.80236	3.01001	1.18105e-07	7.74528e-06
ENSMUSG00000021214	Akr1c18	-3.99437	-4.01447	0.507302	1.24373e-07	8.12042e-06
ENSMUSG00000028961	Pgd	-1.7161	-1.71618	6.04101	1.33485e-07	8.67709e-06
ENSMUSG00000022876	Samsn1	-2.06528	-2.06742	1.67383	1.35313e-07	8.75752e-06
ENSMUSG00000049353	Rd3	4.08698	4.14147	-0.906555	1.3759e-07	8.86618e-06
ENSMUSG00000004038	Gstm3	-1.94685	-1.94694	6.08399	1.4008e-07	8.98754e-06
ENSMUSG00000078688	Mup2	2.00903	2.00906	7.63886	1.41173e-07	9.01866e-06
ENSMUSG00000094152	Slc6a16	2.4139	2.41868	0.866872	1.48613e-07	9.4532e-06
ENSMUSG00000071713	Csf2rb	-1.57514	-1.57527	5.03599	1.50496e-07	9.53207e-06
ENSMUSG00000043613	Mmp3	-3.71702	-3.73641	0.261523	1.53533e-07	9.68304e-06
ENSMUSG00000062380	Tubb3	-2.71184	-2.72243	0.11275	1.66665e-07	1.04667e-05
ENSMUSG00000039519	Cyp7b1	2.13524	2.13537	5.68778	1.67521e-07	1.04761e-05
ENSMUSG00000041468	Gpr12	3.53447	3.56417	-0.584414	1.88959e-07	1.1767e-05
ENSMUSG00000029915	Clec5a	-2.50218	-2.50794	0.736135	1.98937e-07	1.23366e-05
ENSMUSG00000046733	Gprc5a	-3.68658	-3.69751	1.03544	2.00915e-07	1.24073e-05
ENSMUSG00000000078	Klf6	-2.31013	-2.31024	6.17331	2.03581e-07	1.25198e-05
ENSMUSG00000040133	Gpr176	-2.36895	-2.37203	1.47132	2.05035e-07	1.25572e-05
ENSMUSG00000068893	Sprr2a2	-4.50221	-4.55015	-0.211415	2.08326e-07	1.27062e-05
ENSMUSG00000022074	Tnfrsf10b	-2.55287	-2.55611	1.59144	2.13685e-07	1.29796e-05
ENSMUSG00000036894	Rap2b	-1.50938	-1.50963	4.04508	2.18916e-07	1.32431e-05
ENSMUSG00000033871	Ppargc1b	2.03932	2.03969	4.11689	2.21001e-07	1.33149e-05
ENSMUSG00000078664	Sprr2a1	-4.47922	-4.52712	-0.232275	2.23293e-07	1.33985e-05
ENSMUSG00000028613	Lrp8	-2.81055	-2.81543	1.28554	2.24717e-07	1.34296e-05
ENSMUSG00000027762	Sucnr1	2.43445	2.43549	3.08459	2.3661e-07	1.40835e-05
ENSMUSG00000061959	Ces1e	1.5331	1.53314	6.63176	2.43487e-07	1.44349e-05
ENSMUSG00000032122	Slc37a2	-1.96385	-1.96419	4.15596	2.4744e-07	1.46108e-05
ENSMUSG00000001627	Ifrd1	-1.9811	-1.98123	5.6709	2.50778e-07	1.47491e-05
ENSMUSG00000024912	Fosl1	-2.87706	-2.88099	1.65638	2.70827e-07	1.58653e-05
ENSMUSG00000016552	Foxred2	-2.74991	-2.75476	1.22157	2.76165e-07	1.61144e-05
ENSMUSG00000049858	Suox	1.51689	1.51695	6.24778	2.79271e-07	1.61922e-05
ENSMUSG00000005397	Nid1	-1.57248	-1.57252	6.93872	2.79685e-07	1.61922e-05
ENSMUSG00000028480	Glipr2	-2.34954	-2.35146	2.12783	2.86443e-07	1.65189e-05
ENSMUSG00000073830	Mup14	2.44006	2.44008	8.67425	2.95614e-07	1.69818e-05
ENSMUSG00000063730	Hsd3b2	2.26653	2.26669	5.59017	2.98218e-07	1.70652e-05
ENSMUSG00000028211	Trp53inp1	-1.7661	-1.76613	7.43281	3.50155e-07	1.99602e-05
ENSMUSG00000045934	Mtmr11	-1.63817	-1.63844	4.15891	3.51902e-07	1.99829e-05
ENSMUSG00000030142	Clec4e	-3.12788	-3.13211	1.81776	3.54267e-07	2.00404e-05
ENSMUSG00000036872	Abcc12	-2.61578	-2.62048	1.14706	3.6078e-07	2.03313e-05
ENSMUSG00000026177	Slc11a1	-1.64231	-1.64246	4.96658	3.72123e-07	2.0891e-05
ENSMUSG00000047495	Dlgap2	-4.35204	-4.46343	-1.46127	3.73936e-07	2.09136e-05
ENSMUSG00000049409	Prokr1	-2.6461	-2.65684	0.0183035	3.78201e-07	2.10726e-05
ENSMUSG00000032643	Fhl3	-2.21764	-2.22071	1.3243	4.691e-07	2.60394e-05
ENSMUSG00000079164	Tlr5	1.9163	1.91704	3.00163	4.75747e-07	2.63099e-05
ENSMUSG00000044378	Slc15a5	2.17441	2.17795	1.04295	4.8978e-07	2.69853e-05
ENSMUSG00000009013	Dynll1	-1.75905	-1.75929	4.44442	4.94213e-07	2.71286e-05
ENSMUSG00000053007	Creb5	-1.90522	-1.90636	2.38468	5.06177e-07	2.76828e-05
ENSMUSG00000063531	Sema3e	-4.85638	-4.89798	0.292992	5.13866e-07	2.8e-05
ENSMUSG00000029484	Anxa3	-1.6527	-1.65292	4.43266	5.16662e-07	2.80493e-05
ENSMUSG00000025383	Il23a	-3.45121	-3.46783	0.244701	5.24126e-07	2.83506e-05
ENSMUSG00000000628	Hk2	-1.67366	-1.67408	3.5396	5.39062e-07	2.90525e-05
ENSMUSG00000031827	Cotl1	-1.50601	-1.50612	5.28016	5.59747e-07	3.0058e-05
ENSMUSG00000072620	Slfn2	-1.73098	-1.73133	3.87003	5.6402e-07	3.01781e-05
ENSMUSG00000024533	Spire1	-2.40857	-2.40936	3.46888	5.72157e-07	3.05034e-05
ENSMUSG00000026582	Sele	-3.38175	-3.39579	0.388114	5.80147e-07	3.08185e-05
ENSMUSG00000035373	Ccl7	-4.32251	-4.33657	1.31191	6.04622e-07	3.20039e-05
ENSMUSG00000024401	Tnf	-2.45165	-2.45496	1.46478	6.32544e-07	3.33627e-05
ENSMUSG00000001473	Tubb6	-2.14893	-2.1492	4.68347	6.44245e-07	3.38594e-05
ENSMUSG00000053318	Slamf8	-2.32395	-2.3258	2.15215	6.58343e-07	3.44781e-05
ENSMUSG00000035439	Haus8	-2.13944	-2.14023	3.16213	7.03241e-07	3.66998e-05
ENSMUSG00000035109	Shc4	-3.38253	-3.39187	0.94527	7.17235e-07	3.72987e-05
ENSMUSG00000006711	D130043K22Rik	1.90309	1.90456	1.99914	7.38076e-07	3.82484e-05
ENSMUSG00000021822	Plau	-1.8951	-1.89587	2.93008	7.55238e-07	3.90013e-05
ENSMUSG00000033730	Egr3	-2.49143	-2.49803	0.547355	7.6516e-07	3.93765e-05
ENSMUSG00000027859	Ngf	-2.53165	-2.53227	3.93767	7.89589e-07	4.04931e-05
ENSMUSG00000032010	Usp2	2.39363	2.39377	5.88738	7.98525e-07	4.08101e-05
ENSMUSG00000042248	Cyp2c37	2.64899	2.64916	5.95505	8.1831e-07	4.16776e-05
ENSMUSG00000031545	Gpat4	1.4374	1.43742	7.67782	9.01426e-07	4.57535e-05
ENSMUSG00000000204	Slfn4	-2.9465	-2.94843	2.7507	9.3014e-07	4.70499e-05
ENSMUSG00000078687	Mup8	2.34254	2.34271	5.59599	9.6359e-07	4.85761e-05
ENSMUSG00000030641	Ddias	-2.05056	-2.05433	0.844582	9.86693e-07	4.95721e-05
ENSMUSG00000015709	Arnt2	-3.133	-3.1372	1.81817	1.03693e-06	5.19199e-05
ENSMUSG00000053398	Phgdh	-2.31722	-2.32025	1.4514	1.08375e-06	5.40816e-05
ENSMUSG00000001020	S100a4	-2.48146	-2.48549	1.22599	1.11548e-06	5.54783e-05
ENSMUSG00000046186	Cd109	-3.70425	-3.73227	-0.234181	1.1382e-06	5.64189e-05
ENSMUSG00000066153	Mup21	3.58275	3.58305	6.05158	1.17416e-06	5.80072e-05
ENSMUSG00000025192	Entpd7	-1.49944	-1.4997	4.00567	1.18257e-06	5.8229e-05
ENSMUSG00000026832	Cytip	-1.71832	-1.71897	2.95868	1.23074e-06	6.03999e-05
ENSMUSG00000109771	Gm35315	1.8307	1.83259	1.55026	1.24763e-06	6.10269e-05
ENSMUSG00000030208	Emp1	-2.3273	-2.32743	5.89064	1.26873e-06	6.18549e-05
ENSMUSG00000078673	Mup19	3.46276	3.46281	8.59963	1.28873e-06	6.26237e-05
ENSMUSG00000031824	6430548M08Rik	-1.50499	-1.50516	4.65273	1.33236e-06	6.45325e-05
ENSMUSG00000020037	Rfx4	3.38353	3.3967	0.414791	1.33973e-06	6.46778e-05
ENSMUSG00000026042	Col5a2	-1.79074	-1.79086	5.44305	1.52111e-06	7.31959e-05
ENSMUSG00000027398	Il1b	-2.35521	-2.35672	2.4726	1.53049e-06	7.3409e-05
ENSMUSG00000030162	Olr1	-3.20632	-3.21004	2.08297	1.6045e-06	7.67108e-05
ENSMUSG00000049382	Krt8	-1.79857	-1.79859	8.17806	1.69965e-06	8.09986e-05
ENSMUSG00000025287	Acot9	-1.7018	-1.70217	3.73267	1.70955e-06	8.12093e-05
ENSMUSG00000005054	Cstb	-1.8937	-1.89386	5.17404	1.726e-06	8.17284e-05
ENSMUSG00000020423	Btg2	-1.69111	-1.69122	5.46472	1.80611e-06	8.52497e-05
ENSMUSG00000046841	Ckap4	-2.014	-2.01447	3.77857	1.81265e-06	8.52865e-05
ENSMUSG00000037686	Aspg	1.69567	1.69571	6.78704	1.83359e-06	8.59989e-05
ENSMUSG00000033777	Tlr13	-1.63405	-1.63428	4.40111	1.90859e-06	8.92339e-05
ENSMUSG00000024011	Pi16	-2.33571	-2.33914	1.29659	1.92014e-06	8.9492e-05
ENSMUSG00000112148	Lilrb4a	-1.67456	-1.67465	5.78331	1.94684e-06	9.04516e-05
ENSMUSG00000026321	Tnfrsf11a	-1.58808	-1.58852	3.35985	1.96036e-06	9.07955e-05
ENSMUSG00000020681	Ace	-1.86336	-1.86386	3.50925	2.00923e-06	9.27689e-05
ENSMUSG00000053101	Gpr141	-2.72736	-2.73315	0.969846	2.2024e-06	0.000101372
ENSMUSG00000021208	Ifi27l2b	-1.46045	-1.4607	4.01254	2.23325e-06	0.000102473
ENSMUSG00000030031	Kbtbd8	-2.09133	-2.0932	1.88643	2.27915e-06	0.000104257
ENSMUSG00000026875	Traf1	-1.97581	-1.97719	2.17993	2.32023e-06	0.00010581
ENSMUSG00000029272	Sult1e1	-3.81761	-3.84023	0.16092	2.34169e-06	0.000106461
ENSMUSG00000068744	Psrc1	-2.9617	-2.97049	0.622736	2.38723e-06	0.000108199
ENSMUSG00000020905	Usp43	-2.28658	-2.28864	1.95986	2.45004e-06	0.000110708
ENSMUSG00000032369	Plscr1	-1.97439	-1.97463	4.678	2.49488e-06	0.000112391
ENSMUSG00000010154	Spire2	-3.04586	-3.07344	-0.84236	2.63879e-06	0.000118513
ENSMUSG00000005686	Ampd3	-2.18996	-2.1904	4.03873	2.75198e-06	0.000123224
ENSMUSG00000022126	Acod1	-3.20885	-3.2141	1.59395	2.77064e-06	0.000123686
ENSMUSG00000032553	Srprb	-1.61268	-1.61284	4.89056	2.78179e-06	0.000123811
ENSMUSG00000096688	Mup17	3.9059	3.90594	9.01656	2.81115e-06	0.000124743
ENSMUSG00000032115	Hyou1	-1.5237	-1.52371	8.16192	2.84389e-06	0.000125819
ENSMUSG00000040809	Chil3	-3.49959	-3.50234	2.80376	2.91148e-06	0.000128426
ENSMUSG00000109764	Klkb1	1.6048	1.60482	8.29629	2.95036e-06	0.000129755
ENSMUSG00000040747	Cd53	-1.53931	-1.53946	4.85301	2.9828e-06	0.000130793
ENSMUSG00000060002	Chpt1	1.46043	1.46046	7.26016	3.26089e-06	0.000142565
ENSMUSG00000022679	Mpv17l	1.92576	1.92622	3.69612	3.28163e-06	0.00014305
ENSMUSG00000043939	A530064D06Rik	-2.33526	-2.3414	0.470668	3.49072e-06	0.00015104
ENSMUSG00000063506	Arhgap22	-2.31581	-2.31679	3.04774	3.49373e-06	0.00015104
ENSMUSG00000018774	Cd68	-1.51913	-1.51931	4.57237	3.4955e-06	0.00015104
ENSMUSG00000027559	Car3	2.10849	2.10849	9.92739	3.63867e-06	0.000156769
ENSMUSG00000104445	Rhbg	2.50356	2.50455	3.22831	3.76334e-06	0.000161671
ENSMUSG00000071633	Gm4952	1.62682	1.62686	6.60954	3.84159e-06	0.000164556
ENSMUSG00000049685	Cyp2g1	4.39446	4.44269	-0.382304	3.97456e-06	0.000169761
ENSMUSG00000021573	Tppp	1.75091	1.75144	3.27617	4.31762e-06	0.000183883
ENSMUSG00000074676	Foxs1	-2.40736	-2.41261	0.769104	4.3549e-06	0.00018494
ENSMUSG00000039232	Stx11	-2.00541	-2.00727	1.80232	4.42795e-06	0.000187505
ENSMUSG00000027955	Fam198b	-1.77822	-1.77971	1.84898	4.69204e-06	0.000198122
ENSMUSG00000024810	Il33	-2.13635	-2.13709	3.26017	4.77233e-06	0.000200939
ENSMUSG00000026839	Upp2	3.45025	3.4503	8.53851	4.85322e-06	0.000203767
ENSMUSG00000038059	Smim3	-1.97265	-1.9747	1.61768	4.97365e-06	0.000208233
ENSMUSG00000093485	Gm20708	2.18035	2.18061	4.85518	5.40654e-06	0.000225377
ENSMUSG00000021493	Pdlim7	-1.80394	-1.80427	4.03538	5.41355e-06	0.000225377
ENSMUSG00000022893	Adamts1	-2.19377	-2.19394	5.42355	5.51559e-06	0.000228982
ENSMUSG00000042808	Gpx2	-2.62338	-2.64664	-1.02988	5.59634e-06	0.000231685
ENSMUSG00000058427	Cxcl2	-4.7237	-4.73768	1.72726	5.77098e-06	0.000237659
ENSMUSG00000030878	Cdr2	-2.11068	-2.11285	1.70014	5.77271e-06	0.000237659
ENSMUSG00000049103	Ccr2	-2.03539	-2.03567	4.50681	6.08755e-06	0.000249927
ENSMUSG00000085925	Rtl1	3.09373	3.10535	0.309553	6.20929e-06	0.000254221
ENSMUSG00000023088	Abcc1	-1.612	-1.61222	4.39603	6.24252e-06	0.000254229
ENSMUSG00000003545	Fosb	-4.47975	-4.51557	0.183052	6.2438e-06	0.000254229
ENSMUSG00000079419	Ms4a6c	-1.64315	-1.64354	3.63215	6.32036e-06	0.000256641
ENSMUSG00000024694	Keg1	2.15067	2.15084	5.41625	6.36663e-06	0.000257814
ENSMUSG00000048388	Fam171b	-2.24225	-2.24291	3.54036	6.40581e-06	0.000258693
ENSMUSG00000000686	Abhd15	1.76136	1.76147	5.55349	6.4824e-06	0.000260805
ENSMUSG00000055137	Sugct	1.48784	1.48801	4.66494	6.4933e-06	0.000260805
ENSMUSG00000056708	Ier5	-1.67456	-1.67491	3.8087	6.56679e-06	0.000263045
ENSMUSG00000036931	Nfkbid	-2.04425	-2.0476	1.001	6.61636e-06	0.000264316
ENSMUSG00000005410	Mcm5	-1.66274	-1.66386	2.13343	6.75916e-06	0.000269294
ENSMUSG00000020672	Sntg2	1.81768	1.81882	2.26507	6.92688e-06	0.00027455
ENSMUSG00000056124	B4galt6	-1.50174	-1.50201	3.95183	6.92811e-06	0.00027455
ENSMUSG00000001095	Slc13a2	3.40178	3.42245	-0.215567	6.95418e-06	0.000274848
ENSMUSG00000022947	Cbr3	-2.14159	-2.14479	1.19048	6.97691e-06	0.000275013
ENSMUSG00000000982	Ccl3	-2.65018	-2.67135	-0.852791	6.99594e-06	0.000275031
ENSMUSG00000030340	Scnn1a	1.61612	1.61638	4.1942	7.09473e-06	0.000278177
ENSMUSG00000061603	Akap6	-2.02564	-2.02714	2.12585	7.4168e-06	0.000290038
ENSMUSG00000035678	Tnfsf9	-3.08903	-3.13331	-1.45201	7.60087e-06	0.000296454
ENSMUSG00000025574	Tk1	1.66964	1.6698	4.94925	7.83801e-06	0.000304901
ENSMUSG00000006219	Fblim1	-1.88369	-1.8841	3.8207	7.86729e-06	0.000305239
ENSMUSG00000062624	Cyp2c67	1.70955	1.70961	6.31239	8.06131e-06	0.00031195
ENSMUSG00000034774	Dsg1c	2.0912	2.09208	2.93797	8.19592e-06	0.000316333
ENSMUSG00000018930	Ccl4	-3.27996	-3.30201	-0.332648	8.25207e-06	0.000317672
ENSMUSG00000028862	Map3k6	-2.03696	-2.0376	3.34202	8.32781e-06	0.000319758
ENSMUSG00000042216	Sgsm1	-1.92218	-1.9243	1.51634	8.49108e-06	0.000325184
ENSMUSG00000057054	Inca1	1.88125	1.88163	3.92135	8.52105e-06	0.000325491
ENSMUSG00000025351	Cd63	-2.00861	-2.00882	4.91252	8.62877e-06	0.000328759
ENSMUSG00000052496	Pkdrej	1.70453	1.70478	4.33434	8.86342e-06	0.000336833
ENSMUSG00000027663	Zmat3	-1.40127	-1.40141	4.81799	9.75887e-06	0.000369914
ENSMUSG00000039013	Siglecf	-2.21528	-2.22041	0.605676	9.95045e-06	0.000376213
ENSMUSG00000032691	Nlrp3	-1.95435	-1.95568	2.21889	1.0164e-05	0.00038331
ENSMUSG00000026355	Mcm6	-1.58862	-1.58894	3.82248	1.02204e-05	0.000384458
ENSMUSG00000045502	Hcar2	-2.56593	-2.57042	1.15233	1.05191e-05	0.000394694
ENSMUSG00000048807	Slc35e4	-1.91289	-1.91538	1.28457	1.07275e-05	0.000401496
ENSMUSG00000078949	R3hdml	2.68094	2.68499	1.38159	1.12615e-05	0.000420421
ENSMUSG00000022667	Cd200r1	-1.6278	-1.62857	2.61013	1.15292e-05	0.000429331
ENSMUSG00000059824	Dbp	1.71375	1.71381	6.27988	1.16185e-05	0.000431575
ENSMUSG00000086727	4931428L18Rik	2.48091	2.50194	-1.13632	1.19253e-05	0.000441861
ENSMUSG00000002384	Bmp8b	-2.36839	-2.37244	1.08616	1.31576e-05	0.000486307
ENSMUSG00000027313	Chac1	-2.12898	-2.13044	2.26984	1.34324e-05	0.000495227
ENSMUSG00000036390	Gadd45a	-1.69849	-1.69889	3.61919	1.38242e-05	0.000508406
ENSMUSG00000054827	Cyp2c50	2.06655	2.06657	8.31787	1.43362e-05	0.000525934
ENSMUSG00000002870	Mcm2	-1.62775	-1.62841	2.81115	1.49952e-05	0.00054875
ENSMUSG00000049420	Tmem200a	-3.22972	-3.23959	0.724579	1.51457e-05	0.000552893
ENSMUSG00000029171	Pgm2	-1.76899	-1.7693	4.0971	1.63038e-05	0.000593705
ENSMUSG00000046179	E2f8	2.0637	2.06434	3.37595	1.63948e-05	0.000595557
ENSMUSG00000032085	Tagln	-1.94254	-1.94329	3.01595	1.6789e-05	0.000608386
ENSMUSG00000024424	Ttc39c	2.00847	2.00849	8.27552	1.77327e-05	0.000641014
ENSMUSG00000000290	Itgb2	-1.60846	-1.60855	5.67223	1.78091e-05	0.000642211
ENSMUSG00000062410	Hsd3b3	1.82779	1.82784	6.97382	1.79268e-05	0.000644887
ENSMUSG00000000567	Sox9	-1.94172	-1.94195	4.75621	1.8311e-05	0.000657112
ENSMUSG00000011382	Dhdh	1.57611	1.57613	7.44019	1.85556e-05	0.000663671
ENSMUSG00000047501	Cldn4	-2.9152	-2.92041	1.29345	1.85833e-05	0.000663671
ENSMUSG00000033491	Prss35	-3.38305	-3.41686	-0.779197	1.86797e-05	0.000665511
ENSMUSG00000067225	Cyp2c54	2.25463	2.2547	6.72961	1.87949e-05	0.000666722
ENSMUSG00000027293	Ehd4	-1.43266	-1.43282	4.61492	1.88037e-05	0.000666722
ENSMUSG00000033610	Pank1	1.6465	1.64653	7.49042	1.90896e-05	0.000675243
ENSMUSG00000048371	Pdp2	1.58868	1.58875	6.06486	1.96189e-05	0.000692314
ENSMUSG00000001025	S100a6	-2.09043	-2.09118	3.18346	1.96939e-05	0.000693311
ENSMUSG00000073842	Mup7	2.71858	2.7186	8.89128	1.99128e-05	0.000699354
ENSMUSG00000023070	Rgn	1.37172	1.37172	8.71084	2.01668e-05	0.0007066
ENSMUSG00000096674	Mup15	2.70898	2.70902	7.92822	2.03055e-05	0.000709782
ENSMUSG00000003051	Elf3	-2.28049	-2.28587	0.589604	2.14663e-05	0.000748593
ENSMUSG00000037710	Cisd1	1.61459	1.61467	5.92209	2.1641e-05	0.000752913
ENSMUSG00000030278	Cidec	-2.00094	-2.00148	3.55694	2.18369e-05	0.000757948
ENSMUSG00000047496	Rnf152	1.64159	1.64168	5.62551	2.33071e-05	0.00080709
ENSMUSG00000029656	C8b	1.53195	1.53197	8.03303	2.36557e-05	0.000816571
ENSMUSG00000030095	Tmem43	-1.57132	-1.57148	4.81127	2.36911e-05	0.000816571
ENSMUSG00000023349	Clec4n	-1.69032	-1.69105	2.77548	2.41556e-05	0.00083065
ENSMUSG00000004558	Ndrg2	1.48617	1.48618	9.9636	2.43024e-05	0.000833763
ENSMUSG00000009092	Derl3	-2.17208	-2.17356	2.32052	2.5409e-05	0.000869714
ENSMUSG00000049971	Glt1d1	1.74226	1.74238	5.38711	2.57229e-05	0.000878431
ENSMUSG00000049225	Pdp1	-1.89137	-1.89244	2.44784	2.70583e-05	0.00092191
ENSMUSG00000000682	Cd52	-1.55418	-1.55463	3.30774	2.74641e-05	0.000933592
ENSMUSG00000038987	Cfap157	-2.16314	-2.17159	-0.138744	2.77173e-05	0.000940042
ENSMUSG00000021062	Rab15	-2.94429	-2.9591	-0.0982091	2.80578e-05	0.000949418
ENSMUSG00000069910	Spdl1	-1.97647	-1.98177	0.28404	2.81596e-05	0.000950691
ENSMUSG00000030789	Itgax	-1.69124	-1.69152	4.13218	2.92973e-05	0.000986853
ENSMUSG00000017737	Mmp9	-2.40245	-2.40332	3.31977	3.01552e-05	0.00101345
ENSMUSG00000015396	Cd83	-1.64244	-1.64319	2.66797	3.02728e-05	0.0010151
ENSMUSG00000035783	Acta2	-2.29189	-2.29308	2.75257	3.0905e-05	0.00103396
ENSMUSG00000061292	Cyp3a59	1.55917	1.55924	5.84651	3.16477e-05	0.00105642
ENSMUSG00000041959	S100a10	-1.79906	-1.79912	6.52103	3.17299e-05	0.00105647
ENSMUSG00000043740	B430306N03Rik	-1.62327	-1.62369	3.47806	3.17917e-05	0.00105647
ENSMUSG00000032366	Tpm1	-1.46096	-1.46103	5.78648	3.20376e-05	0.00106226
ENSMUSG00000039629	Strip2	-2.01703	-2.02136	0.630845	3.22721e-05	0.00106764
ENSMUSG00000028469	Npr2	1.71851	1.71874	4.45702	3.23476e-05	0.00106776
ENSMUSG00000029135	Fosl2	-1.65583	-1.65593	5.60307	3.28968e-05	0.00108348
ENSMUSG00000032080	Apoa4	-2.00447	-2.00448	9.15527	3.30462e-05	0.00108598
ENSMUSG00000004296	Il12b	-3.8073	-3.85016	-0.731565	3.35367e-05	0.00109966
ENSMUSG00000025912	Mybl1	-2.28672	-2.28888	1.89626	3.37954e-05	0.0011057
ENSMUSG00000027605	Acss2	1.54668	1.54674	6.23549	3.42808e-05	0.00111911
ENSMUSG00000031799	Tpm4	-1.45813	-1.4582	5.74583	3.48072e-05	0.0011338
ENSMUSG00000003882	Il7r	-1.78613	-1.78695	2.69717	3.58479e-05	0.00116514
ENSMUSG00000003032	Klf4	-1.61461	-1.61509	3.27412	3.72254e-05	0.00120726
ENSMUSG00000018500	Adora2b	-2.39035	-2.39761	0.308051	3.86014e-05	0.00124915
ENSMUSG00000062545	Tlr12	1.66663	1.66709	3.39102	3.90581e-05	0.00126118
ENSMUSG00000026073	Il1r2	-4.15723	-4.18665	0.12106	3.93443e-05	0.00126766
ENSMUSG00000010601	Apol7a	1.72935	1.72941	6.49003	3.99817e-05	0.0012854
ENSMUSG00000013584	Aldh1a2	-2.04571	-2.04754	1.86321	4.07076e-05	0.0013059
ENSMUSG00000030657	Xylt1	-1.71108	-1.71188	2.65566	4.14367e-05	0.00132642
ENSMUSG00000042766	Trim46	-2.72347	-2.72839	1.17771	4.21173e-05	0.0013453
ENSMUSG00000060560	Ces4a	3.04239	3.0595	-0.287968	4.22589e-05	0.00134692
ENSMUSG00000068373	D430041D05Rik	2.98674	3.00051	-0.0498225	4.47155e-05	0.00142216
ENSMUSG00000037826	Ppm1k	1.81772	1.81776	7.2277	4.49344e-05	0.00142607
ENSMUSG00000030707	Coro1a	-1.78745	-1.78766	4.64051	4.61263e-05	0.00146077
ENSMUSG00000073424	Cyp4f15	1.5377	1.53774	6.64428	4.62602e-05	0.00146188
ENSMUSG00000001642	Akr1b3	-1.49179	-1.49207	3.86641	4.87399e-05	0.00153697
ENSMUSG00000075304	Sp5	2.61759	2.62878	-0.132694	4.89822e-05	0.00154133
ENSMUSG00000031668	Eif2ak3	-1.42339	-1.42348	5.44108	5.03514e-05	0.00158105
ENSMUSG00000031845	Bco1	-1.43888	-1.43922	3.56073	5.07621e-05	0.00159058
ENSMUSG00000019577	Pdk4	-2.25648	-2.25676	4.77615	5.49678e-05	0.00171873
ENSMUSG00000066071	Cyp4a12a	2.32778	2.32786	6.70963	5.60457e-05	0.00174874
ENSMUSG00000020773	Trim47	-1.64102	-1.64137	3.77088	5.64956e-05	0.00175908
ENSMUSG00000022843	Clcn2	1.41884	1.41892	5.48305	5.67819e-05	0.00176199
ENSMUSG00000020140	Lgr5	1.53949	1.53994	3.27881	5.68268e-05	0.00176199
ENSMUSG00000037946	Fgd3	-1.70258	-1.7031	3.25741	5.87935e-05	0.00181916
ENSMUSG00000042041	2010003K11Rik	-1.72598	-1.72622	4.40632	5.97386e-05	0.00184456
ENSMUSG00000026837	Col5a1	-1.47125	-1.47132	5.92135	6.17268e-05	0.00190198
ENSMUSG00000010095	Slc3a2	-1.47955	-1.47961	6.12677	6.19369e-05	0.0019045
ENSMUSG00000062825	Actg1	-1.58017	-1.58019	7.83266	6.27145e-05	0.00192441
ENSMUSG00000030650	Tmc5	-3.58568	-3.59685	0.913524	6.33044e-05	0.0019385
ENSMUSG00000026358	Rgs1	-1.76115	-1.76204	2.55981	6.40089e-05	0.00195432
ENSMUSG00000025317	Car5a	1.79898	1.79917	4.85195	6.40847e-05	0.00195432
ENSMUSG00000033107	Rnf125	1.56009	1.56017	5.94548	6.42862e-05	0.00195644
ENSMUSG00000028874	Fgr	-1.6221	-1.62234	4.23605	6.49155e-05	0.00197154
ENSMUSG00000057228	Aadat	1.56615	1.56622	6.08547	6.60714e-05	0.00200255
ENSMUSG00000038550	Ciart	2.05797	2.05829	4.33865	6.66707e-05	0.00201527
ENSMUSG00000060317	Acnat2	-1.72919	-1.72924	6.60936	6.67633e-05	0.00201527
ENSMUSG00000026669	Mcm10	1.62586	1.62596	5.4616	6.79106e-05	0.00204321
ENSMUSG00000053581	Zfand2a	-2.08626	-2.08646	5.12563	6.79646e-05	0.00204321
ENSMUSG00000029380	Cxcl1	-2.35122	-2.35151	4.8339	6.82985e-05	0.00204909
ENSMUSG00000043421	Hilpda	-2.23701	-2.23833	2.54192	6.9226e-05	0.00207272
ENSMUSG00000003283	Hck	-1.54316	-1.5435	3.6859	6.95652e-05	0.00207868
ENSMUSG00000073422	H2-Ke6	1.50939	1.50968	3.86246	7.13481e-05	0.00212767
ENSMUSG00000026480	Ncf2	-1.52114	-1.52137	4.22306	7.18672e-05	0.00213884
ENSMUSG00000018604	Tbx3	1.55753	1.55766	5.03555	7.3439e-05	0.00218124
ENSMUSG00000030562	Nox4	1.49953	1.4996	5.80297	7.44293e-05	0.00220623
ENSMUSG00000074521	Gm14327	1.81169	1.81304	2.01741	7.63458e-05	0.00225853
ENSMUSG00000039384	Dusp10	-2.12023	-2.1207	3.87476	7.67754e-05	0.00226671
ENSMUSG00000090326	Dthd1	-3.62801	-3.68931	-1.3388	7.71858e-05	0.0022743
ENSMUSG00000027646	Src	-1.85502	-1.85531	4.30157	7.76268e-05	0.00228275
ENSMUSG00000027171	Prrg4	-2.03023	-2.03078	3.5589	8.42203e-05	0.00247174
ENSMUSG00000030786	Itgam	-2.92107	-2.92156	4.68433	8.64102e-05	0.002531
ENSMUSG00000057037	Cfhr1	1.4437	1.44374	6.53562	8.88748e-05	0.00259805
ENSMUSG00000028965	Tnfrsf9	-3.82771	-3.84851	0.273471	8.93608e-05	0.00260712
ENSMUSG00000044103	Il1f9	-3.41966	-3.43724	0.1231	9.04834e-05	0.00263468
ENSMUSG00000020437	Myo1g	-1.53	-1.53033	3.67726	9.14208e-05	0.00265676
ENSMUSG00000005547	Cyp2a5	2.22294	2.22296	8.34578	9.16728e-05	0.00265887
ENSMUSG00000043557	Mdga1	-2.67778	-2.69925	-0.869849	9.33896e-05	0.00270337
ENSMUSG00000028883	Sema3a	-2.03401	-2.03618	1.61105	9.67394e-05	0.00279488
ENSMUSG00000020077	Srgn	-1.58679	-1.58705	4.13091	9.72531e-05	0.00280426
ENSMUSG00000026548	Slamf9	-1.75194	-1.75333	1.91283	9.96245e-05	0.00286706
ENSMUSG00000020057	Dram1	-1.68876	-1.68968	2.43523	0.000100499	0.00288663
ENSMUSG00000023043	Krt18	-1.56	-1.56002	8.21309	0.000102825	0.00294771
ENSMUSG00000007888	Crlf1	-2.85996	-2.88409	-0.856808	0.00010352	0.00296192
ENSMUSG00000022615	Tymp	1.73282	1.73307	4.34008	0.0001064	0.00303844
ENSMUSG00000027556	Car1	2.84615	2.85059	1.42851	0.000106641	0.00303947
ENSMUSG00000060131	Atp8b4	-1.62866	-1.62913	3.34279	0.000109883	0.00312587
ENSMUSG00000025161	Slc16a3	-2.01132	-2.01246	2.50315	0.000112773	0.00320194
ENSMUSG00000028195	Cyr61	-2.00248	-2.00281	4.27665	0.000113715	0.00322251
ENSMUSG00000050721	Plekho2	-1.38615	-1.38624	5.45799	0.000114473	0.00323779
ENSMUSG00000026456	Cyb5r1	-1.48931	-1.48951	4.3198	0.00012379	0.00349465
ENSMUSG00000024300	Myo1f	-1.62803	-1.62819	4.88817	0.000126876	0.00357495
ENSMUSG00000042759	Apobr	-1.69326	-1.69399	2.77919	0.000128097	0.003601
ENSMUSG00000031880	Rrad	-2.83925	-2.84775	0.528932	0.000128286	0.003601
ENSMUSG00000013974	Mcemp1	-2.37483	-2.38423	-0.0620569	0.000130347	0.00365193
ENSMUSG00000055805	Fmnl1	-1.61523	-1.61555	3.8592	0.000131321	0.00367229
ENSMUSG00000071715	Ncf4	-1.5943	-1.59499	2.73043	0.000132751	0.00370527
ENSMUSG00000027506	Tpd52	-1.32022	-1.32031	5.4047	0.000137677	0.00383554
ENSMUSG00000042745	Id1	-1.6573	-1.65766	3.77036	0.000143012	0.00397669
ENSMUSG00000022340	Sybu	-2.04145	-2.044	1.38574	0.000143642	0.00398675
ENSMUSG00000052212	Cd177	-3.58809	-3.59782	1.10062	0.00014428	0.00399696
ENSMUSG00000028976	Slc2a5	2.28476	2.28668	2.03841	0.000146414	0.00404851
ENSMUSG00000010067	Rassf1	-1.56148	-1.56176	3.99308	0.000148488	0.00409822
ENSMUSG00000038648	Creb3l2	-1.31222	-1.31227	6.05045	0.000151862	0.00418355
ENSMUSG00000020623	Map2k6	1.94609	1.94668	3.38056	0.000155439	0.00427413
ENSMUSG00000055116	Arntl	-1.53895	-1.53958	2.7907	0.000158305	0.00434488
ENSMUSG00000026180	Cxcr2	-2.45311	-2.4561	1.60896	0.000161298	0.00441885
ENSMUSG00000079051	Gm14025	2.3692	2.39945	-1.73787	0.000163141	0.00446111
ENSMUSG00000074417	Gm14548	-1.91476	-1.91724	1.29161	0.000165999	0.00453088
ENSMUSG00000059326	Csf2ra	-1.71609	-1.71665	3.17858	0.000166843	0.00454554
ENSMUSG00000062296	Trank1	-3.08988	-3.10507	-0.0206623	0.000167693	0.00456034
ENSMUSG00000049600	Zbtb45	1.65091	1.65114	4.3814	0.000170305	0.00462288
ENSMUSG00000027797	Dclk1	-2.211	-2.21248	2.34917	0.000173509	0.00470124
ENSMUSG00000032740	Ccdc88a	-1.43715	-1.43742	3.90482	0.000174136	0.00470846
ENSMUSG00000053475	Tnfaip6	-2.56285	-2.5745	-0.166143	0.000174411	0.00470846
ENSMUSG00000038943	Prc1	-1.87189	-1.87306	2.29876	0.000174885	0.00471266
ENSMUSG00000017167	Cntnap1	-1.73703	-1.73756	3.26459	0.000177266	0.00476816
ENSMUSG00000042265	Trem1	-2.91146	-2.92333	0.153873	0.000178477	0.00479204
ENSMUSG00000032300	1700017B05Rik	-1.62748	-1.62763	5.00179	0.000180281	0.00483173
ENSMUSG00000022440	C1qtnf6	-1.6134	-1.61419	2.55471	0.00018184	0.00486471
ENSMUSG00000027298	Tyro3	-2.44403	-2.44921	0.812345	0.000186327	0.00497578
ENSMUSG00000004891	Nes	-1.78285	-1.78336	3.40721	0.00018814	0.00501515
ENSMUSG00000096852	Cyp2d12	3.08091	3.08992	0.648989	0.000188799	0.00502367
ENSMUSG00000055737	Ghr	1.42002	1.42003	8.76426	0.000194058	0.00515435
ENSMUSG00000021708	Rasgrf2	-2.23743	-2.23868	2.62812	0.00019838	0.00525973
ENSMUSG00000072596	Ear2	-1.75224	-1.75302	2.76639	0.00020038	0.00529869
ENSMUSG00000042834	Nrep	1.84497	1.84539	3.74735	0.000200709	0.00529869
ENSMUSG00000018796	Acsl1	1.58528	1.58528	10.3311	0.000200922	0.00529869
ENSMUSG00000033676	Gabrb3	3.0118	3.03974	-0.982731	0.000204595	0.00537998
ENSMUSG00000060807	Serpina6	1.72177	1.7218	7.20392	0.00020473	0.00537998
ENSMUSG00000029445	Hpd	1.50955	1.50956	10.229	0.000211008	0.00553513
ENSMUSG00000044716	Dok7	-3.62706	-3.64602	0.200328	0.000218757	0.00572827
ENSMUSG00000040212	Emp3	-1.46946	-1.46995	3.0609	0.000222376	0.00581276
ENSMUSG00000063873	Slc24a3	-1.95951	-1.96078	2.28356	0.000228264	0.00595618
ENSMUSG00000038807	Rap1gap2	-1.60893	-1.60975	2.48646	0.000229261	0.00597165
ENSMUSG00000038768	9130409I23Rik	1.70058	1.70115	3.14114	0.000232955	0.00605723
ENSMUSG00000028532	Cachd1	-1.83038	-1.83087	3.49459	0.000244054	0.00633472
ENSMUSG00000078672	Mup20	1.79173	1.79174	11.9103	0.000251133	0.00650707
ENSMUSG00000024421	Lama3	1.65337	1.65405	2.82463	0.000254928	0.00658499
ENSMUSG00000051343	Rab11fip5	-1.61034	-1.61072	3.60547	0.000255423	0.00658499
ENSMUSG00000022102	Dok2	-1.67123	-1.67208	2.53164	0.000255473	0.00658499
ENSMUSG00000031207	Msn	-1.34248	-1.34251	6.69717	0.000258279	0.00664576
ENSMUSG00000031662	Snx20	-1.6111	-1.61244	1.80593	0.000260701	0.00669645
ENSMUSG00000074623	Gm826	2.08767	2.0913	0.905515	0.000263596	0.00675909
ENSMUSG00000022303	Dcstamp	1.72442	1.72864	0.287517	0.000265389	0.00679332
ENSMUSG00000003534	Ddr1	-1.72369	-1.72396	4.22272	0.00026587	0.0067939
ENSMUSG00000031503	Col4a2	-1.42102	-1.42105	7.27943	0.000268773	0.00685626
ENSMUSG00000039632	Ccdc151	2.40154	2.40548	1.12936	0.000272527	0.00694006
ENSMUSG00000020901	Pik3r5	-1.61537	-1.61573	3.69241	0.000273153	0.00694409
ENSMUSG00000030737	Slco2b1	1.3921	1.39212	7.35732	0.000293431	0.00744066
ENSMUSG00000027712	Anxa5	-1.39083	-1.39085	7.10805	0.00029369	0.00744066
ENSMUSG00000035864	Syt1	1.64943	1.64989	3.38468	0.000295949	0.00748509
ENSMUSG00000027456	Sdcbp2	-2.87375	-2.88923	-0.266439	0.000301885	0.00762222
ENSMUSG00000037185	Krt80	-1.94472	-1.94723	1.31158	0.000307037	0.0077391
ENSMUSG00000056888	Glipr1	-1.7229	-1.72434	1.81961	0.000321097	0.00807977
ENSMUSG00000034855	Cxcl10	-1.99418	-1.99522	2.59821	0.000333592	0.00837994
ENSMUSG00000024349	Tmem173	-1.5401	-1.54067	2.91766	0.000335321	0.00840284
ENSMUSG00000079523	Tmsb10	-1.6054	-1.60641	2.20737	0.000335637	0.00840284
ENSMUSG00000004933	Matk	-1.57465	-1.5763	1.46357	0.000336715	0.0084156
ENSMUSG00000031328	Flna	-1.56083	-1.56085	7.88341	0.000337869	0.00843022
ENSMUSG00000025197	Cyp2c23	1.36209	1.3621	7.87454	0.000339405	0.00845433
ENSMUSG00000040751	Lat2	-1.73518	-1.73717	1.38939	0.000342386	0.00851427
ENSMUSG00000030972	Acsm5	1.38878	1.38881	6.94945	0.000343949	0.00853881
ENSMUSG00000025815	Dhtkd1	1.67047	1.67051	6.7692	0.000347373	0.00860938
ENSMUSG00000070436	Serpinh1	-1.48961	-1.48976	4.77753	0.000348521	0.00862343
ENSMUSG00000038522	Mfsd4b1	1.38123	1.38136	4.86433	0.000352226	0.00870056
ENSMUSG00000059108	Ifitm6	-2.91451	-2.92206	0.793443	0.000361092	0.00889478
ENSMUSG00000048612	Myof	-1.57815	-1.57823	5.81801	0.000361289	0.00889478
ENSMUSG00000030245	Golt1b	-1.5544	-1.55486	3.2492	0.000365102	0.00897376
ENSMUSG00000022146	Osmr	-1.5984	-1.59851	5.42678	0.000368578	0.0090442
ENSMUSG00000054555	Adam12	-1.59238	-1.59303	2.82623	0.000375963	0.00921015
ENSMUSG00000094786	Gm14403	1.56097	1.56138	3.41917	0.000380306	0.00930118
ENSMUSG00000054191	Klf1	2.19	2.19251	1.55249	0.000385035	0.00940134
ENSMUSG00000074254	Cyp2a4	-2.77462	-2.77563	3.48845	0.000388293	0.00946529
ENSMUSG00000026204	Ptprn	-3.41847	-3.43621	0.111237	0.000391778	0.00953455
ENSMUSG00000035757	Selenoo	1.33422	1.33428	5.89751	0.000394902	0.00959481
ENSMUSG00000021451	Sema4d	-1.63963	-1.63987	4.27811	0.000413552	0.0100315
ENSMUSG00000062209	Erbb4	1.66157	1.66211	3.16614	0.000432156	0.0104657
ENSMUSG00000028072	Ntrk1	2.39583	2.41964	-1.38333	0.000433801	0.0104884
ENSMUSG00000034595	Ppp1r18	-1.39073	-1.39101	3.7916	0.000438283	0.0105795
ENSMUSG00000078683	Mup1	2.13242	2.13251	6.39113	0.000451331	0.0108767
ENSMUSG00000074505	Fat3	-1.8547	-1.85825	0.704708	0.000452817	0.0108948
ENSMUSG00000048905	4930539E08Rik	-2.77757	-2.78751	0.278924	0.000455543	0.0109426
ENSMUSG00000036278	Macrod1	1.42301	1.42328	3.83951	0.000457049	0.010961
ENSMUSG00000009687	Fxyd5	-1.73716	-1.73793	2.75001	0.000483643	0.0115801
ENSMUSG00000062017	Abca14	1.96578	1.97465	-0.499615	0.000485841	0.0115932
ENSMUSG00000029602	Rasal1	-2.36451	-2.3683	1.18365	0.000486263	0.0115932
ENSMUSG00000030731	Syt3	1.89139	1.89417	1.06692	0.000486536	0.0115932
ENSMUSG00000071661	Zbtb3	-2.3057	-2.32496	-1.12032	0.000494881	0.0117731
ENSMUSG00000063929	Cyp4a32	1.35865	1.3587	6.0517	0.000505556	0.0120078
ENSMUSG00000040435	Ppp1r15a	-1.63589	-1.6361	4.49591	0.00053725	0.0127087
ENSMUSG00000045912	C2cd4c	-2.32504	-2.33896	-0.651227	0.000537265	0.0127087
ENSMUSG00000042622	Maff	-1.83597	-1.83656	3.22769	0.00053764	0.0127087
ENSMUSG00000044361	BC024139	1.77859	1.77987	2.05694	0.000544551	0.0128516
ENSMUSG00000054277	Arfgap3	-1.37368	-1.37389	4.12872	0.000550326	0.0129672
ENSMUSG00000002111	Spi1	-1.44829	-1.44869	3.30326	0.000587095	0.0138116
ENSMUSG00000032014	Oaf	1.45858	1.45861	7.00274	0.000589866	0.0138548
ENSMUSG00000026483	Fam129a	-1.29333	-1.29343	5.18388	0.000617813	0.0144883
ENSMUSG00000072812	Ahnak2	-1.78391	-1.78412	4.66894	0.000627907	0.0147018
ENSMUSG00000048764	Tmprss11f	-3.73958	-3.76587	-0.132046	0.000643689	0.0150475
ENSMUSG00000058013	Sept11	-1.29256	-1.29262	5.9497	0.000661013	0.0154282
ENSMUSG00000052688	Rab7b	-1.49483	-1.49528	3.2156	0.000664751	0.015491
ENSMUSG00000022346	Myc	-1.826	-1.82629	4.2112	0.000667629	0.0155337
ENSMUSG00000094156	Sult2a7	1.78669	1.7918	0.0881692	0.000669976	0.0155638
ENSMUSG00000015652	Steap1	-3.54804	-3.57905	-0.536662	0.000675967	0.0156784
ENSMUSG00000041828	Abca8a	1.37413	1.37417	6.52872	0.000694212	0.0160764
ENSMUSG00000006519	Cyba	-1.42368	-1.4239	4.16951	0.000702455	0.0162419
ENSMUSG00000028133	Rwdd3	1.6607	1.66196	1.93505	0.000704836	0.0162716
ENSMUSG00000058447	Gm26920	-3.30536	-3.35061	-1.26202	0.000719127	0.0165621
ENSMUSG00000026043	Col3a1	-1.66009	-1.6601	8.27523	0.000720547	0.0165621
ENSMUSG00000025225	Nfkb2	-1.51523	-1.51541	4.53756	0.00072077	0.0165621
ENSMUSG00000025916	Ppp1r42	-2.70095	-2.72013	-0.690746	0.000772582	0.0177054
ENSMUSG00000052934	Fbxo31	1.3797	1.37978	5.56978	0.000772915	0.0177054
ENSMUSG00000059089	Fcgr4	-1.44951	-1.44992	3.29624	0.000804885	0.0184093
ENSMUSG00000053746	Ptrh1	-2.8876	-2.89647	0.536242	0.000824045	0.0188184
ENSMUSG00000040978	Gm11992	2.17488	2.1855	-0.4955	0.000829202	0.0189071
ENSMUSG00000054342	Kcnn4	-2.05112	-2.05326	1.64316	0.000834047	0.0189883
ENSMUSG00000048779	P2ry6	-1.46962	-1.47024	2.72429	0.000852721	0.0193837
ENSMUSG00000027208	Fgf7	-2.71813	-2.75681	-1.60197	0.000854499	0.0193944
ENSMUSG00000015312	Gadd45b	-1.73852	-1.7398	2.01747	0.000870369	0.0197244
ENSMUSG00000044005	Gls2	1.49351	1.49353	8.28172	0.000872792	0.0197491
ENSMUSG00000022488	Nckap1l	-1.29847	-1.29854	5.59452	0.000874495	0.0197493
ENSMUSG00000047728	BC025446	1.31417	1.31421	6.40101	0.000875468	0.0197493
ENSMUSG00000047878	A4galt	-1.60562	-1.60704	1.69951	0.000879729	0.0198153
ENSMUSG00000030589	Rasgrp4	-1.8065	-1.80814	1.74776	0.000885768	0.019921
ENSMUSG00000058715	Fcer1g	-1.54597	-1.54635	3.54067	0.000894998	0.0200981
ENSMUSG00000031562	Dctd	-3.00084	-3.02549	-0.735702	0.000918361	0.0205916
ENSMUSG00000061666	Gdpd1	-1.4337	-1.43507	1.54913	0.000928873	0.0207958
ENSMUSG00000028063	Lmna	-1.30568	-1.30572	6.1972	0.0009402	0.0210177
ENSMUSG00000001228	Uhrf1	-2.09241	-2.09498	1.43261	0.000946334	0.0211229
ENSMUSG00000058818	Pirb	-1.45477	-1.45494	4.56543	0.000958515	0.0213626
ENSMUSG00000060063	Alox5ap	-1.67953	-1.68029	2.69759	0.000978042	0.0217651
ENSMUSG00000089840	Gm4491	1.85964	1.87042	-0.871787	0.000998162	0.0221796
ENSMUSG00000069609	Cd300ld4	-1.56404	-1.56666	0.796019	0.00103864	0.0230133
ENSMUSG00000022901	Cd86	-1.59289	-1.59344	3.05153	0.00103879	0.0230133
ENSMUSG00000024791	Cdca5	-2.15032	-2.16521	-0.926936	0.00104932	0.0231945
ENSMUSG00000064147	Rab44	-2.4954	-2.49962	1.1665	0.0010501	0.0231945
ENSMUSG00000003053	Cyp2c29	1.54421	1.54422	7.98786	0.00110765	0.0244292
ENSMUSG00000065952	C330021F23Rik	2.30534	2.31337	0.0116372	0.00111229	0.0244951
ENSMUSG00000056498	Tmem154	-1.87685	-1.87868	1.67415	0.00113935	0.0250538
ENSMUSG00000030413	Pglyrp1	-2.13974	-2.14362	0.912461	0.00114885	0.0252253
ENSMUSG00000067780	Pi15	-1.92799	-1.93009	1.53491	0.00117493	0.0257598
ENSMUSG00000040663	Clcf1	-1.62368	-1.62425	3.04107	0.00118332	0.0259055
ENSMUSG00000040522	Tlr8	-1.44127	-1.44168	3.25556	0.0011993	0.0262123
ENSMUSG00000035778	Ggta1	-1.33516	-1.33548	3.47911	0.00120126	0.0262123
ENSMUSG00000042254	Cilp	-2.25698	-2.25991	1.42673	0.00120264	0.0262123
ENSMUSG00000026417	Pigr	1.30514	1.30514	10.4711	0.00120941	0.0263212
ENSMUSG00000054203	Ifi205	-1.56038	-1.56136	2.17313	0.00121343	0.0263699
ENSMUSG00000002204	Napsa	-1.49548	-1.49641	2.1816	0.00122531	0.0265682
ENSMUSG00000032511	Scn5a	-3.55856	-3.56656	1.36116	0.00122614	0.0265682
ENSMUSG00000033318	Gstt2	1.41053	1.41062	5.38664	0.00124758	0.0269932
ENSMUSG00000002983	Relb	-1.56382	-1.56439	2.95855	0.00125386	0.0270895
ENSMUSG00000074743	Thbd	-1.49666	-1.49685	4.49006	0.00126448	0.0272792
ENSMUSG00000099398	Ms4a14	-1.75508	-1.75901	0.465528	0.00128711	0.0277014
ENSMUSG00000057729	Prtn3	-2.86819	-2.87431	1.03108	0.00128779	0.0277014
ENSMUSG00000027332	Ivd	1.3927	1.39273	7.35295	0.00129602	0.027805
ENSMUSG00000038121	Fam210a	1.21136	1.21138	7.19297	0.00129636	0.027805
ENSMUSG00000021270	Hsp90aa1	-1.61091	-1.61094	7.47441	0.00130545	0.0279211
ENSMUSG00000056054	S100a8	-2.77079	-2.77204	3.18844	0.00130553	0.0279211
ENSMUSG00000021259	Cyp46a1	1.72521	1.72765	1.06366	0.00132008	0.0281914
ENSMUSG00000054453	Sytl5	-1.75588	-1.75777	1.48289	0.00134647	0.0287138
ENSMUSG00000030382	Slc27a5	1.29283	1.29283	9.46937	0.00137481	0.0292748
ENSMUSG00000031304	Il2rg	-1.48919	-1.48973	2.96951	0.00137809	0.0292748
ENSMUSG00000052384	Nrros	-1.31322	-1.31341	4.18901	0.00137871	0.0292748
ENSMUSG00000055862	Izumo4	1.5748	1.57533	3.0745	0.00138123	0.0292865
ENSMUSG00000022534	Mefv	-1.75699	-1.75852	1.79444	0.00141746	0.0300118
ENSMUSG00000027983	Cyp2u1	1.65329	1.65343	5.09075	0.00143474	0.0303342
ENSMUSG00000049775	Tmsb4x	-1.25011	-1.25014	7.12762	0.00144691	0.030548
ENSMUSG00000032487	Ptgs2	-4.43055	-4.47244	-0.0571529	0.00146947	0.0309802
ENSMUSG00000053199	Arhgap20	-1.96158	-1.96663	0.356295	0.00148868	0.0313398
ENSMUSG00000040627	Aicda	-3.23501	-3.31935	-2.08126	0.00149076	0.0313398
ENSMUSG00000003348	Mob3a	-1.43985	-1.44017	3.60166	0.00149756	0.0314381
ENSMUSG00000030584	Dpf1	-2.34798	-2.36143	-0.558777	0.00150251	0.0314554
ENSMUSG00000032715	Trib3	-1.79137	-1.79161	4.48292	0.00150487	0.0314554
ENSMUSG00000047394	Odf3b	1.7071	1.70878	1.57427	0.00150681	0.0314554
ENSMUSG00000068220	Lgals1	-1.39537	-1.3957	3.55465	0.0015071	0.0314554
ENSMUSG00000046070	Igfals	1.3602	1.36025	6.24734	0.00150958	0.0314554
ENSMUSG00000028150	Rorc	1.48864	1.48872	5.72066	0.00151111	0.0314554
ENSMUSG00000071068	Treml2	-1.55288	-1.55426	1.69897	0.00153488	0.0319053
ENSMUSG00000037944	Ccr7	-1.60825	-1.61077	0.910731	0.00157082	0.0326067
ENSMUSG00000046711	Hmga1	-1.61488	-1.61509	4.43702	0.00157878	0.0327261
ENSMUSG00000031146	Plp2	-1.65186	-1.65321	1.83513	0.00162152	0.033565
ENSMUSG00000024501	Dpysl3	-1.34544	-1.34564	4.15995	0.00163198	0.0337345
ENSMUSG00000047798	Cd300lf	-1.53525	-1.53564	3.45648	0.0016557	0.0341771
ENSMUSG00000070348	Ccnd1	-1.4459	-1.44593	7.02535	0.00166184	0.0342282
ENSMUSG00000036036	Zfp57	-1.50573	-1.5076	1.20017	0.0016628	0.0342282
ENSMUSG00000005148	Klf5	-1.97837	-1.98275	0.559835	0.00166686	0.0342643
ENSMUSG00000000739	Sult5a1	1.87346	1.87594	1.21674	0.00167334	0.0343062
ENSMUSG00000057604	Lmcd1	-1.82773	-1.83179	0.494183	0.00167353	0.0343062
ENSMUSG00000029304	Spp1	-1.64748	-1.64752	7.08403	0.00167725	0.034335
ENSMUSG00000028459	Cd72	-1.44163	-1.44209	3.11953	0.00169091	0.0345668
ENSMUSG00000029695	Aass	1.38291	1.38292	8.57177	0.0016961	0.0346252
ENSMUSG00000001665	Gstt3	1.81803	1.81836	4.07441	0.00169874	0.0346315
ENSMUSG00000112129	Pbld1	1.47484	1.47486	7.67589	0.00170552	0.0347219
ENSMUSG00000020785	Camkk1	-1.8059	-1.8105	0.296786	0.00173741	0.0353226
ENSMUSG00000078783	Gm9733	-3.24979	-3.29596	-1.27602	0.00175924	0.0357175
ENSMUSG00000025044	Msr1	-1.382	-1.38209	5.50213	0.00176447	0.0357745
ENSMUSG00000090675	Olfr111	-2.30401	-2.31337	-0.137583	0.00177771	0.0359932
ENSMUSG00000000673	Haao	1.32172	1.32173	7.67811	0.00178011	0.0359932
ENSMUSG00000092035	Peg10	-1.53189	-1.53237	3.1725	0.00179631	0.0362673
ENSMUSG00000040134	Rdh7	1.25098	1.25098	9.11324	0.00179856	0.0362673
ENSMUSG00000070690	5830473C10Rik	1.42588	1.42598	5.33868	0.00181095	0.0364675
ENSMUSG00000030087	Klf15	1.58994	1.58998	7.07751	0.00181922	0.0365844
ENSMUSG00000079173	Zan	-2.86545	-2.90579	-1.50147	0.00184318	0.037016
ENSMUSG00000036764	Dnajc12	-1.6364	-1.63669	3.99943	0.00187806	0.0376654
ENSMUSG00000104824	Gm21663	-1.76585	-1.76821	1.17821	0.00190391	0.0381081
ENSMUSG00000023393	Slc17a9	-1.35905	-1.35948	3.08607	0.00190528	0.0381081
ENSMUSG00000026542	Apcs	-1.75636	-1.75641	6.69833	0.00193639	0.0386782
ENSMUSG00000038843	Gcnt1	-1.46949	-1.47016	2.60821	0.00201302	0.0401321
ENSMUSG00000025766	D3Ertd751e	1.52936	1.5299	2.99238	0.00201459	0.0401321
ENSMUSG00000028859	Csf3r	-1.75184	-1.75215	4.0716	0.00202196	0.0402249
ENSMUSG00000037855	Zfp365	-3.31792	-3.37481	-1.56746	0.00203067	0.040344
ENSMUSG00000032898	Fbxo21	1.41057	1.4106	7.06563	0.00206928	0.0410559
ENSMUSG00000018819	Lsp1	-1.42178	-1.42203	3.95542	0.00208624	0.041337
ENSMUSG00000026170	Cyp27a1	1.30648	1.30649	7.86927	0.00209483	0.0414519
ENSMUSG00000001506	Col1a1	-1.77349	-1.77351	7.96375	0.00211779	0.0418216
ENSMUSG00000040471	Ggt6	1.47388	1.47416	3.88057	0.00211916	0.0418216
ENSMUSG00000028655	Mfsd2a	1.51678	1.51687	5.60521	0.00214942	0.0423623
ENSMUSG00000005373	Mlxipl	1.26976	1.26978	7.34336	0.00215403	0.0423969
ENSMUSG00000041920	Slc16a6	-1.33532	-1.33555	3.95831	0.00216276	0.0425124
ENSMUSG00000003484	Cyp4f18	-1.62138	-1.62237	2.23886	0.00220073	0.0432013
ENSMUSG00000024675	Ms4a4c	-1.58622	-1.58746	1.88565	0.00220953	0.0433167
ENSMUSG00000025792	Slc25a10	1.31068	1.3107	7.1956	0.0022602	0.0442516
ENSMUSG00000042073	Abhd14b	1.30701	1.30705	6.72273	0.0022937	0.0448481
ENSMUSG00000031202	Rab39b	-2.64723	-2.67484	-1.23401	0.00229927	0.0448979
ENSMUSG00000030745	Il21r	-1.45399	-1.45519	1.76283	0.00232695	0.0453786
ENSMUSG00000026971	Itgb6	-1.99969	-2.00249	1.20616	0.00233486	0.0454731
ENSMUSG00000097084	Foxl1	-2.05982	-2.07503	-1.04843	0.00234772	0.0456236
ENSMUSG00000040010	Slc7a5	-1.5612	-1.56163	3.36516	0.00234875	0.0456236
ENSMUSG00000070644	Etnk2	1.43233	1.43235	7.89266	0.00235442	0.0456739
ENSMUSG00000061540	Orm2	-3.16447	-3.1649	5.12023	0.00236213	0.0457635
ENSMUSG00000020181	Nav3	-1.83731	-1.8394	1.4315	0.00241532	0.0467329
ENSMUSG00000047150	1700001C19Rik	1.52976	1.53069	2.20575	0.00246224	0.0475787
ENSMUSG00000022176	Rem2	-3.00227	-3.07759	-2.16201	0.00247505	0.0477639
ENSMUSG00000044313	Mab21l3	-2.14445	-2.15713	-0.702714	0.00248708	0.0479337
ENSMUSG00000030483	Cyp2b10	-2.52151	-2.52369	2.13063	0.00249313	0.0479371
ENSMUSG00000034785	Dio1	1.68302	1.68311	5.77352	0.00249372	0.0479371
ENSMUSG00000019232	Etnppl	1.73757	1.7376	7.40892	0.00254817	0.0489202
ENSMUSG00000034993	Vat1	-1.27485	-1.27493	5.54991	0.00258428	0.0495494
