# Supplementary material for: Multi-Layer Omics Analysis Identifies Anxa3 and Coro1a as Candidate Targets of Pien Tze Huang in a Mouse Model of Liver Fibrosis
Source: Biomedicines. 2026 Jul 10;14(7):1550. doi: 10.3390/biomedicines14071550 (PMC13406053; doi:10.3390/biomedicines14071550)
Supplement: Supplementary file 1 [file biomedicines-14-01550-s001.zip › Table S4.xlsx]

## Sheet: 44methy
	seqnames	start	end	width	strand	mu1	mu2	diff	diff.se	stat	phi1	phi2	pval	fdr	annotation	geneChr	geneStart	geneEnd	geneLength	geneStrand	geneId	transcriptId	distanceToTSS	ENSEMBL		GENENAME	seqpos	seqposname
231	chr1	130830168	130830168	1	*	0.194797	0.399136	-0.204339	0.0385065	-5.30659	0.010138	0.00797713	1.11694e-07	0.000316565	Promoter (1-2kb)	1	130829010	130844648	15639	1	18703	ENSMUST00000137782.1	1158	ENSMUSG00000026417	Pigr	polymeric immunoglobulin receptor	chr1_130830168	chr1_130830168_Pigr	Pigr
370	chr1	171019342	171019342	1	*	0.894323	0.793428	0.100895	0.0268259	3.76109	0.0112504	0.00674152	0.000169176	0.0269169	Promoter (<=1kb)	1	171018920	171029761	10842	1	246256	ENSMUST00000078825.4	422	ENSMUSG00000059089	Fcgr4	Fc receptor, IgG, low affinity IV	chr1_171019342	chr1_171019342_Fcgr4	Fcgr4
618	chr10	63062893	63062893	1	*	0.433825	0.609649	-0.175825	0.0439466	-4.00088	0.00965276	0.0151787	6.31084e-05	0.0144451	Promoter (1-2kb)	10	63061582	63077962	16381	1	68371	ENSMUST00000178684.2	1311	ENSMUSG00000112129	Pbld1	phenazine biosynthesis-like protein domain containing 1	chr10_63062893	chr10_63062893_Pbld1	Pbld1
619	chr10	63062973	63062973	1	*	0.419434	0.580319	-0.160885	0.0437912	-3.6739	0.0104039	0.00824237	0.000238872	0.0331062	Promoter (1-2kb)	10	63061582	63077962	16381	1	68371	ENSMUST00000178684.2	1391	ENSMUSG00000112129	Pbld1	phenazine biosynthesis-like protein domain containing 1	chr10_63062973	chr10_63062973_Pbld1	Pbld1
716	chr10	79612378	79612378	1	*	0.224497	0.0990309	0.125467	0.0357229	3.51221	0.0157869	0.0194756	0.000444392	0.048574	Promoter (1-2kb)	10	79606854	79614000	7147	2	237397	ENSMUST00000059699.8	1622	ENSMUSG00000045912	C2cd4c	C2 calcium-dependent domain containing 4C	chr10_79612378	chr10_79612378_C2cd4c	C2cd4c
717	chr10	79613176	79613176	1	*	0.411818	0.248755	0.163063	0.0440996	3.69761	0.0196171	0.00849484	0.000217636	0.031423	Promoter (<=1kb)	10	79606854	79614000	7147	2	237397	ENSMUST00000059699.8	824	ENSMUSG00000045912	C2cd4c	C2 calcium-dependent domain containing 4C	chr10_79613176	chr10_79613176_C2cd4c	C2cd4c
724	chr10	79882501	79882501	1	*	0.772754	0.615446	0.157308	0.0330792	4.75549	0.00674152	0.0106194	1.97962e-06	0.00181249	Promoter (<=1kb)	10	79881783	79882880	1098	1	19152	ENSMUST00000171489.1	718	ENSMUSG00000057729	Prtn3	proteinase 3	chr10_79882501	chr10_79882501_Prtn3	Prtn3
725	chr10	79882608	79882608	1	*	0.842938	0.709671	0.133268	0.0362275	3.67863	0.00953757	0.0165355	0.000234492	0.0327845	Promoter (<=1kb)	10	79881783	79882880	1098	1	19152	ENSMUST00000171489.1	825	ENSMUSG00000057729	Prtn3	proteinase 3	chr10_79882608	chr10_79882608_Prtn3	Prtn3
1086	chr10	128909114	128909114	1	*	0.881683	0.778874	0.102809	0.0285301	3.60354	0.00795702	0.00868738	0.000313915	0.0391187	Promoter (<=1kb)	10	128909345	128912227	2883	1	12512	ENSMUST00000220308.1	-231	ENSMUSG00000025351	Cd63	CD63 antigen	chr10_128909114	chr10_128909114_Cd63	Cd63
2099	chr11	117826993	117826993	1	*	0.234977	0.438384	-0.203407	0.0564846	-3.60109	0.0104477	0.0111509	0.000316881	0.0393153	Promoter (<=1kb)	11	117815526	117826092	10567	2	21877	ENSMUST00000026661.3	-901	ENSMUSG00000025574	Tk1	thymidine kinase 1	chr11_117826993	chr11_117826993_Tk1	Tk1
2144	chr11	120493357	120493357	1	*	0.256528	0.479112	-0.222584	0.0558314	-3.98672	0.00980192	0.00923351	6.69942e-05	0.0149765	Promoter (1-2kb)	11	120491915	120496916	5002	1	27376	ENSMUST00000123373.1	1442	ENSMUSG00000025792	Slc25a10	solute carrier family 25 (mitochondrial carrier, dicarboxylate transporter), member 10	chr11_120493357	chr11_120493357_Slc25a10	Slc25a10
2145	chr11	120493547	120493547	1	*	0.383393	0.58323	-0.199837	0.0470641	-4.24605	0.00935394	0.0092919	2.17572e-05	0.00751235	Promoter (1-2kb)	11	120491915	120496916	5002	1	27376	ENSMUST00000123373.1	1632	ENSMUSG00000025792	Slc25a10	solute carrier family 25 (mitochondrial carrier, dicarboxylate transporter), member 10	chr11_120493547	chr11_120493547_Slc25a10	Slc25a10
2550	chr13	24879686	24879686	1	*	0.433139	0.604126	-0.170987	0.0471241	-3.62844	0.00674152	0.0257593	0.000285135	0.0368468	Promoter (<=1kb)	13	24880525	24882659	2135	1	210108	ENSMUST00000169411.1	-839	ENSMUSG00000006711	D130043K22Rik	RIKEN cDNA D130043K22 gene	chr13_24879686	chr13_24879686_D130043K22Rik	D130043K22Rik
2551	chr13	24879788	24879788	1	*	0.497577	0.659582	-0.162006	0.0414635	-3.90719	0.00766221	0.0121496	9.33758e-05	0.0185181	Promoter (<=1kb)	13	24880525	24882659	2135	1	210108	ENSMUST00000169411.1	-737	ENSMUSG00000006711	D130043K22Rik	RIKEN cDNA D130043K22 gene	chr13_24879788	chr13_24879788_D130043K22Rik	D130043K22Rik
2552	chr13	24881010	24881010	1	*	0.330496	0.552034	-0.221537	0.0518552	-4.27223	0.0076247	0.0231663	1.93524e-05	0.00702188	Promoter (<=1kb)	13	24880525	24882659	2135	1	210108	ENSMUST00000169411.1	485	ENSMUSG00000006711	D130043K22Rik	RIKEN cDNA D130043K22 gene	chr13_24881010	chr13_24881010_D130043K22Rik	D130043K22Rik
3056	chr14	51908038	51908038	1	*	0.37751	0.553157	-0.175646	0.0445575	-3.94201	0.0106957	0.0117846	8.0802e-05	0.0168385	Promoter (<=1kb)	14	51907275	51908941	1667	2	29811	ENSMUST00000226122.1	903	ENSMUSG00000004558	Ndrg2	N-myc downstream regulated gene 2	chr14_51908038	chr14_51908038_Ndrg2	Ndrg2
3057	chr14	51908114	51908114	1	*	0.313516	0.520861	-0.207345	0.0473558	-4.37845	0.00813057	0.0236747	1.19528e-05	0.00520654	Promoter (<=1kb)	14	51907275	51908941	1667	2	29811	ENSMUST00000226122.1	827	ENSMUSG00000004558	Ndrg2	N-myc downstream regulated gene 2	chr14_51908114	chr14_51908114_Ndrg2	Ndrg2
3058	chr14	51908213	51908213	1	*	0.276549	0.442355	-0.165806	0.0434869	-3.81278	0.00674152	0.0207748	0.000137413	0.0237058	Promoter (<=1kb)	14	51907275	51908941	1667	2	29811	ENSMUST00000226122.1	728	ENSMUSG00000004558	Ndrg2	N-myc downstream regulated gene 2	chr14_51908213	chr14_51908213_Ndrg2	Ndrg2
3059	chr14	51908271	51908271	1	*	0.311985	0.450233	-0.138247	0.0387923	-3.56379	0.00674152	0.0151142	0.000365542	0.0430489	Promoter (<=1kb)	14	51907275	51908941	1667	2	29811	ENSMUST00000226122.1	670	ENSMUSG00000004558	Ndrg2	N-myc downstream regulated gene 2	chr14_51908271	chr14_51908271_Ndrg2	Ndrg2
3219	chr14	70775486	70775486	1	*	0.821614	0.688085	0.133529	0.0334431	3.99272	0.0141293	0.00674152	6.53203e-05	0.0147801	Promoter (<=1kb)	14	70775879	70776869	991	1	13449	ENSMUST00000171864.1	-393	ENSMUSG00000022102	Dok2	docking protein 2	chr14_70775486	chr14_70775486_Dok2	Dok2
3220	chr14	70775601	70775601	1	*	0.790993	0.655847	0.135146	0.0331126	4.08139	0.0110395	0.00674152	4.4767e-05	0.0116581	Promoter (<=1kb)	14	70775879	70776869	991	1	13449	ENSMUST00000171864.1	-278	ENSMUSG00000022102	Dok2	docking protein 2	chr14_70775601	chr14_70775601_Dok2	Dok2
3221	chr14	70775673	70775673	1	*	0.841548	0.694739	0.146809	0.0280227	5.23891	0.00741904	0.00674152	1.61526e-07	0.000392009	Promoter (<=1kb)	14	70775879	70776869	991	1	13449	ENSMUST00000171864.1	-206	ENSMUSG00000022102	Dok2	docking protein 2	chr14_70775673	chr14_70775673_Dok2	Dok2
3222	chr14	70775706	70775706	1	*	0.852933	0.731967	0.120966	0.0276595	4.37338	0.00674152	0.00785127	1.2234e-05	0.00527861	Promoter (<=1kb)	14	70775879	70776869	991	1	13449	ENSMUST00000171864.1	-173	ENSMUSG00000022102	Dok2	docking protein 2	chr14_70775706	chr14_70775706_Dok2	Dok2
3464	chr15	78597261	78597261	1	*	0.778555	0.561693	0.216861	0.0514026	4.21887	0.00916662	0.0106685	2.45525e-05	0.00809684	Promoter (<=1kb)	15	78597149	78619118	21970	1	72318	ENSMUST00000229248.1	112	ENSMUSG00000018008	Cyth4	cytohesin 4	chr15_78597261	chr15_78597261_Cyth4	Cyth4
3465	chr15	78597287	78597287	1	*	0.766998	0.482273	0.284725	0.0469745	6.06125	0.0121739	0.00929138	1.35064e-09	2.92736e-05	Promoter (<=1kb)	15	78597149	78619118	21970	1	72318	ENSMUST00000229248.1	138	ENSMUSG00000018008	Cyth4	cytohesin 4	chr15_78597287	chr15_78597287_Cyth4	Cyth4
3466	chr15	78597342	78597342	1	*	0.752805	0.502851	0.249954	0.0672201	3.71844	0.0119085	0.0109533	0.000200456	0.0298581	Promoter (<=1kb)	15	78597149	78619118	21970	1	72318	ENSMUST00000229248.1	193	ENSMUSG00000018008	Cyth4	cytohesin 4	chr15_78597342	chr15_78597342_Cyth4	Cyth4
4138	chr16	92694654	92694654	1	*	0.17319	0.322965	-0.149775	0.0410925	-3.64483	0.00775613	0.0169585	0.000267566	0.0354815	Promoter (<=1kb)	16	92686758	92695495	8738	2	12394	ENSMUST00000187242.2	841	ENSMUSG00000022952	Runx1	runt related transcription factor 1	chr16_92694654	chr16_92694654_Runx1	Runx1
4139	chr16	92694714	92694714	1	*	0.157038	0.295437	-0.138399	0.0355429	-3.89386	0.00900601	0.0136359	9.8661e-05	0.0191518	Promoter (<=1kb)	16	92686758	92695495	8738	2	12394	ENSMUST00000187242.2	781	ENSMUSG00000022952	Runx1	runt related transcription factor 1	chr16_92694714	chr16_92694714_Runx1	Runx1
4140	chr16	92694766	92694766	1	*	0.176581	0.316721	-0.14014	0.0360739	-3.8848	0.00848997	0.0133311	0.000102414	0.0195761	Promoter (<=1kb)	16	92686758	92695495	8738	2	12394	ENSMUST00000187242.2	729	ENSMUSG00000022952	Runx1	runt related transcription factor 1	chr16_92694766	chr16_92694766_Runx1	Runx1
4141	chr16	92694814	92694814	1	*	0.2176	0.363918	-0.146318	0.0339694	-4.30734	0.0103415	0.00718451	1.65228e-05	0.00638178	Promoter (<=1kb)	16	92686758	92695495	8738	2	12394	ENSMUST00000187242.2	681	ENSMUSG00000022952	Runx1	runt related transcription factor 1	chr16_92694814	chr16_92694814_Runx1	Runx1
4142	chr16	92694843	92694843	1	*	0.14699	0.309921	-0.162931	0.0329673	-4.9422	0.01162	0.00881213	7.72475e-07	0.00104869	Promoter (<=1kb)	16	92686758	92695495	8738	2	12394	ENSMUST00000187242.2	652	ENSMUSG00000022952	Runx1	runt related transcription factor 1	chr16_92694843	chr16_92694843_Runx1	Runx1
4143	chr16	92695687	92695687	1	*	0.0999993	0.275328	-0.175329	0.0309797	-5.65947	0.0146284	0.00777345	1.51843e-08	0.00010402	Promoter (<=1kb)	16	92686758	92695495	8738	2	12394	ENSMUST00000187242.2	-192	ENSMUSG00000022952	Runx1	runt related transcription factor 1	chr16_92695687	chr16_92695687_Runx1	Runx1
4144	chr16	92695697	92695697	1	*	0.11312	0.243572	-0.130452	0.0265555	-4.91242	0.00947187	0.00674152	8.99577e-07	0.00113936	Promoter (<=1kb)	16	92686758	92695495	8738	2	12394	ENSMUST00000187242.2	-202	ENSMUSG00000022952	Runx1	runt related transcription factor 1	chr16_92695697	chr16_92695697_Runx1	Runx1
4145	chr16	92695699	92695699	1	*	0.0885368	0.211352	-0.122815	0.0239406	-5.13	0.00762861	0.00674152	2.89737e-07	0.000568205	Promoter (<=1kb)	16	92686758	92695495	8738	2	12394	ENSMUST00000187242.2	-204	ENSMUSG00000022952	Runx1	runt related transcription factor 1	chr16_92695699	chr16_92695699_Runx1	Runx1
4146	chr16	92695709	92695709	1	*	0.122812	0.263358	-0.140546	0.0268639	-5.23177	0.00848167	0.00674152	1.67895e-07	0.000405847	Promoter (<=1kb)	16	92686758	92695495	8738	2	12394	ENSMUST00000187242.2	-214	ENSMUSG00000022952	Runx1	runt related transcription factor 1	chr16_92695709	chr16_92695709_Runx1	Runx1
4147	chr16	92695712	92695712	1	*	0.119866	0.228146	-0.10828	0.0293794	-3.68559	0.0153535	0.00674152	0.000228176	0.0322937	Promoter (<=1kb)	16	92686758	92695495	8738	2	12394	ENSMUST00000187242.2	-217	ENSMUSG00000022952	Runx1	runt related transcription factor 1	chr16_92695712	chr16_92695712_Runx1	Runx1
4148	chr16	92695719	92695719	1	*	0.132323	0.275557	-0.143234	0.0278724	-5.13891	0.00930707	0.00674152	2.76336e-07	0.000550807	Promoter (<=1kb)	16	92686758	92695495	8738	2	12394	ENSMUST00000187242.2	-224	ENSMUSG00000022952	Runx1	runt related transcription factor 1	chr16_92695719	chr16_92695719_Runx1	Runx1
4149	chr16	92695722	92695722	1	*	0.114126	0.22945	-0.115324	0.0257886	-4.4719	0.00848018	0.00674152	7.75281e-06	0.00409849	Promoter (<=1kb)	16	92686758	92695495	8738	2	12394	ENSMUST00000187242.2	-227	ENSMUSG00000022952	Runx1	runt related transcription factor 1	chr16_92695722	chr16_92695722_Runx1	Runx1
4150	chr16	92695727	92695727	1	*	0.104706	0.221678	-0.116972	0.0264568	-4.42124	0.0111616	0.00674152	9.81381e-06	0.00467113	Promoter (<=1kb)	16	92686758	92695495	8738	2	12394	ENSMUST00000187242.2	-232	ENSMUSG00000022952	Runx1	runt related transcription factor 1	chr16_92695727	chr16_92695727_Runx1	Runx1
4151	chr16	92695741	92695741	1	*	0.107353	0.247198	-0.139846	0.028463	-4.91324	0.0124186	0.00763448	8.95849e-07	0.00113936	Promoter (<=1kb)	16	92686758	92695495	8738	2	12394	ENSMUST00000187242.2	-246	ENSMUSG00000022952	Runx1	runt related transcription factor 1	chr16_92695741	chr16_92695741_Runx1	Runx1
4152	chr16	92695764	92695764	1	*	0.112156	0.232235	-0.120079	0.0302874	-3.96467	0.0113827	0.0106987	7.34981e-05	0.0159098	Promoter (<=1kb)	16	92686758	92695495	8738	2	12394	ENSMUST00000187242.2	-269	ENSMUSG00000022952	Runx1	runt related transcription factor 1	chr16_92695764	chr16_92695764_Runx1	Runx1
4153	chr16	92695801	92695801	1	*	0.0940623	0.2047	-0.110638	0.0244848	-4.51862	0.00887907	0.00674152	6.22444e-06	0.00359435	Promoter (<=1kb)	16	92686758	92695495	8738	2	12394	ENSMUST00000187242.2	-306	ENSMUSG00000022952	Runx1	runt related transcription factor 1	chr16_92695801	chr16_92695801_Runx1	Runx1
4154	chr16	92695804	92695804	1	*	0.114827	0.237565	-0.122738	0.0274546	-4.47057	0.0114797	0.00674152	7.80132e-06	0.00411876	Promoter (<=1kb)	16	92686758	92695495	8738	2	12394	ENSMUST00000187242.2	-309	ENSMUSG00000022952	Runx1	runt related transcription factor 1	chr16_92695804	chr16_92695804_Runx1	Runx1
4155	chr16	92695815	92695815	1	*	0.13441	0.2402	-0.10579	0.0269868	-3.92007	0.00843676	0.00696244	8.85232e-05	0.0178643	Promoter (<=1kb)	16	92605398	92696125	90728	2	12394	ENSMUST00000168195.7	310	ENSMUSG00000022952	Runx1	runt related transcription factor 1	chr16_92695815	chr16_92695815_Runx1	Runx1
4156	chr16	92695938	92695938	1	*	0.117599	0.24372	-0.126121	0.0290895	-4.33563	0.00745008	0.0113413	1.45343e-05	0.00589326	Promoter (<=1kb)	16	92605398	92696125	90728	2	12394	ENSMUST00000168195.7	187	ENSMUSG00000022952	Runx1	runt related transcription factor 1	chr16_92695938	chr16_92695938_Runx1	Runx1
4157	chr16	92695943	92695943	1	*	0.146832	0.28902	-0.142188	0.0313018	-4.54248	0.01368	0.00778503	5.55964e-06	0.00335645	Promoter (<=1kb)	16	92605398	92696125	90728	2	12394	ENSMUST00000168195.7	182	ENSMUSG00000022952	Runx1	runt related transcription factor 1	chr16_92695943	chr16_92695943_Runx1	Runx1
4158	chr16	92695976	92695976	1	*	0.17289	0.305115	-0.132225	0.0299796	-4.4105	0.00674152	0.00940512	1.0313e-05	0.00477692	Promoter (<=1kb)	16	92605398	92696125	90728	2	12394	ENSMUST00000168195.7	149	ENSMUSG00000022952	Runx1	runt related transcription factor 1	chr16_92695976	chr16_92695976_Runx1	Runx1
4159	chr16	92695985	92695985	1	*	0.129322	0.265833	-0.136511	0.0291336	-4.6857	0.00909738	0.00930032	2.78999e-06	0.00221864	Promoter (<=1kb)	16	92605398	92696125	90728	2	12394	ENSMUST00000168195.7	140	ENSMUSG00000022952	Runx1	runt related transcription factor 1	chr16_92695985	chr16_92695985_Runx1	Runx1
4160	chr16	92696035	92696035	1	*	0.183093	0.3142	-0.131106	0.0309026	-4.24257	0.00739106	0.00954249	2.20978e-05	0.00758781	Promoter (<=1kb)	16	92605398	92696125	90728	2	12394	ENSMUST00000168195.7	90	ENSMUSG00000022952	Runx1	runt related transcription factor 1	chr16_92696035	chr16_92696035_Runx1	Runx1
4161	chr16	92696074	92696074	1	*	0.132158	0.254836	-0.122678	0.0281433	-4.35905	0.00674152	0.00973962	1.30627e-05	0.00550698	Promoter (<=1kb)	16	92605398	92696125	90728	2	12394	ENSMUST00000168195.7	51	ENSMUSG00000022952	Runx1	runt related transcription factor 1	chr16_92696074	chr16_92696074_Runx1	Runx1
4162	chr16	92696080	92696080	1	*	0.18406	0.33824	-0.154181	0.0341953	-4.50883	0.00769155	0.00977299	6.51857e-06	0.00371273	Promoter (<=1kb)	16	92605398	92696125	90728	2	12394	ENSMUST00000168195.7	45	ENSMUSG00000022952	Runx1	runt related transcription factor 1	chr16_92696080	chr16_92696080_Runx1	Runx1
4170	chr16	92825124	92825124	1	*	0.735675	0.604402	0.131273	0.0345765	3.79659	0.00674152	0.00866133	0.000146701	0.0246438	Promoter (<=1kb)	16	92695592	92825778	130187	2	12394	ENSMUST00000186296.1	654	ENSMUSG00000022952	Runx1	runt related transcription factor 1	chr16_92825124	chr16_92825124_Runx1	Runx1
4276	chr17	24877819	24877819	1	*	0.191307	0.320794	-0.129487	0.0329092	-3.93468	0.00760563	0.00676298	8.33076e-05	0.0171479	Promoter (<=1kb)	17	24877656	24880680	3025	1	16005	ENSMUST00000234862.1	163	ENSMUSG00000046070	Igfals	insulin-like growth factor binding protein, acid labile subunit	chr17_24877819	chr17_24877819_Igfals	Igfals
4277	chr17	24877866	24877866	1	*	0.264376	0.442471	-0.178095	0.032826	-5.42542	0.00674152	0.00711911	5.78176e-08	0.000223173	Promoter (<=1kb)	17	24877656	24880680	3025	1	16005	ENSMUST00000234862.1	210	ENSMUSG00000046070	Igfals	insulin-like growth factor binding protein, acid labile subunit	chr17_24877866	chr17_24877866_Igfals	Igfals
4300	chr17	27558016	27558016	1	*	0.786	0.649861	0.136139	0.0385549	3.53105	0.00724418	0.00972427	0.000413921	0.0464495	Promoter (1-2kb)	17	27556695	27562808	6114	1	15361	ENSMUST00000231796.1	1321	ENSMUSG00000046711	Hmga1	high mobility group AT-hook 1	chr17_27558016	chr17_27558016_Hmga1	Hmga1
4750	chr17	83835756	83835756	1	*	0.348365	0.495467	-0.147102	0.0401837	-3.66073	0.0101039	0.011342	0.0002515	0.0341823	Promoter (<=1kb)	17	83835191	83835968	778	2	107766	ENSMUST00000234750.1	212	ENSMUSG00000000673	Haao	3-hydroxyanthranilate 3,4-dioxygenase	chr17_83835756	chr17_83835756_Haao	Haao
4751	chr17	83835762	83835762	1	*	0.414674	0.567831	-0.153156	0.0422324	-3.62651	0.00705342	0.0165443	0.000287272	0.0370246	Promoter (<=1kb)	17	83835191	83835968	778	2	107766	ENSMUST00000234750.1	206	ENSMUSG00000000673	Haao	3-hydroxyanthranilate 3,4-dioxygenase	chr17_83835762	chr17_83835762_Haao	Haao
4752	chr17	83835778	83835778	1	*	0.404435	0.586607	-0.182172	0.0474107	-3.84243	0.0156864	0.0157611	0.000121822	0.021863	Promoter (<=1kb)	17	83835191	83835968	778	2	107766	ENSMUST00000234750.1	190	ENSMUSG00000000673	Haao	3-hydroxyanthranilate 3,4-dioxygenase	chr17_83835778	chr17_83835778_Haao	Haao
4753	chr17	83835916	83835916	1	*	0.409393	0.591581	-0.182187	0.0418943	-4.34874	0.00789726	0.0155547	1.36923e-05	0.00567161	Promoter (<=1kb)	17	83835191	83835968	778	2	107766	ENSMUST00000234750.1	52	ENSMUSG00000000673	Haao	3-hydroxyanthranilate 3,4-dioxygenase	chr17_83835916	chr17_83835916_Haao	Haao
4754	chr17	83835924	83835924	1	*	0.495513	0.67542	-0.179907	0.0448954	-4.00724	0.0116833	0.00976362	6.14313e-05	0.0142165	Promoter (<=1kb)	17	83835191	83835968	778	2	107766	ENSMUST00000234750.1	44	ENSMUSG00000000673	Haao	3-hydroxyanthranilate 3,4-dioxygenase	chr17_83835924	chr17_83835924_Haao	Haao
4855	chr18	20745430	20745430	1	*	0.288937	0.148129	0.140808	0.0292187	4.81912	0.00674152	0.00884197	1.4419e-06	0.00149265	Promoter (<=1kb)	18	20684599	20746404	61806	2	56386	ENSMUST00000070080.5	974	ENSMUSG00000056124	B4galt6	UDP-Gal:betaGlcNAc beta 1,4-galactosyltransferase, polypeptide 6	chr18_20745430	chr18_20745430_B4galt6	B4galt6
4856	chr18	20944394	20944394	1	*	0.336433	0.509522	-0.173088	0.0490412	-3.52944	0.0165246	0.0105073	0.000416432	0.0466575	Promoter (<=1kb)	18	20944625	20983862	39238	1	67664	ENSMUST00000050004.2	-231	ENSMUSG00000033107	Rnf125	ring finger protein 125	chr18_20944394	chr18_20944394_Rnf125	Rnf125
4857	chr18	20944424	20944424	1	*	0.339825	0.488261	-0.148436	0.0344806	-4.30491	0.00713574	0.00674152	1.67057e-05	0.00643199	Promoter (<=1kb)	18	20944625	20983862	39238	1	67664	ENSMUST00000050004.2	-201	ENSMUSG00000033107	Rnf125	ring finger protein 125	chr18_20944424	chr18_20944424_Rnf125	Rnf125
4858	chr18	20944451	20944451	1	*	0.290563	0.503007	-0.212443	0.034899	-6.08738	0.00674152	0.00827307	1.14776e-09	2.63309e-05	Promoter (<=1kb)	18	20944625	20983862	39238	1	67664	ENSMUST00000050004.2	-174	ENSMUSG00000033107	Rnf125	ring finger protein 125	chr18_20944451	chr18_20944451_Rnf125	Rnf125
4859	chr18	20944455	20944455	1	*	0.307671	0.465434	-0.157763	0.0345134	-4.57105	0.00674152	0.00762684	4.85281e-06	0.00313188	Promoter (<=1kb)	18	20944625	20983862	39238	1	67664	ENSMUST00000050004.2	-170	ENSMUSG00000033107	Rnf125	ring finger protein 125	chr18_20944455	chr18_20944455_Rnf125	Rnf125
4860	chr18	20944462	20944462	1	*	0.347111	0.53323	-0.186119	0.0351618	-5.29321	0.00674152	0.00778654	1.20185e-07	0.000330979	Promoter (<=1kb)	18	20944625	20983862	39238	1	67664	ENSMUST00000050004.2	-163	ENSMUSG00000033107	Rnf125	ring finger protein 125	chr18_20944462	chr18_20944462_Rnf125	Rnf125
4861	chr18	20944535	20944535	1	*	0.200144	0.325805	-0.125661	0.0318327	-3.94755	0.00768362	0.00750209	7.89541e-05	0.0166175	Promoter (<=1kb)	18	20944625	20983862	39238	1	67664	ENSMUST00000050004.2	-90	ENSMUSG00000033107	Rnf125	ring finger protein 125	chr18_20944535	chr18_20944535_Rnf125	Rnf125
4862	chr18	20944568	20944568	1	*	0.161733	0.307064	-0.145331	0.0315812	-4.60181	0.00909999	0.00790041	4.18826e-06	0.0028758	Promoter (<=1kb)	18	20944625	20983862	39238	1	67664	ENSMUST00000050004.2	-57	ENSMUSG00000033107	Rnf125	ring finger protein 125	chr18_20944568	chr18_20944568_Rnf125	Rnf125
4863	chr18	20944587	20944587	1	*	0.113554	0.251132	-0.137578	0.0308926	-4.45342	0.00720293	0.0084155	8.45143e-06	0.0042858	Promoter (<=1kb)	18	20944625	20983862	39238	1	67664	ENSMUST00000050004.2	-38	ENSMUSG00000033107	Rnf125	ring finger protein 125	chr18_20944587	chr18_20944587_Rnf125	Rnf125
4864	chr18	20961127	20961127	1	*	0.0664129	0.226903	-0.16049	0.0445102	-3.60569	0.0114096	0.0151534	0.000311323	0.0389156	Promoter (<=1kb)	18	20961472	20983724	22253	1	67664	ENSMUST00000234316.1	-345	ENSMUSG00000033107	Rnf125	ring finger protein 125	chr18_20961127	chr18_20961127_Rnf125	Rnf125
4938	chr18	43436558	43436558	1	*	0.616907	0.485819	0.131088	0.0367475	3.56727	0.00674152	0.00950972	0.000360723	0.0426614	Promoter (1-2kb)	18	43320984	43438286	117303	2	22240	ENSMUST00000121805.8	1728	ENSMUSG00000024501	Dpysl3	dihydropyrimidinase-like 3	chr18_43436558	chr18_43436558_Dpysl3	Dpysl3
4939	chr18	43436563	43436563	1	*	0.601937	0.436713	0.165224	0.0367305	4.49827	0.00674152	0.0120523	6.85101e-06	0.00380817	Promoter (1-2kb)	18	43320984	43438286	117303	2	22240	ENSMUST00000121805.8	1723	ENSMUSG00000024501	Dpysl3	dihydropyrimidinase-like 3	chr18_43436563	chr18_43436563_Dpysl3	Dpysl3
4940	chr18	43436568	43436568	1	*	0.507072	0.344014	0.163058	0.042046	3.87808	0.00674152	0.0202249	0.000105286	0.0199418	Promoter (1-2kb)	18	43320984	43438286	117303	2	22240	ENSMUST00000121805.8	1718	ENSMUSG00000024501	Dpysl3	dihydropyrimidinase-like 3	chr18_43436568	chr18_43436568_Dpysl3	Dpysl3
4941	chr18	43436624	43436624	1	*	0.564477	0.408558	0.155919	0.0425152	3.66738	0.0068905	0.0194297	0.000245052	0.0336453	Promoter (1-2kb)	18	43320984	43438286	117303	2	22240	ENSMUST00000121805.8	1662	ENSMUSG00000024501	Dpysl3	dihydropyrimidinase-like 3	chr18_43436624	chr18_43436624_Dpysl3	Dpysl3
4942	chr18	43436655	43436655	1	*	0.694409	0.531284	0.163125	0.0416227	3.91913	0.00674152	0.0188981	8.88695e-05	0.0179136	Promoter (1-2kb)	18	43320984	43438286	117303	2	22240	ENSMUST00000121805.8	1631	ENSMUSG00000024501	Dpysl3	dihydropyrimidinase-like 3	chr18_43436655	chr18_43436655_Dpysl3	Dpysl3
4943	chr18	43436662	43436662	1	*	0.693893	0.553366	0.140527	0.0361382	3.88861	0.00674152	0.0122109	0.00010082	0.019375	Promoter (1-2kb)	18	43320984	43438286	117303	2	22240	ENSMUST00000121805.8	1624	ENSMUSG00000024501	Dpysl3	dihydropyrimidinase-like 3	chr18_43436662	chr18_43436662_Dpysl3	Dpysl3
5109	chr19	4216239	4216239	1	*	0.590325	0.392589	0.197736	0.0449224	4.40173	0.00707394	0.014853	1.07393e-05	0.00489973	Promoter (1-2kb)	19	4214594	4222513	7920	1	56708	ENSMUST00000126457.1	1645	ENSMUSG00000040663	Clcf1	cardiotrophin-like cytokine factor 1	chr19_4216239	chr19_4216239_Clcf1	Clcf1
5237	chr19	10842358	10842358	1	*	0.519994	0.381973	0.138021	0.0339692	4.06312	0.00831078	0.00678915	4.84214e-05	0.0122513	Promoter (<=1kb)	19	10842544	10857915	15372	1	65221	ENSMUST00000025646.2	-186	ENSMUSG00000024737	Slc15a3	solute carrier family 15, member 3	chr19_10842358	chr19_10842358_Slc15a3	Slc15a3
5238	chr19	10842459	10842459	1	*	0.575675	0.436198	0.139477	0.0320925	4.3461	0.00674152	0.00674152	1.3858e-05	0.00571178	Promoter (<=1kb)	19	10842544	10857915	15372	1	65221	ENSMUST00000025646.2	-85	ENSMUSG00000024737	Slc15a3	solute carrier family 15, member 3	chr19_10842459	chr19_10842459_Slc15a3	Slc15a3
5239	chr19	10842466	10842466	1	*	0.623811	0.456209	0.167602	0.0367461	4.56109	0.00674152	0.0105477	5.08885e-06	0.00320766	Promoter (<=1kb)	19	10842544	10857915	15372	1	65221	ENSMUST00000025646.2	-78	ENSMUSG00000024737	Slc15a3	solute carrier family 15, member 3	chr19_10842466	chr19_10842466_Slc15a3	Slc15a3
5641	chr2	32776382	32776382	1	*	0.436658	0.302821	0.133837	0.0350667	3.81663	0.00674152	0.0100783	0.000135287	0.0234387	Promoter (<=1kb)	2	32775865	32777449	1585	1	329384	ENSMUST00000138214.1	517	ENSMUSG00000053746	Ptrh1	peptidyl-tRNA hydrolase 1 homolog	chr2_32776382	chr2_32776382_Ptrh1	Ptrh1
5876	chr2	126499969	126499969	1	*	0.472364	0.332881	0.139483	0.0377597	3.69397	0.00876102	0.00954449	0.000220779	0.0316446	Promoter (<=1kb)	2	126371585	126499989	128405	2	241633	ENSMUST00000147517.7	20	ENSMUSG00000060131	Atp8b4	ATPase, class I, type 8B, member 4	chr2_126499969	chr2_126499969_Atp8b4	Atp8b4
5877	chr2	126500087	126500087	1	*	0.770675	0.616522	0.154153	0.0398845	3.86497	0.00674152	0.0143593	0.000111103	0.0206345	Promoter (<=1kb)	2	126371585	126499989	128405	2	241633	ENSMUST00000147517.7	-98	ENSMUSG00000060131	Atp8b4	ATPase, class I, type 8B, member 4	chr2_126500087	chr2_126500087_Atp8b4	Atp8b4
6915	chr4	107305726	107305726	1	*	0.194902	0.301849	-0.106947	0.0304647	-3.51053	0.0083358	0.00674152	0.000447215	0.0487986	Promoter (1-2kb)	4	107299817	107307066	7250	2	13370	ENSMUST00000145332.1	1340	ENSMUSG00000034785	Dio1	deiodinase, iodothyronine, type I	chr4_107305726	chr4_107305726_Dio1	Dio1
7087	chr4	126024420	126024420	1	*	0.422329	0.303303	0.119026	0.0331615	3.58928	0.0069125	0.00770035	0.000331589	0.0403858	Promoter (<=1kb)	4	126024550	126044440	19891	1	12986	ENSMUST00000106162.7	-130	ENSMUSG00000028859	Csf3r	colony stimulating factor 3 receptor (granulocyte)	chr4_126024420	chr4_126024420_Csf3r	Csf3r
7088	chr4	126024444	126024444	1	*	0.586827	0.422662	0.164165	0.0412624	3.97856	0.00674152	0.0164924	6.93339e-05	0.0153388	Promoter (<=1kb)	4	126024550	126044440	19891	1	12986	ENSMUST00000106162.7	-106	ENSMUSG00000028859	Csf3r	colony stimulating factor 3 receptor (granulocyte)	chr4_126024444	chr4_126024444_Csf3r	Csf3r
7514	chr4	149160097	149160097	1	*	0.857381	0.700497	0.156884	0.0288534	5.43729	0.0069061	0.0072627	5.40965e-08	0.000213616	Promoter (<=1kb)	4	149155192	149159999	4808	2	110208	ENSMUST00000124409.1	-98	ENSMUSG00000028961	Pgd	phosphogluconate dehydrogenase	chr4_149160097	chr4_149160097_Pgd	Pgd
7515	chr4	149160113	149160113	1	*	0.843908	0.72041	0.123498	0.0309698	3.9877	0.0106512	0.00723218	6.67174e-05	0.0149366	Promoter (<=1kb)	4	149155192	149159999	4808	2	110208	ENSMUST00000124409.1	-114	ENSMUSG00000028961	Pgd	phosphogluconate dehydrogenase	chr4_149160113	chr4_149160113_Pgd	Pgd
7516	chr4	149160132	149160132	1	*	0.841801	0.710164	0.131637	0.0311867	4.22092	0.00946591	0.00674152	2.43304e-05	0.00805854	Promoter (<=1kb)	4	149155192	149159999	4808	2	110208	ENSMUST00000124409.1	-133	ENSMUSG00000028961	Pgd	phosphogluconate dehydrogenase	chr4_149160132	chr4_149160132_Pgd	Pgd
7517	chr4	149160168	149160168	1	*	0.758773	0.623373	0.135399	0.0329803	4.10547	0.00674152	0.007938	4.03497e-05	0.0110075	Promoter (<=1kb)	4	149155192	149159999	4808	2	110208	ENSMUST00000124409.1	-169	ENSMUSG00000028961	Pgd	phosphogluconate dehydrogenase	chr4_149160168	chr4_149160168_Pgd	Pgd
7518	chr4	149160192	149160192	1	*	0.851976	0.722734	0.129242	0.0280484	4.60784	0.00674152	0.00674152	4.06876e-06	0.00282694	Promoter (<=1kb)	4	149155192	149159999	4808	2	110208	ENSMUST00000124409.1	-193	ENSMUSG00000028961	Pgd	phosphogluconate dehydrogenase	chr4_149160192	chr4_149160192_Pgd	Pgd
7565	chr4	150128564	150128564	1	*	0.444863	0.595229	-0.150366	0.0385497	-3.90057	0.00674152	0.0136036	9.59676e-05	0.0188294	Promoter (<=1kb)	4	150128946	150140039	11094	1	56485	ENSMUST00000136610.7	-382	ENSMUSG00000028976	Slc2a5	solute carrier family 2 (facilitated glucose transporter), member 5	chr4_150128564	chr4_150128564_Slc2a5	Slc2a5
7566	chr4	150128620	150128620	1	*	0.371428	0.522994	-0.151566	0.0406055	-3.73265	0.01003	0.0128835	0.000189474	0.0288345	Promoter (<=1kb)	4	150128946	150140039	11094	1	56485	ENSMUST00000136610.7	-326	ENSMUSG00000028976	Slc2a5	solute carrier family 2 (facilitated glucose transporter), member 5	chr4_150128620	chr4_150128620_Slc2a5	Slc2a5
7567	chr4	150128631	150128631	1	*	0.430529	0.578099	-0.14757	0.0363384	-4.06099	0.00674152	0.0108094	4.88641e-05	0.0123059	Promoter (<=1kb)	4	150128946	150140039	11094	1	56485	ENSMUST00000136610.7	-315	ENSMUSG00000028976	Slc2a5	solute carrier family 2 (facilitated glucose transporter), member 5	chr4_150128631	chr4_150128631_Slc2a5	Slc2a5
7922	chr5	96793408	96793408	1	*	0.114725	0.0137359	0.100989	0.0278412	3.62731	0.0104363	0.0126491	0.000286386	0.0369535	Promoter (<=1kb)	5	96793385	96845966	52582	1	11745	ENSMUST00000031447.11	23	ENSMUSG00000029484	Anxa3	annexin A3	chr5_96793408	chr5_96793408_Anxa3	Anxa3
8632	chr6	48906084	48906084	1	*	0.706933	0.580352	0.126582	0.0323986	3.90702	0.0072096	0.00674152	9.34432e-05	0.0185226	Promoter (1-2kb)	6	48904986	48909187	4202	1	76507	ENSMUST00000167529.2	1098	ENSMUSG00000029811	Aoc1	amine oxidase, copper-containing 1	chr6_48906084	chr6_48906084_Aoc1	Aoc1
8633	chr6	48906109	48906109	1	*	0.677524	0.538225	0.139299	0.037336	3.73095	0.0117905	0.00747073	0.00019076	0.0289245	Promoter (1-2kb)	6	48904986	48909187	4202	1	76507	ENSMUST00000167529.2	1123	ENSMUSG00000029811	Aoc1	amine oxidase, copper-containing 1	chr6_48906109	chr6_48906109_Aoc1	Aoc1
8741	chr6	72550708	72550708	1	*	0.837318	0.694573	0.142745	0.0365155	3.90916	0.01156	0.0127918	9.26174e-05	0.0184157	Promoter (1-2kb)	6	72549652	72555824	6173	1	12332	ENSMUST00000134809.7	1056	ENSMUSG00000056737	Capg	capping protein (actin filament), gelsolin-like	chr6_72550708	chr6_72550708_Capg	Capg
8742	chr6	72550798	72550798	1	*	0.816096	0.698381	0.117715	0.0302531	3.89102	0.00900743	0.00728192	9.98229e-05	0.0192753	Promoter (1-2kb)	6	72549652	72555824	6173	1	12332	ENSMUST00000134809.7	1146	ENSMUSG00000056737	Capg	capping protein (actin filament), gelsolin-like	chr6_72550798	chr6_72550798_Capg	Capg
8743	chr6	72550822	72550822	1	*	0.786229	0.648954	0.137276	0.0308784	4.44568	0.00717722	0.00773394	8.76129e-06	0.00437843	Promoter (1-2kb)	6	72549652	72555824	6173	1	12332	ENSMUST00000134809.7	1170	ENSMUSG00000056737	Capg	capping protein (actin filament), gelsolin-like	chr6_72550822	chr6_72550822_Capg	Capg
8744	chr6	72550826	72550826	1	*	0.80334	0.674258	0.129082	0.0339387	3.80337	0.00992178	0.0100885	0.00014274	0.0242091	Promoter (1-2kb)	6	72549652	72555824	6173	1	12332	ENSMUST00000134809.7	1174	ENSMUSG00000056737	Capg	capping protein (actin filament), gelsolin-like	chr6_72550826	chr6_72550826_Capg	Capg
8745	chr6	72550832	72550832	1	*	0.857291	0.717897	0.139395	0.031199	4.46792	0.010447	0.00942241	7.89829e-06	0.0041346	Promoter (1-2kb)	6	72549652	72555824	6173	1	12332	ENSMUST00000134809.7	1180	ENSMUSG00000056737	Capg	capping protein (actin filament), gelsolin-like	chr6_72550832	chr6_72550832_Capg	Capg
8772	chr6	87496134	87496134	1	*	0.788395	0.641456	0.146939	0.0368111	3.9917	0.00967871	0.00692721	6.56005e-05	0.0148209	Promoter (<=1kb)	6	87458545	87496314	37770	2	232201	ENSMUST00000145128.7	180	ENSMUSG00000030047	Arhgap25	Rho GTPase activating protein 25	chr6_87496134	chr6_87496134_Arhgap25	Arhgap25
9215	chr7	29313105	29313105	1	*	0.754769	0.46232	0.292449	0.0520851	5.61482	0.0113334	0.0131344	1.96768e-08	0.000117278	Promoter (<=1kb)	7	29312855	29315737	2883	1	29861	ENSMUST00000142958.1	250	ENSMUSG00000030584	Dpf1	D4, zinc and double PHD fingers family 1	chr7_29313105	chr7_29313105_Dpf1	Dpf1
9290	chr7	45241046	45241046	1	*	0.115842	0.269387	-0.153545	0.0318001	-4.82845	0.0139142	0.00738829	1.37602e-06	0.00145107	Promoter (<=1kb)	7	45241085	45273367	32283	1	381884	ENSMUST00000213347.1	-39	ENSMUSG00000094152	Slc6a16	solute carrier family 6, member 16	chr7_45241046	chr7_45241046_Slc6a16	Slc6a16
9291	chr7	45241061	45241061	1	*	0.124735	0.236045	-0.11131	0.030523	-3.64676	0.012155	0.00703556	0.000265572	0.0353469	Promoter (<=1kb)	7	45241085	45273367	32283	1	381884	ENSMUST00000213347.1	-24	ENSMUSG00000094152	Slc6a16	solute carrier family 6, member 16	chr7_45241061	chr7_45241061_Slc6a16	Slc6a16
9292	chr7	45241199	45241199	1	*	0.221203	0.339208	-0.118005	0.0314518	-3.75193	0.00925294	0.00695075	0.000175476	0.0275794	Promoter (<=1kb)	7	45241085	45273367	32283	1	381884	ENSMUST00000213347.1	114	ENSMUSG00000094152	Slc6a16	solute carrier family 6, member 16	chr7_45241199	chr7_45241199_Slc6a16	Slc6a16
9486	chr7	100964059	100964059	1	*	0.755461	0.618653	0.136808	0.0381125	3.58958	0.00849035	0.00851366	0.000331208	0.0403558	Promoter (<=1kb)	7	100937630	100964391	26762	2	233571	ENSMUST00000060174.5	332	ENSMUSG00000048779	P2ry6	pyrimidinergic receptor P2Y, G-protein coupled, 6	chr7_100964059	chr7_100964059_P2ry6	P2ry6
9549	chr7	119526656	119526656	1	*	0.212104	0.433383	-0.221278	0.0513261	-4.31122	0.00886795	0.014496	1.62356e-05	0.00632306	Promoter (<=1kb)	7	119526341	119534928	8588	1	272428	ENSMUST00000207813.1	315	ENSMUSG00000030972	Acsm5	acyl-CoA synthetase medium-chain family member 5	chr7_119526656	chr7_119526656_Acsm5	Acsm5
9550	chr7	119526671	119526671	1	*	0.240893	0.482329	-0.241436	0.047717	-5.05975	0.00822229	0.0166614	4.19809e-07	0.000719943	Promoter (<=1kb)	7	119526341	119534928	8588	1	272428	ENSMUST00000207813.1	330	ENSMUSG00000030972	Acsm5	acyl-CoA synthetase medium-chain family member 5	chr7_119526671	chr7_119526671_Acsm5	Acsm5
9551	chr7	119526819	119526819	1	*	0.287142	0.513475	-0.226333	0.0462988	-4.88852	0.00985576	0.0117749	1.01599e-06	0.00122795	Promoter (<=1kb)	7	119526341	119534928	8588	1	272428	ENSMUST00000207813.1	478	ENSMUSG00000030972	Acsm5	acyl-CoA synthetase medium-chain family member 5	chr7_119526819	chr7_119526819_Acsm5	Acsm5
9552	chr7	119526826	119526826	1	*	0.34122	0.558784	-0.217563	0.0469356	-4.63536	0.00742172	0.0137609	3.56313e-06	0.00258339	Promoter (<=1kb)	7	119526341	119534928	8588	1	272428	ENSMUST00000207813.1	485	ENSMUSG00000030972	Acsm5	acyl-CoA synthetase medium-chain family member 5	chr7_119526826	chr7_119526826_Acsm5	Acsm5
9553	chr7	119526864	119526864	1	*	0.281716	0.491655	-0.209939	0.0530013	-3.96101	0.00809539	0.0239358	7.46332e-05	0.0160526	Promoter (<=1kb)	7	119526341	119534928	8588	1	272428	ENSMUST00000207813.1	523	ENSMUSG00000030972	Acsm5	acyl-CoA synthetase medium-chain family member 5	chr7_119526864	chr7_119526864_Acsm5	Acsm5
9573	chr7	126703053	126703053	1	*	0.768645	0.61695	0.151695	0.0373765	4.05856	0.0113834	0.00857071	4.93764e-05	0.0123837	Promoter (<=1kb)	7	126699881	126703173	3293	2	12721	ENSMUST00000173108.7	120	ENSMUSG00000030707	Coro1a	coronin, actin binding protein 1A	chr7_126703053	chr7_126703053_Coro1a	Coro1a
9574	chr7	126703086	126703086	1	*	0.753899	0.608634	0.145264	0.0380074	3.822	0.0080468	0.0113467	0.000132375	0.0230927	Promoter (<=1kb)	7	126699881	126703173	3293	2	12721	ENSMUST00000173108.7	87	ENSMUSG00000030707	Coro1a	coronin, actin binding protein 1A	chr7_126703086	chr7_126703086_Coro1a	Coro1a
9575	chr7	126703088	126703088	1	*	0.846937	0.695943	0.150994	0.0311022	4.85477	0.00729149	0.00795296	1.20526e-06	0.00135439	Promoter (<=1kb)	7	126699881	126703173	3293	2	12721	ENSMUST00000173108.7	85	ENSMUSG00000030707	Coro1a	coronin, actin binding protein 1A	chr7_126703088	chr7_126703088_Coro1a	Coro1a
9691	chr7	142461788	142461788	1	*	0.799701	0.651195	0.148507	0.0412718	3.59826	0.00674152	0.0194863	0.000320356	0.0396051	Promoter (<=1kb)	7	142460864	142494603	33740	1	16985	ENSMUST00000105967.7	924	ENSMUSG00000018819	Lsp1	lymphocyte specific 1	chr7_142461788	chr7_142461788_Lsp1	Lsp1
9819	chr8	45295101	45295101	1	*	0.426086	0.63372	-0.207633	0.0505422	-4.10812	0.0104614	0.0201002	3.989e-05	0.0109262	Promoter (<=1kb)	8	45266689	45294859	28171	2	16621	ENSMUST00000026907.5	-242	ENSMUSG00000109764	Klkb1	kallikrein B, plasma 1	chr8_45295101	chr8_45295101_Klkb1	Klkb1
9827	chr8	46493961	46493961	1	*	0.398796	0.52995	-0.131154	0.0357275	-3.67095	0.00674152	0.00915713	0.000241655	0.0333622	Promoter (1-2kb)	8	46492832	46534480	41649	1	14081	ENSMUST00000110371.7	1129	ENSMUSG00000018796	Acsl1	acyl-CoA synthetase long-chain family member 1	chr8_46493961	chr8_46493961_Acsl1	Acsl1
9880	chr8	70502363	70502363	1	*	0.396519	0.261309	0.13521	0.0372286	3.6319	0.00722206	0.00734697	0.000281345	0.0365864	Promoter (1-2kb)	8	70501133	70504030	2898	1	12931	ENSMUST00000127983.1	1230	ENSMUSG00000007888	Crlf1	cytokine receptor-like factor 1	chr8_70502363	chr8_70502363_Crlf1	Crlf1
10307	chr8	121944361	121944361	1	*	0.449868	0.615182	-0.165314	0.040736	-4.05819	0.00774169	0.0163915	4.94555e-05	0.012401	Promoter (<=1kb)	8	121916126	121944904	28779	2	12352	ENSMUST00000057653.7	543	ENSMUSG00000025317	Car5a	carbonic anhydrase 5a, mitochondrial	chr8_121944361	chr8_121944361_Car5a	Car5a
10308	chr8	121944379	121944379	1	*	0.475385	0.626551	-0.151166	0.0363611	-4.15735	0.00674152	0.00899358	3.21956e-05	0.00954318	Promoter (<=1kb)	8	121916126	121944904	28779	2	12352	ENSMUST00000057653.7	525	ENSMUSG00000025317	Car5a	carbonic anhydrase 5a, mitochondrial	chr8_121944379	chr8_121944379_Car5a	Car5a
10468	chr9	43225007	43225007	1	*	0.391308	0.53301	-0.141702	0.0398734	-3.55379	0.00894869	0.0101981	0.000379725	0.0439968	Promoter (<=1kb)	9	43223938	43225092	1155	2	102644	ENSMUST00000215387.1	85	ENSMUSG00000032014	Oaf	out at first homolog	chr9_43225007	chr9_43225007_Oaf	Oaf
10469	chr9	43225237	43225237	1	*	0.233568	0.391686	-0.158118	0.0347053	-4.55602	0.00732644	0.00832988	5.21318e-06	0.00323831	Promoter (<=1kb)	9	43223938	43225092	1155	2	102644	ENSMUST00000215387.1	-145	ENSMUSG00000032014	Oaf	out at first homolog	chr9_43225237	chr9_43225237_Oaf	Oaf
10473	chr9	43239041	43239041	1	*	0.0403114	0.158294	-0.117982	0.029731	-3.96832	0.00906384	0.0112762	7.23807e-05	0.0157853	Promoter (<=1kb)	9	43221235	43239911	18677	2	102644	ENSMUST00000034512.6	870	ENSMUSG00000032014	Oaf	out at first homolog	chr9_43239041	chr9_43239041_Oaf	Oaf
10818	chr9	119560772	119560772	1	*	0.185022	0.325429	-0.140407	0.0374393	-3.75024	0.00941859	0.00980776	0.000176665	0.0276739	Promoter (1-2kb)	9	119483408	119562678	79271	2	20271	ENSMUST00000065196.12	1906	ENSMUSG00000032511	Scn5a	sodium channel, voltage-gated, type V, alpha	chr9_119560772	chr9_119560772_Scn5a	Scn5a
10819	chr9	119562602	119562602	1	*	0.473668	0.352854	0.120814	0.0338843	3.56549	0.00777906	0.00734006	0.000363179	0.0428556	Promoter (<=1kb)	9	119483408	119562678	79271	2	20271	ENSMUST00000065196.12	76	ENSMUSG00000032511	Scn5a	sodium channel, voltage-gated, type V, alpha	chr9_119562602	chr9_119562602_Scn5a	Scn5a
10922	chrX	97376543	97376543	1	*	0.25422	0.120234	0.133986	0.0370488	3.61648	0.0131498	0.00807499	0.000298637	0.0379249	Promoter (<=1kb)	20	97337138	97377150	40013	2	245527	ENSMUST00000113832.1	607	ENSMUSG00000034457	Eda2r	ectodysplasin A2 receptor	chrX_97376543	chrX_97376543_Eda2r	Eda2r
