# Supplementary material for: Multi-Layer Omics Analysis Identifies Anxa3 and Coro1a as Candidate Targets of Pien Tze Huang in a Mouse Model of Liver Fibrosis
Source: Biomedicines. 2026 Jul 10;14(7):1550. doi: 10.3390/biomedicines14071550 (PMC13406053; doi:10.3390/biomedicines14071550)
Supplement: Supplementary file 1 [file biomedicines-14-01550-s001.zip › Table S5.xlsx]

## Sheet: 44mrna
		logFC	unshrunk.logFC	logCPM	PValue	FDR
ENSMUSG00000034457	Eda2r	-2.88724	-2.88849	3.30824	1.18047e-30	1.16639e-27	Eda2r
ENSMUSG00000024737	Slc15a3	-1.84804	-1.84819	5.16791	1.75233e-12	2.65014e-10	Slc15a3
ENSMUSG00000029811	Aoc1	-4.88346	-4.89853	1.74034	5.66241e-12	7.69932e-10	Aoc1
ENSMUSG00000018008	Cyth4	-1.65328	-1.65341	5.20034	1.73872e-09	1.62073e-07	Cyth4
ENSMUSG00000056737	Capg	-2.04183	-2.04226	3.94422	1.7685e-09	1.63818e-07	Capg
ENSMUSG00000030047	Arhgap25	-1.69225	-1.69254	4.0813	2.15449e-09	1.97109e-07	Arhgap25
ENSMUSG00000022952	Runx1	-1.9552	-1.95545	4.6079	1.36822e-08	1.04851e-06	Runx1
ENSMUSG00000028961	Pgd	-1.7161	-1.71618	6.04101	1.33485e-07	8.67709e-06	Pgd
ENSMUSG00000094152	Slc6a16	2.4139	2.41868	0.866872	1.48613e-07	9.4532e-06	Slc6a16
ENSMUSG00000029484	Anxa3	-1.6527	-1.65292	4.43266	5.16662e-07	2.80493e-05	Anxa3
ENSMUSG00000006711	D130043K22Rik	1.90309	1.90456	1.99914	7.38076e-07	3.82484e-05	D130043K22Rik
ENSMUSG00000109764	Klkb1	1.6048	1.60482	8.29629	2.95036e-06	0.000129755	Klkb1
ENSMUSG00000056124	B4galt6	-1.50174	-1.50201	3.95183	6.92811e-06	0.00027455	B4galt6
ENSMUSG00000025574	Tk1	1.66964	1.6698	4.94925	7.83801e-06	0.000304901	Tk1
ENSMUSG00000025351	Cd63	-2.00861	-2.00882	4.91252	8.62877e-06	0.000328759	Cd63
ENSMUSG00000004558	Ndrg2	1.48617	1.48618	9.9636	2.43024e-05	0.000833763	Ndrg2
ENSMUSG00000030707	Coro1a	-1.78745	-1.78766	4.64051	4.61263e-05	0.00146077	Coro1a
ENSMUSG00000025317	Car5a	1.79898	1.79917	4.85195	6.40847e-05	0.00195432	Car5a
ENSMUSG00000033107	Rnf125	1.56009	1.56017	5.94548	6.42862e-05	0.00195644	Rnf125
ENSMUSG00000007888	Crlf1	-2.85996	-2.88409	-0.856808	0.00010352	0.00296192	Crlf1
ENSMUSG00000060131	Atp8b4	-1.62866	-1.62913	3.34279	0.000109883	0.00312587	Atp8b4
ENSMUSG00000028976	Slc2a5	2.28476	2.28668	2.03841	0.000146414	0.00404851	Slc2a5
ENSMUSG00000018796	Acsl1	1.58528	1.58528	10.3311	0.000200922	0.00529869	Acsl1
ENSMUSG00000022102	Dok2	-1.67123	-1.67208	2.53164	0.000255473	0.00658499	Dok2
ENSMUSG00000030972	Acsm5	1.38878	1.38881	6.94945	0.000343949	0.00853881	Acsm5
ENSMUSG00000045912	C2cd4c	-2.32504	-2.33896	-0.651227	0.000537265	0.0127087	C2cd4c
ENSMUSG00000032014	Oaf	1.45858	1.45861	7.00274	0.000589866	0.0138548	Oaf
ENSMUSG00000059089	Fcgr4	-1.44951	-1.44992	3.29624	0.000804885	0.0184093	Fcgr4
ENSMUSG00000053746	Ptrh1	-2.8876	-2.89647	0.536242	0.000824045	0.0188184	Ptrh1
ENSMUSG00000048779	P2ry6	-1.46962	-1.47024	2.72429	0.000852721	0.0193837	P2ry6
ENSMUSG00000040663	Clcf1	-1.62368	-1.62425	3.04107	0.00118332	0.0259055	Clcf1
ENSMUSG00000026417	Pigr	1.30514	1.30514	10.4711	0.00120941	0.0263212	Pigr
ENSMUSG00000032511	Scn5a	-3.55856	-3.56656	1.36116	0.00122614	0.0265682	Scn5a
ENSMUSG00000057729	Prtn3	-2.86819	-2.87431	1.03108	0.00128779	0.0277014	Prtn3
ENSMUSG00000030584	Dpf1	-2.34798	-2.36143	-0.558777	0.00150251	0.0314554	Dpf1
ENSMUSG00000046070	Igfals	1.3602	1.36025	6.24734	0.00150958	0.0314554	Igfals
ENSMUSG00000046711	Hmga1	-1.61488	-1.61509	4.43702	0.00157878	0.0327261	Hmga1
ENSMUSG00000024501	Dpysl3	-1.34544	-1.34564	4.15995	0.00163198	0.0337345	Dpysl3
ENSMUSG00000112129	Pbld1	1.47484	1.47486	7.67589	0.00170552	0.0347219	Pbld1
ENSMUSG00000000673	Haao	1.32172	1.32173	7.67811	0.00178011	0.0359932	Haao
ENSMUSG00000028859	Csf3r	-1.75184	-1.75215	4.0716	0.00202196	0.0402249	Csf3r
ENSMUSG00000018819	Lsp1	-1.42178	-1.42203	3.95542	0.00208624	0.041337	Lsp1
ENSMUSG00000025792	Slc25a10	1.31068	1.3107	7.1956	0.0022602	0.0442516	Slc25a10
ENSMUSG00000034785	Dio1	1.68302	1.68311	5.77352	0.00249372	0.0479371	Dio1
