# Supplementary material for: Multi-Layer Omics Analysis Identifies Anxa3 and Coro1a as Candidate Targets of Pien Tze Huang in a Mouse Model of Liver Fibrosis
Source: Biomedicines. 2026 Jul 10;14(7):1550. doi: 10.3390/biomedicines14071550 (PMC13406053; doi:10.3390/biomedicines14071550)
Supplement: Supplementary file 1 [file biomedicines-14-01550-s001.zip › Table S6.xlsx]

## Sheet: TMT
Accession	Description	ΣCoverage	Biological Process	Cell Component	Molecular Function	KEGG Pathways	Σ# Proteins	Σ# Unique Peptides	Σ# Peptides	Σ# PSMs	Coverage A2	# Peptides A2	# PSM A2	Coverage B2	# Peptides B2	# PSM B2	A4: 127_N/126	A4: 127_C/126	A4: 128_N/126	B4: 127_N/126	B4: 127_C/126	B4: 128_N/126	A4: 128_C/126	A4: 129_N/126	A4: 129_C/126	B4: 128_C/126	B4: 129_N/126	B4: 129_C/126	A4: 130_N/126	A4: 130_C/126	A4: 131/126	B4: 130_N/126	B4: 130_C/126	B4: 131/126	# AAs	MW [kDa]	calc. pI	FC	Pvalue	adj.P
																	YC1	YC2	YC3	YC6	YC7	YC8	YT1	YT2	YT3	YT4	YT5	YT6	YX1	YX2	YX3	YX4	YX5	YX6
																	YC	YC	YC	YC	YC	YC	YT	YT	YT	YT	YT	YT	YX	YX	YX	YX	YX	YX
P20801	Troponin C, skeletal muscle OS=Mus musculus OX=10090 GN=Tnnc2 PE=1 SV=2 - [TNNC2_MOUSE]	11.88	GO:0050881,musculoskeletal movement|GO:0032501,multicellular organismal process|GO:0044707,single-multicellular organism process|GO:0006936,muscle contraction|GO:0050879,multicellular organismal movement|GO:0006941,striated muscle contraction|GO:0003012,muscle system process|GO:0044699,single-organism process|GO:0003009,skeletal muscle contraction|GO:0003008,system process|GO:0044057,regulation o…	GO:0015629,actin cytoskeleton|GO:0030016,myofibril|GO:0030017,sarcomere|GO:0043229,intracellular organelle|GO:0043228,non-membrane-bounded organelle|GO:0043226,organelle|GO:0005856,cytoskeleton|GO:0044430,cytoskeletal part|GO:0005737,cytoplasm|GO:0043292,contractile fiber|GO:0043234,protein complex|GO:0005865,striated muscle thin filament|GO:0005861,troponin complex|GO:0036379,myofilament|GO:0032…	GO:0043169,cation binding|GO:0008092,cytoskeletal protein binding|GO:0043167,ion binding|GO:0003779,actin binding|GO:0005509,calcium ion binding|GO:0005515,protein binding|GO:0046872,metal ion binding|GO:0005488,binding|GO:0048306,calcium-dependent protein binding|GO:0051015,actin filament binding|GO:0044877,macromolecular complex binding|GO:0032403,protein complex binding	mmu04020,Calcium signaling pathway	2	1	2	2	11.88	2	2				0.186027	0.26126	0.213736				2.36192	2.25904	2.30152				0.372735	0.264153	0.213239				160	18.0984	4.1958	0.122807	3.42497e-06	0.0198957
Q62266	Cornifin-A OS=Mus musculus OX=10090 GN=Sprr1a PE=1 SV=1 - [SPR1A_MOUSE]	16.67	GO:0018149,peptide cross-linking|GO:0030154,cell differentiation|GO:0008544,epidermis development|GO:0007275,multicellular organism development|GO:0044699,single-organism process|GO:0044267,cellular protein metabolic process|GO:0044260,cellular macromolecule metabolic process|GO:0048869,cellular developmental process|GO:0071704,organic substance metabolic process|GO:0048513,animal organ developme…	GO:0005737,cytoplasm|GO:0016020,membrane|GO:0044464,cell part|GO:0005623,cell|GO:0005622,intracellular|GO:0071944,cell periphery|GO:0005886,plasma membrane|GO:0044424,intracellular part|GO:0001533,cornified envelope	GO:0030674,protein binding, bridging|GO:0005198,structural molecule activity|GO:0005488,binding|GO:0005515,protein binding|GO:0060090,binding, bridging|GO:0030280,structural constituent of epidermis	0	2	2	2	7	16.67	2	4	16.67	2	3	0.27099	0.365472	0.311422	0.427477	0.460175	0.334646	2.40739	2.09468	2.19103	2.65006	2.26766	2.27375	0.424723	0.353254	0.303225	0.511324	0.4125	0.413827	144	15.7546	7.85498	0.174212	6.33048e-10	3.67738e-06
Q5SX40	Myosin-1 OS=Mus musculus OX=10090 GN=Myh1 PE=1 SV=1 - [MYH1_MOUSE]	29.51	GO:0032501,multicellular organismal process|GO:0006936,muscle contraction|GO:0044707,single-multicellular organism process|GO:0003012,muscle system process|GO:0008152,metabolic process|GO:0044699,single-organism process|GO:0003008,system process|GO:0044763,single-organism cellular process|GO:0009987,cellular process|GO:0007017,microtubule-based process|GO:0007018,microtubule-based movement|GO:000…	GO:0036464,cytoplasmic ribonucleoprotein granule|GO:0035770,ribonucleoprotein granule|GO:0015629,actin cytoskeleton|GO:0030016,myofibril|GO:0030017,sarcomere|GO:0043229,intracellular organelle|GO:0043228,non-membrane-bounded organelle|GO:0044430,cytoskeletal part|GO:0030529,intracellular ribonucleoprotein complex|GO:0043226,organelle|GO:0030054,cell junction|GO:0005856,cytoskeleton|GO:0032982,myo…	GO:0035639,purine ribonucleoside triphosphate binding|GO:0005488,binding|GO:0043167,ion binding|GO:1901363,heterocyclic compound binding|GO:1901265,nucleoside phosphate binding|GO:0001882,nucleoside binding|GO:0043168,anion binding|GO:0000166,nucleotide binding|GO:0003779,actin binding|GO:0001883,purine nucleoside binding|GO:0032549,ribonucleoside binding|GO:0017076,purine nucleotide binding|GO:0…	mmu04530,Tight junction	38	4	53	157	24.41	41	74	24.46	43	83	0.316428	0.406108	0.361685	0.457781	0.539029	0.398384	2.04796	2.36779	2.28494	2.05806	1.86557	1.74484	0.410716	0.409753	0.297913	0.42628	0.40619	0.398831	1942	223.203	5.75732	0.189963	1.11746e-08	6.49132e-05
F6RL36	Troponin T, fast skeletal muscle (Fragment) OS=Mus musculus OX=10090 GN=Tnnt3 PE=1 SV=1 - [F6RL36_MOUSE]	34.58	GO:0010038,response to metal ion|GO:0019222,regulation of metabolic process|GO:0048468,cell development|GO:0072359,circulatory system development|GO:0072358,cardiovascular system development|GO:0003015,heart process|GO:0071840,cellular component organization or biogenesis|GO:0007517,muscle organ development|GO:0048869,cellular developmental process|GO:0048513,animal organ development|GO:0044093,p…	GO:0015629,actin cytoskeleton|GO:0030016,myofibril|GO:0030017,sarcomere|GO:0043229,intracellular organelle|GO:0043228,non-membrane-bounded organelle|GO:0043226,organelle|GO:0005856,cytoskeleton|GO:0044430,cytoskeletal part|GO:0005737,cytoplasm|GO:0043292,contractile fiber|GO:0043234,protein complex|GO:0005865,striated muscle thin filament|GO:0005861,troponin complex|GO:0036379,myofilament|GO:0032…	GO:0016787,hydrolase activity|GO:0016818,hydrolase activity, acting on acid anhydrides, in phosphorus-containing anhydrides|GO:0005200,structural constituent of cytoskeleton|GO:0005515,protein binding|GO:0003824,catalytic activity|GO:0008092,cytoskeletal protein binding|GO:0017111,nucleoside-triphosphatase activity|GO:0016817,hydrolase activity, acting on acid anhydrides|GO:0005198,structural mol…	mmu04261,Adrenergic signaling in cardiomyocytes|mmu04260,Cardiac muscle contraction|mmu05414,Dilated cardiomyopathy|mmu05410,Hypertrophic cardiomyopathy	32	6	6	21	34.58	6	12	28.04	5	9	0.453598	0.568263	0.523448	0.482695	0.684244	0.497746	2.1572	2.08806	1.87875	1.99376	1.90563	1.64354	0.554353	0.491146	0.442223	0.512317	0.578886	0.434584	214	25.6643	8.11865	0.258295	4.51408e-09	2.62223e-05
P11404	Fatty acid-binding protein, heart OS=Mus musculus OX=10090 GN=Fabp3 PE=1 SV=5 - [FABPH_MOUSE]	18.8	GO:0034440,lipid oxidation|GO:0019220,regulation of phosphate metabolic process|GO:0080090,regulation of primary metabolic process|GO:0019222,regulation of metabolic process|GO:0006820,anion transport|GO:0044281,small molecule metabolic process|GO:0044283,small molecule biosynthetic process|GO:0044710,single-organism metabolic process|GO:0044711,single-organism biosynthetic process|GO:0033238,reg…	GO:0005737,cytoplasm|GO:0005622,intracellular|GO:0043230,extracellular organelle|GO:0031982,vesicle|GO:0044421,extracellular region part|GO:0043227,membrane-bounded organelle|GO:0005829,cytosol|GO:0044464,cell part|GO:0005623,cell|GO:0031988,membrane-bounded vesicle|GO:0044444,cytoplasmic part|GO:0005576,extracellular region|GO:0005615,extracellular space|GO:0044424,intracellular part|GO:1903561,…	GO:0043168,anion binding|GO:0008092,cytoskeletal protein binding|GO:0043177,organic acid binding|GO:0005215,transporter activity|GO:0031406,carboxylic acid binding|GO:0008289,lipid binding|GO:0043167,ion binding|GO:0036094,small molecule binding|GO:0070538,oleic acid binding|GO:0005488,binding|GO:0005515,protein binding|GO:0005504,fatty acid binding|GO:0033293,monocarboxylic acid binding|GO:00360…	mmu03320,PPAR signaling pathway	20	1	3	12	18.8	3	6	15.04	2	6	0.225321	0.298988	0.278727	0.438982	0.588569	0.521193	2.18999	2.37793	2.49845	1.89168	1.96068	2.0457	0.589762	0.549869	0.561838	0.810578	0.739069	0.732415	133	14.8097	6.56592	0.307266	7.31438e-08	0.000424892
P27005	Protein S100-A8 OS=Mus musculus OX=10090 GN=S100a8 PE=1 SV=3 - [S10A8_MOUSE]	82.02	GO:0090087,regulation of peptide transport|GO:2001235,positive regulation of apoptotic signaling pathway|GO:0051234,establishment of localization|GO:0080090,regulation of primary metabolic process|GO:0019222,regulation of metabolic process|GO:2001233,regulation of apoptotic signaling pathway|GO:0051049,regulation of transport|GO:0048584,positive regulation of response to stimulus|GO:0048583,regul…	GO:0043229,intracellular organelle|GO:0071944,cell periphery|GO:0043227,membrane-bounded organelle|GO:0043226,organelle|GO:0005856,cytoskeleton|GO:0031982,vesicle|GO:0005615,extracellular space|GO:0005634,nucleus|GO:0016020,membrane|GO:0031988,membrane-bounded vesicle|GO:0005576,extracellular region|GO:0005737,cytoplasm|GO:0005886,plasma membrane|GO:1903561,extracellular vesicle|GO:0070062,extrac…	GO:0050786,RAGE receptor binding|GO:0044877,macromolecular complex binding|GO:0008270,zinc ion binding|GO:0036041,long-chain fatty acid binding|GO:0043168,anion binding|GO:0043169,cation binding|GO:0046914,transition metal ion binding|GO:0043167,ion binding|GO:0005509,calcium ion binding|GO:0005504,fatty acid binding|GO:0046872,metal ion binding|GO:0035662,Toll-like receptor 4 binding|GO:0008017,…	0	1	5	5	21	82.02	5	12	57.3	3	9	0.484933	0.557305	0.501537	0.408465	0.516349	0.388844	1.9743	1.83092	1.78145	2.00202	2.00472	2.03095	0.64082	0.645257	0.635405	0.646011	0.623092	0.560286	89	10.2881	5.68115	0.322674	4.88445e-11	2.83738e-07
P31725	Protein S100-A9 OS=Mus musculus OX=10090 GN=S100a9 PE=1 SV=3 - [S10A9_MOUSE]	45.13	GO:0090087,regulation of peptide transport|GO:2001235,positive regulation of apoptotic signaling pathway|GO:0007599,hemostasis|GO:0080090,regulation of primary metabolic process|GO:0019222,regulation of metabolic process|GO:2001233,regulation of apoptotic signaling pathway|GO:0051049,regulation of transport|GO:0048584,positive regulation of response to stimulus|GO:0048583,regulation of response t…	GO:0043229,intracellular organelle|GO:0071944,cell periphery|GO:0043227,membrane-bounded organelle|GO:0043226,organelle|GO:0005856,cytoskeleton|GO:0031982,vesicle|GO:0005615,extracellular space|GO:0005634,nucleus|GO:0016020,membrane|GO:0031988,membrane-bounded vesicle|GO:0005576,extracellular region|GO:0005737,cytoplasm|GO:0005886,plasma membrane|GO:1903561,extracellular vesicle|GO:0070062,extrac…	GO:0050786,RAGE receptor binding|GO:0044877,macromolecular complex binding|GO:0008270,zinc ion binding|GO:0036041,long-chain fatty acid binding|GO:0043168,anion binding|GO:0043169,cation binding|GO:0046914,transition metal ion binding|GO:0043167,ion binding|GO:0005509,calcium ion binding|GO:0005504,fatty acid binding|GO:0046872,metal ion binding|GO:0035662,Toll-like receptor 4 binding|GO:0008017,…	0	1	6	6	29	45.13	6	13	34.51	5	16	0.249096	0.333578	0.316247	0.396206	0.449964	0.403957	1.94711	1.95778	1.79108	1.75373	1.56326	1.68599	0.577737	0.59725	0.47052	0.627598	0.633123	0.578083	113	13.0403	7.1665	0.325669	5.90911e-09	3.4326e-05
P05977	Myosin light chain 1/3, skeletal muscle isoform OS=Mus musculus OX=10090 GN=Myl1 PE=1 SV=2 - [MYL1_MOUSE]	54.79	GO:0008152,metabolic process|GO:0055010,ventricular cardiac muscle tissue morphogenesis|GO:0006941,striated muscle contraction|GO:0072359,circulatory system development|GO:0006942,regulation of striated muscle contraction|GO:0003015,heart process|GO:0003229,ventricular cardiac muscle tissue development|GO:0061061,muscle structure development|GO:0009653,anatomical structure morphogenesis|GO:006004…	GO:0015629,actin cytoskeleton|GO:0030016,myofibril|GO:0030017,sarcomere|GO:0043229,intracellular organelle|GO:0043228,non-membrane-bounded organelle|GO:0044430,cytoskeletal part|GO:0043226,organelle|GO:0005856,cytoskeleton|GO:0031672,A band|GO:0031674,I band|GO:0016459,myosin complex|GO:0005737,cytoplasm|GO:0044424,intracellular part|GO:0043234,protein complex|GO:0032991,macromolecular complex|GO…	GO:0005488,binding|GO:0016787,hydrolase activity|GO:0016818,hydrolase activity, acting on acid anhydrides, in phosphorus-containing anhydrides|GO:0005515,protein binding|GO:0003824,catalytic activity|GO:0043167,ion binding|GO:0016817,hydrolase activity, acting on acid anhydrides|GO:0017111,nucleoside-triphosphatase activity|GO:0003779,actin binding|GO:0016462,pyrophosphatase activity|GO:0043169,c…	mmu04261,Adrenergic signaling in cardiomyocytes|mmu04260,Cardiac muscle contraction|mmu05414,Dilated cardiomyopathy|mmu05410,Hypertrophic cardiomyopathy	13	7	8	26	48.94	7	12	54.79	7	14	0.440274	0.547663	0.530231	0.475963	0.574832	0.528798	2.00481	1.94809	1.8942	1.79035	1.66774	1.61276	0.644529	0.682715	0.648347	0.585672	0.497991	0.541429	188	20.5814	5.03369	0.329795	8.58743e-09	4.98844e-05
Q3U1U4	Predicted gene, 49368 OS=Mus musculus OX=10090 GN=Gm49368 PE=1 SV=1 - [Q3U1U4_MOUSE]	1.46	GO:0033157,regulation of intracellular protein transport|GO:0008104,protein localization|GO:0032388,positive regulation of intracellular transport|GO:0051049,regulation of transport|GO:0032386,regulation of intracellular transport|GO:0007165,signal transduction|GO:0007166,cell surface receptor signaling pathway|GO:0034113,heterotypic cell-cell adhesion|GO:0071840,cellular component organization o…	GO:0009897,external side of plasma membrane|GO:0098636,protein complex involved in cell adhesion|GO:0071944,cell periphery|GO:0098552,side of membrane|GO:0031226,intrinsic component of plasma membrane|GO:0031224,intrinsic component of membrane|GO:0016021,integral component of membrane|GO:0016020,membrane|GO:0098802,plasma membrane receptor complex|GO:0044459,plasma membrane part|GO:0009986,cell s…	GO:0043169,cation binding|GO:0046872,metal ion binding|GO:0005488,binding|GO:0043167,ion binding	mmu04610,Complement and coagulation cascades|mmu04810,Regulation of actin cytoskeleton|mmu05152,Tuberculosis	21	1	4	14	1.38	3	5	0.97	3	9	0.299356	0.394942	0.368129	0.352332	0.474188	0.376999	2.02841	1.98164	1.89404	1.95996	1.83216	1.74357	0.649293	0.62919	0.541005	0.722548	0.739333	0.627628	1232	135.859	8.20654	0.341702	3.49956e-10	2.0329e-06
B1AR69	Myosin, heavy polypeptide 13, skeletal muscle OS=Mus musculus OX=10090 GN=Myh13 PE=1 SV=1 - [B1AR69_MOUSE]	9.6	GO:0031668,cellular response to extracellular stimulus|GO:0031669,cellular response to nutrient levels|GO:0033554,cellular response to stress|GO:0042594,response to starvation|GO:0050896,response to stimulus|GO:0009987,cellular process|GO:0009991,response to extracellular stimulus|GO:0051716,cellular response to stimulus|GO:0031667,response to nutrient levels|GO:0008152,metabolic process|GO:00069…	GO:0015629,actin cytoskeleton|GO:0030016,myofibril|GO:0043229,intracellular organelle|GO:0043228,non-membrane-bounded organelle|GO:0044430,cytoskeletal part|GO:0043227,membrane-bounded organelle|GO:0043226,organelle|GO:0005856,cytoskeleton|GO:0031982,vesicle|GO:0031988,membrane-bounded vesicle|GO:0016459,myosin complex|GO:0005737,cytoplasm|GO:0044424,intracellular part|GO:0032991,macromolecular c…	GO:0035639,purine ribonucleoside triphosphate binding|GO:0005488,binding|GO:0043167,ion binding|GO:1901363,heterocyclic compound binding|GO:1901265,nucleoside phosphate binding|GO:0001882,nucleoside binding|GO:0043168,anion binding|GO:0000166,nucleotide binding|GO:0003779,actin binding|GO:0001883,purine nucleoside binding|GO:0032549,ribonucleoside binding|GO:0017076,purine nucleotide binding|GO:0…	mmu04530,Tight junction	14	2	17	41	7.07	13	23	8.62	12	18				0.567922	0.759458	0.606048				1.8698	1.84201	1.8636				0.698572	0.631003	0.661731	1938	223.422	5.56689	0.357158	6.01665e-07	0.00349507
Q6P3C3	Calsequestrin OS=Mus musculus OX=10090 GN=Casq1 PE=2 SV=2 - [Q6P3C3_MOUSE]	10.28	GO:0051049,regulation of transport|GO:0032386,regulation of intracellular transport|GO:0048583,regulation of response to stimulus|GO:0051283,negative regulation of sequestering of calcium ion|GO:0032845,negative regulation of homeostatic process|GO:0032844,regulation of homeostatic process|GO:0003012,muscle system process|GO:0007165,signal transduction|GO:0098771,inorganic ion homeostasis|GO:0071…	GO:0005783,endoplasmic reticulum|GO:0005794,Golgi apparatus|GO:0005788,endoplasmic reticulum lumen|GO:0005789,endoplasmic reticulum membrane|GO:0030016,myofibril|GO:0030017,sarcomere|GO:0043229,intracellular organelle|GO:0043228,non-membrane-bounded organelle|GO:0043227,membrane-bounded organelle|GO:0043226,organelle|GO:0005737,cytoplasm|GO:0012505,endomembrane system|GO:0031984,organelle subcomp…	GO:0043169,cation binding|GO:0043167,ion binding|GO:0005488,binding|GO:0046872,metal ion binding|GO:0005509,calcium ion binding|GO:0005515,protein binding|GO:0042802,identical protein binding	0	10	2	3	4	5.51	1	1	10.28	3	3	0.609555	0.889721	0.589049	0.409468	0.411245	0.407955	1.8805	1.37616	1.21571	1.82876	1.75928	1.47552	0.663422	0.588268	0.725034	0.517269	0.529583	0.535574	399	45.5759	4.06885	0.373236	6.35097e-06	0.0368928
P04247	Myoglobin OS=Mus musculus OX=10090 GN=Mb PE=1 SV=3 - [MYG_MOUSE]	57.14	GO:0009628,response to abiotic stimulus|GO:0006950,response to stress|GO:0030154,cell differentiation|GO:0000302,response to reactive oxygen species|GO:0003010,voluntary skeletal muscle contraction|GO:0072359,circulatory system development|GO:0072358,cardiovascular system development|GO:0045444,fat cell differentiation|GO:0001666,response to hypoxia|GO:0007275,multicellular organism development|G…	GO:0043230,extracellular organelle|GO:0031982,vesicle|GO:0044421,extracellular region part|GO:0043227,membrane-bounded organelle|GO:0031988,membrane-bounded vesicle|GO:0005576,extracellular region|GO:1903561,extracellular vesicle|GO:0065010,extracellular membrane-bounded organelle|GO:0043226,organelle|GO:0070062,extracellular exosome	GO:0043169,cation binding|GO:0005344,oxygen transporter activity|GO:0022892,substrate-specific transporter activity|GO:0046914,transition metal ion binding|GO:0020037,heme binding|GO:0046906,tetrapyrrole binding|GO:0005215,transporter activity|GO:0043167,ion binding|GO:0019825,oxygen binding|GO:0005488,binding|GO:0097159,organic cyclic compound binding|GO:0005506,iron ion binding|GO:0046872,metal…	0	3	8	8	35	46.1	7	16	52.6	6	19	0.497233	0.572816	0.482654	0.518836	0.500947	0.594835	1.87553	1.92859	1.90877	1.78746	1.83504	1.7712	0.669194	0.657863	0.681999	0.720301	0.728045	0.699395	154	17.059	7.62061	0.374264	2.02261e-12	1.17493e-08
Q6P8J7	Creatine kinase S-type, mitochondrial OS=Mus musculus OX=10090 GN=Ckmt2 PE=1 SV=1 - [KCRS_MOUSE]	18.62	GO:0006599,phosphagen metabolic process|GO:1901564,organonitrogen compound metabolic process|GO:0006575,cellular modified amino acid metabolic process|GO:0006603,phosphocreatine metabolic process|GO:0006793,phosphorus metabolic process|GO:0044237,cellular metabolic process|GO:0071704,organic substance metabolic process|GO:0006796,phosphate-containing compound metabolic process|GO:0006807,nitrogen…	GO:0044464,cell part|GO:0031975,envelope|GO:0043229,intracellular organelle|GO:0043227,membrane-bounded organelle|GO:0043226,organelle|GO:0005737,cytoplasm|GO:0031090,organelle membrane|GO:0016020,membrane|GO:0005740,mitochondrial envelope|GO:0005739,mitochondrion|GO:0031967,organelle envelope|GO:0031966,mitochondrial membrane|GO:0043231,intracellular membrane-bounded organelle|GO:0019866,organel…	GO:0035639,purine ribonucleoside triphosphate binding|GO:0004111,creatine kinase activity|GO:0005488,binding|GO:0000166,nucleotide binding|GO:1901363,heterocyclic compound binding|GO:0001883,purine nucleoside binding|GO:0001882,nucleoside binding|GO:0043168,anion binding|GO:0043167,ion binding|GO:0016740,transferase activity|GO:1901265,nucleoside phosphate binding|GO:0032549,ribonucleoside bindin…	mmu01100,Metabolic pathways|mmu00330,Arginine and proline metabolism	1	5	5	13	9.55	3	6	18.62	5	7	0.449301	0.569598	0.512299	0.443656	0.541936	0.540063	2.09266	1.93062	1.69251	1.93458	1.90868	1.8495	0.769122	0.540613	0.710324	0.810085	0.762471	0.818873	419	47.4433	8.39697	0.386683	9.32335e-09	5.41593e-05
D3Z1Z8	Stathmin (Fragment) OS=Mus musculus OX=10090 GN=Stmn1 PE=1 SV=1 - [D3Z1Z8_MOUSE]	7.84	GO:0031110,regulation of microtubule polymerization or depolymerization|GO:0031111,negative regulation of microtubule polymerization or depolymerization|GO:0031113,regulation of microtubule polymerization|GO:0031115,negative regulation of microtubule polymerization|GO:0048468,cell development|GO:0060322,head development|GO:0071840,cellular component organization or biogenesis|GO:0043207,response …	GO:0043229,intracellular organelle|GO:0043228,non-membrane-bounded organelle|GO:0005874,microtubule|GO:0043226,organelle|GO:0005856,cytoskeleton|GO:1903561,extracellular vesicle|GO:0031982,vesicle|GO:0043227,membrane-bounded organelle|GO:0016020,membrane|GO:0031988,membrane-bounded vesicle|GO:0097458,neuron part|GO:0044430,cytoskeletal part|GO:0043005,neuron projection|GO:0005737,cytoplasm|GO:001…	GO:0015631,tubulin binding|GO:0005488,binding|GO:0005515,protein binding|GO:0008092,cytoskeletal protein binding	mmu04010,MAPK signaling pathway|mmu05206,MicroRNAs in cancer	14	1	1	4	7.84	1	2	7.84	1	2	0.505377	0.593334	0.518963	0.607207	0.775108	0.60939	1.77878	1.67855	1.5576	1.56201	1.37326	1.30428	0.621806	0.671336	0.577002	0.65327	0.638536	0.591422	102	11.7222	6.02393	0.405574	2.3296e-07	0.00135326
Q61878	Bone marrow proteoglycan OS=Mus musculus OX=10090 GN=Prg2 PE=1 SV=1 - [PRG2_MOUSE]	10.76	GO:0009617,response to bacterium|GO:0080090,regulation of primary metabolic process|GO:0019222,regulation of metabolic process|GO:0006950,response to stress|GO:0031326,regulation of cellular biosynthetic process|GO:0031323,regulation of cellular metabolic process|GO:0008152,metabolic process|GO:0044249,cellular biosynthetic process|GO:0042035,regulation of cytokine biosynthetic process|GO:0042742…	GO:0043230,extracellular organelle|GO:0031982,vesicle|GO:0044421,extracellular region part|GO:0043227,membrane-bounded organelle|GO:0031988,membrane-bounded vesicle|GO:0005576,extracellular region|GO:1903561,extracellular vesicle|GO:0065010,extracellular membrane-bounded organelle|GO:0043226,organelle|GO:0070062,extracellular exosome	GO:0030246,carbohydrate binding|GO:0005488,binding	mmu05310,Asthma	1	4	4	13	8.07	3	5	5.83	2	8	0.563242	0.708572	0.618805	0.523386	0.470372	0.562626	1.52894	1.76078	1.96927	1.76683	1.68688	1.77953	0.695894	0.838595	0.703396	0.66816	0.72708	0.75441	223	24.2396	6.20166	0.41817	1.80125e-08	0.000104634
Q91XV3	Brain acid soluble protein 1 OS=Mus musculus OX=10090 GN=Basp1 PE=1 SV=3 - [BASP1_MOUSE]	11.95	GO:0080090,regulation of primary metabolic process|GO:0019222,regulation of metabolic process|GO:0060322,head development|GO:1901362,organic cyclic compound biosynthetic process|GO:1901360,organic cyclic compound metabolic process|GO:0072112,glomerular visceral epithelial cell differentiation|GO:0010605,negative regulation of macromolecule metabolic process|GO:0048869,cellular developmental proce…	GO:0042995,cell projection|GO:0030427,site of polarized growth|GO:0030426,growth cone|GO:0031974,membrane-enclosed lumen|GO:0043229,intracellular organelle|GO:0071944,cell periphery|GO:0043227,membrane-bounded organelle|GO:0043226,organelle|GO:0030054,cell junction|GO:0008180,COP9 signalosome|GO:0016607,nuclear speck|GO:0016604,nuclear body|GO:0070062,extracellular exosome|GO:0031981,nuclear lume…	GO:0044212,transcription regulatory region DNA binding|GO:0003714,transcription corepressor activity|GO:0005515,protein binding|GO:0097159,organic cyclic compound binding|GO:0000975,regulatory region DNA binding|GO:0001067,regulatory region nucleic acid binding|GO:0003712,transcription cofactor activity|GO:0000989,transcription factor activity, transcription factor binding|GO:0019904,protein doma…	0	1	2	2	3	5.75	1	1	11.95	2	2	0.514431	0.57529	0.488108	0.462374	0.39734	0.408872	1.58143	1.68061	1.57162	1.845	1.8314	1.76911	0.750479	0.720809	0.719698	0.844053	0.800719	0.701766	226	22.0736	4.51318	0.441428	7.27038e-09	4.22336e-05
Q3V471	Galectin (Fragment) OS=Mus musculus OX=10090 GN=Lgals3 PE=2 SV=1 - [Q3V471_MOUSE]	34.41	GO:2001234,negative regulation of apoptotic signaling pathway|GO:2001236,regulation of extrinsic apoptotic signaling pathway|GO:2001237,negative regulation of extrinsic apoptotic signaling pathway|GO:0034111,negative regulation of homotypic cell-cell adhesion|GO:2001233,regulation of apoptotic signaling pathway|GO:0070232,regulation of T cell apoptotic process|GO:0051049,regulation of transport|G…	GO:0009897,external side of plasma membrane|GO:0044421,extracellular region part|GO:0044464,cell part|GO:0031012,extracellular matrix|GO:0043229,intracellular organelle|GO:0071944,cell periphery|GO:0098552,side of membrane|GO:0030529,intracellular ribonucleoprotein complex|GO:0043227,membrane-bounded organelle|GO:0043226,organelle|GO:0044422,organelle part|GO:0005737,cytoplasm|GO:0031090,organell…	GO:0042056,chemoattractant activity|GO:0043236,laminin binding|GO:0005515,protein binding|GO:0050840,extracellular matrix binding|GO:0019863,IgE binding|GO:0044822,poly(A) RNA binding|GO:0030246,carbohydrate binding|GO:0019865,immunoglobulin binding|GO:0044877,macromolecular complex binding|GO:0003723,RNA binding|GO:0003676,nucleic acid binding|GO:0097159,organic cyclic compound binding|GO:003240…	0	4	5	5	23	34.41	5	9	34.41	5	14	0.505424	0.596479	0.5083	0.42286	0.429609	0.491554	1.84965	1.68002	1.91678	1.95732	2.03386	2.173	0.861012	0.910543	0.842973	0.912376	0.853294	0.867135	186	19.9251	9.49561	0.451943	2.87207e-08	0.000166839
P08071	Lactotransferrin OS=Mus musculus OX=10090 GN=Ltf PE=1 SV=4 - [TRFL_MOUSE]	22.63	GO:0009892,negative regulation of metabolic process|GO:0019222,regulation of metabolic process|GO:0050790,regulation of catalytic activity|GO:0050789,regulation of biological process|GO:0065007,biological regulation|GO:0008152,metabolic process|GO:0044092,negative regulation of molecular function|GO:0048519,negative regulation of biological process|GO:0065009,regulation of molecular function|GO:0…	GO:0005576,extracellular region|GO:0005615,extracellular space|GO:0044421,extracellular region part	GO:0043169,cation binding|GO:0098772,molecular function regulator|GO:0046914,transition metal ion binding|GO:0030234,enzyme regulator activity|GO:0043167,ion binding|GO:0005488,binding|GO:0004857,enzyme inhibitor activity|GO:0046872,metal ion binding|GO:0005506,iron ion binding	mmu04978,Mineral absorption|mmu04066,HIF-1 signaling pathway	10	9	11	32	20.51	9	13	20.51	10	19	0.648457	0.674112	0.662876	0.422971	0.438947	0.425461	1.6841	1.7502	1.84212	1.69859	1.72297	1.69683	0.847819	0.78969	0.859173	0.840782	0.792217	0.709645	707	77.788	8.52881	0.465552	7.72618e-11	4.48814e-07
O70250	Phosphoglycerate mutase 2 OS=Mus musculus OX=10090 GN=Pgam2 PE=1 SV=3 - [PGAM2_MOUSE]	21.34	GO:0009167,purine ribonucleoside monophosphate metabolic process|GO:0003012,muscle system process|GO:0007165,signal transduction|GO:0007166,cell surface receptor signaling pathway|GO:0009161,ribonucleoside monophosphate metabolic process|GO:1901360,organic cyclic compound metabolic process|GO:0044712,single-organism catabolic process|GO:0051716,cellular response to stimulus|GO:0044711,single-orga…	GO:0043231,intracellular membrane-bounded organelle|GO:0005737,cytoplasm|GO:0005829,cytosol|GO:0005622,intracellular|GO:0043230,extracellular organelle|GO:0031982,vesicle|GO:0044421,extracellular region part|GO:0043227,membrane-bounded organelle|GO:0005634,nucleus|GO:0044464,cell part|GO:0044444,cytoplasmic part|GO:0005623,cell|GO:0031988,membrane-bounded vesicle|GO:0043229,intracellular organell…	GO:0016787,hydrolase activity|GO:0016791,phosphatase activity|GO:0016853,isomerase activity|GO:0003824,catalytic activity|GO:0046538,2,3-bisphosphoglycerate-dependent phosphoglycerate mutase activity|GO:0016868,intramolecular transferase activity, phosphotransferases|GO:0016788,hydrolase activity, acting on ester bonds|GO:0042578,phosphoric ester hydrolase activity|GO:0004083,bisphosphoglycerate …	mmu05230,Central carbon metabolism in cancer|mmu01100,Metabolic pathways|mmu00260,Glycine, serine and threonine metabolism|mmu01230,Biosynthesis of amino acids|mmu00010,Glycolysis / Gluconeogenesis|mmu04922,Glucagon signaling pathway|mmu01200,Carbon metabolism	1	1	6	37	21.34	6	16	21.34	6	21	0.637658	0.641189	0.618186	0.537826	0.574966	0.595384	1.54181	1.62561	1.46872	1.61119	1.63673	1.56055	0.816082	0.738574	0.780931	0.733798	0.733548	0.674283	253	28.8088	8.49951	0.47405	2.0658e-10	1.20002e-06
Q922J7	AMP deaminase (Fragment) OS=Mus musculus OX=10090 GN=Ampd3 PE=2 SV=1 - [Q922J7_MOUSE]	1.46	GO:0009167,purine ribonucleoside monophosphate metabolic process|GO:0009165,nucleotide biosynthetic process|GO:0044281,small molecule metabolic process|GO:0009161,ribonucleoside monophosphate metabolic process|GO:1901362,organic cyclic compound biosynthetic process|GO:0044707,single-multicellular organism process|GO:0009168,purine ribonucleoside monophosphate biosynthetic process|GO:0044710,singl…	0	GO:0016787,hydrolase activity|GO:0043169,cation binding|GO:0016810,hydrolase activity, acting on carbon-nitrogen (but not peptide) bonds|GO:0016814,hydrolase activity, acting on carbon-nitrogen (but not peptide) bonds, in cyclic amidines|GO:0043167,ion binding|GO:0047623,adenosine-phosphate deaminase activity|GO:0003824,catalytic activity|GO:0019239,deaminase activity|GO:0005488,binding|GO:004687…	mmu00230,Purine metabolism|mmu01100,Metabolic pathways	3	1	1	3	1.46	1	1	1.46	1	2	0.481427	0.516818	0.593727	0.537621	0.656561	0.576684	1.66453	1.67995	1.62603	1.60096	1.57024	1.55084	0.850205	0.763056	0.721139	0.783224	0.768736	0.765053	481	56.3404	8.06006	0.479895	2.84918e-11	1.65509e-07
Q9TP17	MHC class II antigen beta chain (Fragment) OS=Mus musculus OX=10090 GN=Rmcs1 PE=3 SV=4 - [Q9TP17_MOUSE]	16.81	GO:0002495,antigen processing and presentation of peptide antigen via MHC class II|GO:0006959,humoral immune response|GO:0048002,antigen processing and presentation of peptide antigen|GO:0002455,humoral immune response mediated by circulating immunoglobulin|GO:0002381,immunoglobulin production involved in immunoglobulin mediated immune response|GO:0016064,immunoglobulin mediated immune response|G…	GO:0009897,external side of plasma membrane|GO:0016020,membrane|GO:0043229,intracellular organelle|GO:0071944,cell periphery|GO:0098552,side of membrane|GO:0005622,intracellular|GO:0043227,membrane-bounded organelle|GO:0043226,organelle|GO:0031224,intrinsic component of membrane|GO:0005737,cytoplasm|GO:0016021,integral component of membrane|GO:0005770,late endosome|GO:0044459,plasma membrane part…	GO:0042277,peptide binding|GO:0003823,antigen binding|GO:0042605,peptide antigen binding|GO:0033218,amide binding|GO:0005488,binding|GO:0005515,protein binding|GO:0046983,protein dimerization activity|GO:0046982,protein heterodimerization activity	0	30	3	3	5	14.71	2	3	11.34	2	2	0.488776	0.586463	0.41581	0.898082	0.60016	1.54796	1.54896	1.53906	1.54579	1.39406	1.49656	1.4597	0.729553	0.820391	0.714417	0.783461	0.688264	0.599288	238	27.4317	7.53271	0.482559	3.1185e-09	1.81153e-05
P07310	Creatine kinase M-type OS=Mus musculus OX=10090 GN=Ckm PE=1 SV=1 - [KCRM_MOUSE]	19.95	GO:0006599,phosphagen metabolic process|GO:0042396,phosphagen biosynthetic process|GO:0042398,cellular modified amino acid biosynthetic process|GO:0016310,phosphorylation|GO:0006807,nitrogen compound metabolic process|GO:1901576,organic substance biosynthetic process|GO:0071704,organic substance metabolic process|GO:0006603,phosphocreatine metabolic process|GO:0009987,cellular process|GO:0046314,…	GO:0005737,cytoplasm|GO:0005615,extracellular space|GO:0044464,cell part|GO:0005623,cell|GO:0005622,intracellular|GO:0005576,extracellular region|GO:0044424,intracellular part|GO:0044421,extracellular region part	GO:0035639,purine ribonucleoside triphosphate binding|GO:0004111,creatine kinase activity|GO:0005488,binding|GO:0000166,nucleotide binding|GO:1901363,heterocyclic compound binding|GO:0001883,purine nucleoside binding|GO:0001882,nucleoside binding|GO:0043168,anion binding|GO:0043167,ion binding|GO:0016740,transferase activity|GO:1901265,nucleoside phosphate binding|GO:0032549,ribonucleoside bindin…	mmu01100,Metabolic pathways|mmu00330,Arginine and proline metabolism	3	4	5	23	19.95	5	11	17.59	4	12	0.548367	0.579805	0.556284	0.498739	0.43908	0.494684	1.52696	1.57556	1.53309	1.57208	1.52886	1.74725	0.781143	0.725988	0.792347	0.70362	0.924098	0.699451	381	43.0178	7.06396	0.487847	1.31705e-08	7.65074e-05
P56392	Cytochrome c oxidase subunit 7A1, mitochondrial OS=Mus musculus OX=10090 GN=Cox7a1 PE=1 SV=1 - [CX7A1_MOUSE]	16.25	GO:0044699,single-organism process|GO:0006818,hydrogen transport|GO:0015992,proton transport|GO:0051234,establishment of localization|GO:1902600,hydrogen ion transmembrane transport|GO:0006812,cation transport|GO:0006811,ion transport|GO:0009987,cellular process|GO:0015672,monovalent inorganic cation transport|GO:0034220,ion transmembrane transport|GO:0044765,single-organism transport|GO:0044763,…	GO:0044464,cell part|GO:0031975,envelope|GO:0043229,intracellular organelle|GO:0043227,membrane-bounded organelle|GO:0043226,organelle|GO:0031224,intrinsic component of membrane|GO:0005737,cytoplasm|GO:0031090,organelle membrane|GO:0016021,integral component of membrane|GO:0016020,membrane|GO:0044444,cytoplasmic part|GO:0005739,mitochondrion|GO:0044455,mitochondrial membrane part|GO:0031967,organ…	GO:0004129,cytochrome-c oxidase activity|GO:0022890,inorganic cation transmembrane transporter activity|GO:0022891,substrate-specific transmembrane transporter activity|GO:0022892,substrate-specific transporter activity|GO:0005215,transporter activity|GO:0008324,cation transmembrane transporter activity|GO:0022857,transmembrane transporter activity|GO:0015075,ion transmembrane transporter activit…	mmu00190,Oxidative phosphorylation|mmu04260,Cardiac muscle contraction|mmu04932,Non-alcoholic fatty liver disease|mmu05016,Huntington disease|mmu05010,Alzheimer disease|mmu05012,Parkinson disease	2	1	1	4	16.25	1	2	16.25	1	2	0.776849	0.67616	1.01399	0.856164	0.823093	0.858462	1.44177	1.41402	1.76837	1.52611	1.5586	1.74563	0.867532	0.769749	0.889711	0.748134	0.683831	0.673376	80	8.98062	9.78857	0.48996	5.47469e-07	0.00318025
Q8C4D5	Uncharacterized protein (Fragment) OS=Mus musculus OX=10090 GN=Rftn1 PE=2 SV=1 - [Q8C4D5_MOUSE]	1.54	GO:0008104,protein localization|GO:0048584,positive regulation of response to stimulus|GO:0048583,regulation of response to stimulus|GO:0031349,positive regulation of defense response|GO:0061024,membrane organization|GO:0032620,interleukin-17 production|GO:0007165,signal transduction|GO:0007166,cell surface receptor signaling pathway|GO:0002457,T cell antigen processing and presentation|GO:000245…	GO:0043229,intracellular organelle|GO:0071944,cell periphery|GO:0043227,membrane-bounded organelle|GO:0043226,organelle|GO:0005737,cytoplasm|GO:0031982,vesicle|GO:0098805,whole membrane|GO:0016020,membrane|GO:0031988,membrane-bounded vesicle|GO:0098589,membrane region|GO:0012505,endomembrane system|GO:0005886,plasma membrane|GO:0032991,macromolecular complex|GO:1903561,extracellular vesicle|GO:00…	GO:0097159,organic cyclic compound binding|GO:0003725,double-stranded RNA binding|GO:0005488,binding|GO:0003676,nucleic acid binding|GO:1901363,heterocyclic compound binding|GO:0003723,RNA binding	0	2	1	1	2	1.54	1	1	1.54	1	1	0.579422	0.454993	0.515124	0.485569	0.578647	0.428138	1.7876	1.63978	1.44114	1.52684	1.47722	1.5308	0.768046	0.919266	0.840965	0.670772	0.718567	0.823907	521	57.6842	7.21045	0.504237	2.43945e-07	0.00141708
Q3U4P0	FAD-binding FR-type domain-containing protein OS=Mus musculus OX=10090 GN=Cybb PE=2 SV=1 - [Q3U4P0_MOUSE]	12.63	GO:0006954,inflammatory response|GO:0006950,response to stress|GO:0051049,regulation of transport|GO:0044249,cellular biosynthetic process|GO:0042743,hydrogen peroxide metabolic process|GO:0006801,superoxide metabolic process|GO:0034765,regulation of ion transmembrane transport|GO:0050789,regulation of biological process|GO:0044699,single-organism process|GO:0044710,single-organism metabolic proc…	GO:1990204,oxidoreductase complex|GO:0043229,intracellular organelle|GO:0071944,cell periphery|GO:0031226,intrinsic component of plasma membrane|GO:0043226,organelle|GO:0031224,intrinsic component of membrane|GO:0005737,cytoplasm|GO:0043227,membrane-bounded organelle|GO:0016021,integral component of membrane|GO:0016020,membrane|GO:0005739,mitochondrion|GO:0043020,NADPH oxidase complex|GO:0044459,…	GO:0016175,superoxide-generating NADPH oxidase activity|GO:0005488,binding|GO:0043167,ion binding|GO:1901363,heterocyclic compound binding|GO:1901265,nucleoside phosphate binding|GO:0016491,oxidoreductase activity|GO:0043168,anion binding|GO:0043169,cation binding|GO:0050660,flavin adenine dinucleotide binding|GO:0050664,oxidoreductase activity, acting on NAD(P)H, oxygen as acceptor|GO:0046982,pr…	mmu04670,Leukocyte transendothelial migration|mmu04933,AGE-RAGE signaling pathway in diabetic complications|mmu04066,HIF-1 signaling pathway|mmu04380,Osteoclast differentiation|mmu04145,Phagosome	6	5	5	10	12.63	5	7	3.68	3	3	0.703073	0.721924	0.573232	0.600575	0.774618	0.659333	1.44126	1.40908	1.3466	1.60328	1.61605	1.65423	0.703248	0.727103	0.737781	0.822765	0.824245	0.835375	570	65.2624	7.85498	0.512708	1.6005e-07	0.000929728
P13745	Glutathione S-transferase A1 OS=Mus musculus OX=10090 GN=Gsta1 PE=1 SV=2 - [GSTA1_MOUSE]	43.05	GO:1901564,organonitrogen compound metabolic process|GO:0006575,cellular modified amino acid metabolic process|GO:0043603,cellular amide metabolic process|GO:0050896,response to stimulus|GO:0009987,cellular process|GO:0044237,cellular metabolic process|GO:0008152,metabolic process|GO:0071704,organic substance metabolic process|GO:0034641,cellular nitrogen compound metabolic process|GO:0006807,nit…	GO:0005737,cytoplasm|GO:0043230,extracellular organelle|GO:0070062,extracellular exosome|GO:0044421,extracellular region part|GO:0005829,cytosol|GO:0044464,cell part|GO:0005623,cell|GO:0005622,intracellular|GO:0044444,cytoplasmic part|GO:0005576,extracellular region|GO:0044424,intracellular part|GO:1903561,extracellular vesicle|GO:0043227,membrane-bounded organelle|GO:0043226,organelle|GO:0031982…	GO:0016765,transferase activity, transferring alkyl or aryl (other than methyl) groups|GO:0016740,transferase activity|GO:0004364,glutathione transferase activity|GO:0003824,catalytic activity|GO:1901681,sulfur compound binding|GO:0043168,anion binding|GO:0042277,peptide binding|GO:0072341,modified amino acid binding|GO:0033218,amide binding|GO:0043167,ion binding|GO:0005488,binding|GO:1900750,ol…	mmu00980,Metabolism of xenobiotics by cytochrome P450|mmu00982,Drug metabolism - cytochrome P450|mmu05204,Chemical carcinogenesis|mmu00480,Glutathione metabolism	4	1	12	97	38.57	10	50	40.81	11	47	0.215605	0.300805	0.223199	0.282164	0.35999	0.331011	1.61796	1.42591	1.69608	1.75073	1.66004	1.67974	0.967763	0.924156	0.797402	0.814434	0.789338	0.772209	223	25.5915	8.98291	0.515266	6.7992e-08	0.000394965
Q3V3W7	TGc domain-containing protein OS=Mus musculus OX=10090 GN=F13a1 PE=2 SV=1 - [Q3V3W7_MOUSE]	5.87	GO:0018149,peptide cross-linking|GO:0007599,hemostasis|GO:0007596,blood coagulation|GO:0044699,single-organism process|GO:0044267,cellular protein metabolic process|GO:0044260,cellular macromolecule metabolic process|GO:0009611,response to wounding|GO:0071704,organic substance metabolic process|GO:0065007,biological regulation|GO:0065008,regulation of biological quality|GO:0032501,multicellular o…	GO:0005737,cytoplasm|GO:0005615,extracellular space|GO:0044464,cell part|GO:0072562,blood microparticle|GO:0005622,intracellular|GO:0005576,extracellular region|GO:0005623,cell|GO:0044424,intracellular part|GO:0044421,extracellular region part	GO:0043169,cation binding|GO:0003810,protein-glutamine gamma-glutamyltransferase activity|GO:0043167,ion binding|GO:0003824,catalytic activity|GO:0016740,transferase activity|GO:0016746,transferase activity, transferring acyl groups|GO:0005488,binding|GO:0016755,transferase activity, transferring amino-acyl groups|GO:0046872,metal ion binding	mmu04610,Complement and coagulation cascades	6	3	3	5	3.55	2	2	3.96	2	3	0.670971	0.607592	0.640326	0.647895	0.601372	0.715173	1.35549	1.3548	1.24316	1.50942	1.63888	1.56928	0.654842	0.80808	0.626454	0.860943	0.798995	0.785539	732	83.1537	5.99854	0.52299	2.50722e-06	0.0145644
F8WID5	Tropomyosin alpha-1 chain OS=Mus musculus OX=10090 GN=Tpm1 PE=1 SV=1 - [F8WID5_MOUSE]	53.37	GO:0048468,cell development|GO:0072359,circulatory system development|GO:0072358,cardiovascular system development|GO:0003015,heart process|GO:0071840,cellular component organization or biogenesis|GO:0007517,muscle organ development|GO:0048869,cellular developmental process|GO:0048513,animal organ development|GO:0048518,positive regulation of biological process|GO:0006936,muscle contraction|GO:00…	GO:0032432,actin filament bundle|GO:0098590,plasma membrane region|GO:0015629,actin cytoskeleton|GO:0030016,myofibril|GO:0030017,sarcomere|GO:0043229,intracellular organelle|GO:0043228,non-membrane-bounded organelle|GO:0005622,intracellular|GO:0043226,organelle|GO:0042641,actomyosin|GO:0005856,cytoskeleton|GO:0001725,stress fiber|GO:0001726,ruffle|GO:0098805,whole membrane|GO:0016020,membrane|GO:…	GO:0005200,structural constituent of cytoskeleton|GO:0008092,cytoskeletal protein binding|GO:0005198,structural molecule activity|GO:0003779,actin binding|GO:0005488,binding|GO:0005515,protein binding|GO:0051015,actin filament binding|GO:0008307,structural constituent of muscle|GO:0044877,macromolecular complex binding|GO:0032403,protein complex binding|GO:0046983,protein dimerization activity|GO…	mmu04261,Adrenergic signaling in cardiomyocytes|mmu04260,Cardiac muscle contraction|mmu05414,Dilated cardiomyopathy|mmu05206,MicroRNAs in cancer|mmu05410,Hypertrophic cardiomyopathy	39	9	23	77	46.01	19	35	49.69	20	42	0.718992	0.721071	0.678947	0.579345	0.643365	0.565306	1.58231	1.46197	1.44846	1.49306	1.39443	1.53825	0.803869	0.799755	0.806532	0.792286	0.777818	0.769236	326	37.3901	4.71631	0.532545	2.60054e-10	1.51065e-06
Q8C5D4	Cytochrome b-245 light chain OS=Mus musculus OX=10090 GN=Cyba PE=2 SV=1 - [Q8C5D4_MOUSE]	5.35	GO:0001678,cellular glucose homeostasis|GO:0010332,response to gamma radiation|GO:0006909,phagocytosis|GO:0019222,regulation of metabolic process|GO:0051047,positive regulation of secretion|GO:0032928,regulation of superoxide anion generation|GO:0051049,regulation of transport|GO:0032386,regulation of intracellular transport|GO:0048584,positive regulation of response to stimulus|GO:0051282,regula…	GO:0098590,plasma membrane region|GO:0005783,endoplasmic reticulum|GO:0030425,dendrite|GO:1990204,oxidoreductase complex|GO:0043229,intracellular organelle|GO:0071944,cell periphery|GO:0043227,membrane-bounded organelle|GO:0043226,organelle|GO:0031224,intrinsic component of membrane|GO:0005737,cytoplasm|GO:0044446,intracellular organelle part|GO:0045177,apical part of cell|GO:0097458,neuron part|…	GO:0005488,binding|GO:0043169,cation binding|GO:0046982,protein heterodimerization activity|GO:0009055,electron carrier activity|GO:0020037,heme binding|GO:0050664,oxidoreductase activity, acting on NAD(P)H, oxygen as acceptor|GO:0097159,organic cyclic compound binding|GO:0046906,tetrapyrrole binding|GO:0016175,superoxide-generating NADPH oxidase activity|GO:0017124,SH3 domain binding|GO:0043167,…	mmu04670,Leukocyte transendothelial migration|mmu04145,Phagosome|mmu04380,Osteoclast differentiation|mmu05140,Leishmaniasis	3	1	1	4	5.35	1	2	5.35	1	2	0.592989	0.60757	0.654606	0.624961	0.640175	0.621763	1.63978	1.5864	1.60751	1.61054	1.61643	1.60132	0.886428	0.841149	0.879646	0.85428	0.878126	0.852637	187	20.2278	9.49561	0.537392	6.89323e-15	4.00428e-11
Q8R429	Sarcoplasmic/endoplasmic reticulum calcium ATPase 1 OS=Mus musculus OX=10090 GN=Atp2a1 PE=1 SV=1 - [AT2A1_MOUSE]	11.47	GO:0003010,voluntary skeletal muscle contraction|GO:0003012,muscle system process|GO:0051659,maintenance of mitochondrion location|GO:0055074,calcium ion homeostasis|GO:0098771,inorganic ion homeostasis|GO:0051657,maintenance of organelle location|GO:0051651,maintenance of location in cell|GO:0051561,positive regulation of mitochondrial calcium ion concentration|GO:0051560,mitochondrial calcium i…	GO:0016020,membrane|GO:0005783,endoplasmic reticulum|GO:0005789,endoplasmic reticulum membrane|GO:0030016,myofibril|GO:0030017,sarcomere|GO:0043229,intracellular organelle|GO:0043228,non-membrane-bounded organelle|GO:0043227,membrane-bounded organelle|GO:0043226,organelle|GO:0031224,intrinsic component of membrane|GO:0005737,cytoplasm|GO:0031090,organelle membrane|GO:0031673,H zone|GO:0031672,A b…	GO:0035639,purine ribonucleoside triphosphate binding|GO:0043169,cation binding|GO:0005488,binding|GO:0016887,ATPase activity|GO:0000166,nucleotide binding|GO:1901363,heterocyclic compound binding|GO:0001883,purine nucleoside binding|GO:0001882,nucleoside binding|GO:0043168,anion binding|GO:0042625,ATPase coupled ion transmembrane transporter activity|GO:0042626,ATPase activity, coupled to transm…	mmu05010,Alzheimer disease|mmu04972,Pancreatic secretion|mmu04022,cGMP-PKG signaling pathway|mmu04020,Calcium signaling pathway	6	3	10	16	7.14	7	9	5.84	5	7	0.706669	0.662935	0.803494	0.856757	0.941904	0.71587	1.57696	1.91673	1.86723	1.65529	1.60428	1.39399	1.03344	0.921997	0.934739	0.776243	0.79012	0.950195	994	109.355	5.22412	0.539891	6.13757e-06	0.0356532
A0A087WNN8	Sterol O-acyltransferase 1 (Fragment) OS=Mus musculus OX=10090 GN=Soat1 PE=1 SV=1 - [A0A087WNN8_MOUSE]	14.09	GO:0080090,regulation of primary metabolic process|GO:0019222,regulation of metabolic process|GO:0044281,small molecule metabolic process|GO:0019915,lipid storage|GO:0071840,cellular component organization or biogenesis|GO:0044710,single-organism metabolic process|GO:0010604,positive regulation of macromolecule metabolic process|GO:0048869,cellular developmental process|GO:0048518,positive regula…	GO:0005783,endoplasmic reticulum|GO:0005789,endoplasmic reticulum membrane|GO:0042175,nuclear outer membrane-endoplasmic reticulum membrane network|GO:0043229,intracellular organelle|GO:0043227,membrane-bounded organelle|GO:0043226,organelle|GO:0031224,intrinsic component of membrane|GO:0005737,cytoplasm|GO:0031090,organelle membrane|GO:0016021,integral component of membrane|GO:0016020,membrane|G…	GO:0005488,binding|GO:0008374,O-acyltransferase activity|GO:1901681,sulfur compound binding|GO:0050662,coenzyme binding|GO:0000062,fatty-acyl-CoA binding|GO:0043167,ion binding|GO:0016740,transferase activity|GO:0016746,transferase activity, transferring acyl groups|GO:0016747,transferase activity, transferring acyl groups other than amino-acyl groups|GO:0004772,sterol O-acyltransferase activity|…	mmu00100,Steroid biosynthesis	4	2	2	3	14.09	2	2	7.27	1	1	0.426571	0.577962	0.491006	0.451191	0.585945	0.543045	1.34997	1.25526	1.29263	1.23754	1.00451	1.02107	0.685695	0.653031	0.674372	0.653394	0.568081	0.643008	220	25.3306	7.57666	0.541487	4.69524e-06	0.0272747
A0A1L1STN8	Transgelin (Fragment) OS=Mus musculus OX=10090 GN=Tagln PE=1 SV=1 - [A0A1L1STN8_MOUSE]	37.61	GO:0006996,organelle organization|GO:0032502,developmental process|GO:0060429,epithelium development|GO:0007010,cytoskeleton organization|GO:0048869,cellular developmental process|GO:0030154,cell differentiation|GO:0009888,tissue development|GO:0016043,cellular component organization|GO:0044767,single-organism developmental process|GO:0044763,single-organism cellular process|GO:0071840,cellular c…	GO:0005737,cytoplasm|GO:0044464,cell part|GO:0005623,cell|GO:0005622,intracellular|GO:0044424,intracellular part	GO:0008092,cytoskeletal protein binding|GO:0051015,actin filament binding|GO:0003779,actin binding|GO:0044877,macromolecular complex binding|GO:0005488,binding|GO:0005515,protein binding|GO:0032403,protein complex binding	0	2	3	3	14	29.36	2	7	37.61	3	7	0.710591	0.737912	0.832884	0.714597	0.771774	0.829171	1.31243	1.41827	1.44156	1.44432	1.48917	1.55411	0.825149	0.838163	0.753559	0.773955	0.723522	0.775061	109	12.3334	8.08936	0.541511	6.71006e-09	3.89787e-05
Q3UAZ7	Uncharacterized protein (Fragment) OS=Mus musculus OX=10090 GN=Hmgb2 PE=2 SV=1 - [Q3UAZ7_MOUSE]	52.49	GO:0006909,phagocytosis|GO:0080090,regulation of primary metabolic process|GO:0019222,regulation of metabolic process|GO:0033151,V(D)J recombination|GO:0051049,regulation of transport|GO:0043277,apoptotic cell clearance|GO:0002437,inflammatory response to antigenic stimulus|GO:1901576,organic substance biosynthetic process|GO:1901362,organic cyclic compound biosynthetic process|GO:0044707,single-…	GO:0043229,intracellular organelle|GO:0043228,non-membrane-bounded organelle|GO:0043227,membrane-bounded organelle|GO:0043226,organelle|GO:0005737,cytoplasm|GO:0005615,extracellular space|GO:0005634,nucleus|GO:0005694,chromosome|GO:0017053,transcriptional repressor complex|GO:0009986,cell surface|GO:0000793,condensed chromosome|GO:0043234,protein complex|GO:0032991,macromolecular complex|GO:00432…	GO:0097100,supercoiled DNA binding|GO:0005125,cytokine activity|GO:0005488,binding|GO:0003676,nucleic acid binding|GO:0003677,DNA binding|GO:0016597,amino acid binding|GO:1901363,heterocyclic compound binding|GO:0070491,repressing transcription factor binding|GO:1901681,sulfur compound binding|GO:0043566,structure-specific DNA binding|GO:0005543,phospholipid binding|GO:0043167,ion binding|GO:0003…	mmu03410,Base excision repair	12	7	12	24	15.47	4	9	48.07	10	15	0.524236	0.615356	0.512869	0.595366	0.659482	0.53549	1.35854	1.22751	1.24492	1.60503	1.47898	1.36974	0.715928	0.715179	0.641872	0.788178	0.858594	0.806605	181	20.5205	9.81787	0.54635	2.76451e-06	0.0160591
Q00612	Glucose-6-phosphate 1-dehydrogenase X OS=Mus musculus OX=10090 GN=G6pdx PE=1 SV=3 - [G6PD1_MOUSE]	19.22	GO:0009108,coenzyme biosynthetic process|GO:0080090,regulation of primary metabolic process|GO:0019222,regulation of metabolic process|GO:0048468,cell development|GO:0048469,cell maturation|GO:0009165,nucleotide biosynthetic process|GO:0003014,renal system process|GO:0044281,small molecule metabolic process|GO:0035264,multicellular organism growth|GO:0044283,small molecule biosynthetic process|GO…	GO:0009898,cytoplasmic side of plasma membrane|GO:0043229,intracellular organelle|GO:0043228,non-membrane-bounded organelle|GO:0098552,side of membrane|GO:0005815,microtubule organizing center|GO:0043227,membrane-bounded organelle|GO:0043226,organelle|GO:0005856,cytoskeleton|GO:0031982,vesicle|GO:0005813,centrosome|GO:0016020,membrane|GO:0031988,membrane-bounded vesicle|GO:0044430,cytoskeletal pa…	GO:0030246,carbohydrate binding|GO:0005488,binding|GO:1901363,heterocyclic compound binding|GO:1901265,nucleoside phosphate binding|GO:0016491,oxidoreductase activity|GO:0050662,coenzyme binding|GO:0050661,NADP binding|GO:0004345,glucose-6-phosphate dehydrogenase activity|GO:0000166,nucleotide binding|GO:0042802,identical protein binding|GO:0042803,protein homodimerization activity|GO:0036094,sma…	mmu00030,Pentose phosphate pathway|mmu05230,Central carbon metabolism in cancer|mmu01200,Carbon metabolism|mmu00480,Glutathione metabolism|mmu01100,Metabolic pathways	6	9	9	19	14.95	7	9	15.15	7	10	0.637894	0.690931	0.680445	0.692427	0.793792	0.718856	1.61747	1.41824	1.51927	1.40056	1.35667	1.50676	0.73806	0.796077	0.761046	0.85501	0.825921	0.849579	515	59.2248	6.49365	0.547195	3.01953e-08	0.000175405
P97315	Cysteine and glycine-rich protein 1 OS=Mus musculus OX=10090 GN=Csrp1 PE=1 SV=3 - [CSRP1_MOUSE]	29.02	GO:0016337,single organismal cell-cell adhesion|GO:0007596,blood coagulation|GO:0030036,actin cytoskeleton organization|GO:0032501,multicellular organismal process|GO:0007599,hemostasis|GO:0071840,cellular component organization or biogenesis|GO:0030029,actin filament-based process|GO:0009611,response to wounding|GO:0016043,cellular component organization|GO:0065007,biological regulation|GO:00446…	GO:0015629,actin cytoskeleton|GO:0043229,intracellular organelle|GO:0043228,non-membrane-bounded organelle|GO:0005924,cell-substrate adherens junction|GO:0005925,focal adhesion|GO:0043227,membrane-bounded organelle|GO:0043226,organelle|GO:0030054,cell junction|GO:0030055,cell-substrate junction|GO:0005856,cytoskeleton|GO:0031982,vesicle|GO:0005634,nucleus|GO:0031988,membrane-bounded vesicle|GO:00…	GO:0005488,binding|GO:0043169,cation binding|GO:0005515,protein binding|GO:0046914,transition metal ion binding|GO:0097159,organic cyclic compound binding|GO:0044822,poly(A) RNA binding|GO:0043167,ion binding|GO:0008270,zinc ion binding|GO:0003676,nucleic acid binding|GO:0046872,metal ion binding|GO:1901363,heterocyclic compound binding|GO:0003723,RNA binding	0	1	3	3	13	17.62	2	8	29.02	3	5	0.507617	0.616374	0.563075	0.481941	0.515813	0.346044	1.59686	1.37466	1.52856	1.63693	1.53344	1.32209	0.920829	0.912076	0.905725	0.774889	0.843162	0.755079	193	20.5698	8.57275	0.568444	6.69535e-07	0.00388933
O89053	Coronin-1A OS=Mus musculus OX=10090 GN=Coro1a PE=1 SV=5 - [COR1A_MOUSE]	21.04	GO:0006887,exocytosis|GO:0006909,phagocytosis|GO:0034112,positive regulation of homotypic cell-cell adhesion|GO:0051234,establishment of localization|GO:0034110,regulation of homotypic cell-cell adhesion|GO:0051049,regulation of transport|GO:0032386,regulation of intracellular transport|GO:0006906,vesicle fusion|GO:0051282,regulation of sequestering of calcium ion|GO:0051283,negative regulation o…	GO:0005911,cell-cell junction|GO:0042995,cell projection|GO:0015629,actin cytoskeleton|GO:0044421,extracellular region part|GO:0043232,intracellular non-membrane-bounded organelle|GO:0030424,axon|GO:0030139,endocytic vesicle|GO:0043229,intracellular organelle|GO:0043228,non-membrane-bounded organelle|GO:0005622,intracellular|GO:0043227,membrane-bounded organelle|GO:0043226,organelle|GO:0030054,ce…	GO:0032036,myosin heavy chain binding|GO:0008022,protein C-terminus binding|GO:0005515,protein binding|GO:0008092,cytoskeletal protein binding|GO:0097159,organic cyclic compound binding|GO:0044822,poly(A) RNA binding|GO:0051015,actin filament binding|GO:0003779,actin binding|GO:0017022,myosin binding|GO:0044877,macromolecular complex binding|GO:0003723,RNA binding|GO:0003676,nucleic acid binding|…	mmu04145,Phagosome|mmu05152,Tuberculosis	9	6	6	26	21.04	6	14	18.66	5	12	0.611607	0.651336	0.701173	0.611261	0.610979	0.569108	1.57934	1.61102	1.7192	1.49536	1.60593	1.64689	1.0114	0.953647	0.945819	0.911069	0.879559	0.832653	461	50.9569	6.48096	0.573027	8.37458e-09	4.86479e-05
A1E2B8	Inducible heat shock protein 70 OS=Mus musculus OX=10090 PE=3 SV=1 - [A1E2B8_MOUSE]	34.48	GO:0031110,regulation of microtubule polymerization or depolymerization|GO:0031112,positive regulation of microtubule polymerization or depolymerization|GO:0031113,regulation of microtubule polymerization|GO:0080090,regulation of primary metabolic process|GO:0031116,positive regulation of microtubule polymerization|GO:0060249,anatomical structure homeostasis|GO:0010968,regulation of microtubule n…	GO:0005737,cytoplasm|GO:0044464,cell part|GO:0005623,cell|GO:0005622,intracellular|GO:0044424,intracellular part|GO:0016234,inclusion body|GO:0031974,membrane-enclosed lumen|GO:0016235,aggresome|GO:0043229,intracellular organelle|GO:0043228,non-membrane-bounded organelle|GO:0005739,mitochondrion|GO:0005924,cell-substrate adherens junction|GO:0005925,focal adhesion|GO:0043227,membrane-bounded orga…	GO:0035639,purine ribonucleoside triphosphate binding|GO:0005488,binding|GO:0043167,ion binding|GO:1901363,heterocyclic compound binding|GO:1901265,nucleoside phosphate binding|GO:0001882,nucleoside binding|GO:0043168,anion binding|GO:0000166,nucleotide binding|GO:0001883,purine nucleoside binding|GO:0032549,ribonucleoside binding|GO:0017076,purine nucleotide binding|GO:0005524,ATP binding|GO:003…	mmu05164,Influenza A|mmu04010,MAPK signaling pathway|mmu05020,Prion diseases|mmu05162,Measles|mmu05145,Toxoplasmosis|mmu05169,Epstein-Barr virus infection|mmu04915,Estrogen signaling pathway|mmu04141,Protein processing in endoplasmic reticulum|mmu04612,Antigen processing and presentation|mmu04144,Endocytosis|mmu04213,Longevity regulating pathway - multiple species|mmu03040,Spliceosome|mmu05134,Le…	10	11	16	50	31.2	14	26	32.61	15	24	0.900753	0.850395	0.940996	0.851724	0.889433	0.845587	1.33992	1.25003	1.32138	1.26565	1.27865	1.27428	0.799105	0.721815	0.752474	0.767057	0.697983	0.694138	641	70.088	5.71924	0.57343	2.48228e-10	1.44195e-06
P68033	Actin, alpha cardiac muscle 1 OS=Mus musculus OX=10090 GN=Actc1 PE=1 SV=1 - [ACTC_MOUSE]	62.07	0	0	0	0	24	1	20	203	59.42	19	107	57.82	17	96	0.786386	0.789048	0.785499	0.663364	0.668122	0.558276	1.5584	1.64462	1.4681	1.59709	1.53799	1.32361	1.01948	0.935047	0.922971	0.809089	0.902305	0.653161	377	41.9919	5.38916	0.574168	3.07461e-06	0.0178604
P32848	Parvalbumin alpha OS=Mus musculus OX=10090 GN=Pvalb PE=1 SV=3 - [PRVA_MOUSE]	8.18	GO:0050801,ion homeostasis|GO:0042592,homeostatic process|GO:0055074,calcium ion homeostasis|GO:0098771,inorganic ion homeostasis|GO:0044699,single-organism process|GO:0072507,divalent inorganic cation homeostasis|GO:0072503,cellular divalent inorganic cation homeostasis|GO:0065007,biological regulation|GO:0065008,regulation of biological quality|GO:0019725,cellular homeostasis|GO:0006875,cellula…	GO:0042995,cell projection|GO:0030424,axon|GO:0043229,intracellular organelle|GO:0045202,synapse|GO:0043227,membrane-bounded organelle|GO:0043226,organelle|GO:0005737,cytoplasm|GO:0044306,neuron projection terminus|GO:0070062,extracellular exosome|GO:0005634,nucleus|GO:0031988,membrane-bounded vesicle|GO:0097458,neuron part|GO:0044456,synapse part|GO:0043005,neuron projection|GO:0043025,neuronal …	GO:0005488,binding|GO:0043169,cation binding|GO:0046872,metal ion binding|GO:0043167,ion binding|GO:0005509,calcium ion binding|GO:0005515,protein binding|GO:0046983,protein dimerization activity|GO:0046982,protein heterodimerization activity|GO:0042802,identical protein binding|GO:0042803,protein homodimerization activity	0	1	2	2	5	8.18	2	2	8.18	2	3	0.373628	0.401372	0.417842	0.361752	0.398764	0.352323	1.72744	1.70019	1.83523	1.57806	1.52946	1.70882	0.909548	0.998425	0.922508	0.953278	1.09428	0.921047	110	11.9231	5.18604	0.575352	1.05068e-07	0.00061034
P31001	Desmin OS=Mus musculus OX=10090 GN=Des PE=1 SV=3 - [DESM_MOUSE]	24.73	GO:0032502,developmental process|GO:0007517,muscle organ development|GO:0032501,multicellular organismal process|GO:0044707,single-multicellular organism process|GO:0048856,anatomical structure development|GO:0044767,single-organism developmental process|GO:0048513,animal organ development|GO:0061061,muscle structure development|GO:0048731,system development|GO:0007275,multicellular organism deve…	GO:0030016,myofibril|GO:0030017,sarcomere|GO:0043229,intracellular organelle|GO:0043228,non-membrane-bounded organelle|GO:0045202,synapse|GO:0044424,intracellular part|GO:0043227,membrane-bounded organelle|GO:0043226,organelle|GO:0030018,Z disc|GO:0005856,cytoskeleton|GO:0045111,intermediate filament cytoskeleton|GO:0070062,extracellular exosome|GO:0016020,membrane|GO:0031674,I band|GO:0031988,me…	GO:0005200,structural constituent of cytoskeleton|GO:0008092,cytoskeletal protein binding|GO:0005198,structural molecule activity|GO:0005488,binding|GO:0005515,protein binding|GO:0042802,identical protein binding	mmu05410,Hypertrophic cardiomyopathy|mmu05412,Arrhythmogenic right ventricular cardiomyopathy|mmu05414,Dilated cardiomyopathy	14	7	13	38	18.98	8	15	24.73	13	23	0.688841	0.736447	0.6742	0.759464	0.863819	0.83944	1.42285	1.42948	1.502	1.43465	1.38596	1.33894	0.810103	0.812335	0.692262	0.886113	0.835408	0.897024	469	53.465	5.2749	0.579435	1.87991e-08	0.000109204
P08207	Protein S100-A10 OS=Mus musculus OX=10090 GN=S100a10 PE=1 SV=2 - [S10AA_MOUSE]	45.36	GO:0008104,protein localization|GO:0019222,regulation of metabolic process|GO:0034446,substrate adhesion-dependent cell spreading|GO:1901890,positive regulation of cell junction assembly|GO:0048468,cell development|GO:0006900,membrane budding|GO:0007160,cell-matrix adhesion|GO:0061024,membrane organization|GO:0007009,plasma membrane organization|GO:0051641,cellular localization|GO:0051893,regulat…	GO:0019897,extrinsic component of plasma membrane|GO:0019898,extrinsic component of membrane|GO:0071944,cell periphery|GO:0043227,membrane-bounded organelle|GO:0043226,organelle|GO:0031982,vesicle|GO:0098805,whole membrane|GO:0016020,membrane|GO:0031988,membrane-bounded vesicle|GO:0044459,plasma membrane part|GO:0098589,membrane region|GO:0005886,plasma membrane|GO:1903561,extracellular vesicle|G…	GO:0005488,binding|GO:0043169,cation binding|GO:0043167,ion binding|GO:0005509,calcium ion binding|GO:0005515,protein binding|GO:0044325,ion channel binding|GO:0046872,metal ion binding|GO:0046983,protein dimerization activity|GO:0042802,identical protein binding|GO:0042803,protein homodimerization activity	0	2	3	3	14	45.36	3	8	45.36	3	6	0.645942	0.655227	0.640233	0.616563	0.715035	0.531539	1.52949	1.51912	1.47882	1.40543	1.32304	1.30657	0.967972	0.994872	0.930928	0.745039	0.727557	0.725539	97	11.1785	6.771	0.594678	5.20029e-06	0.0302085
P43275	Histone H1.1 OS=Mus musculus OX=10090 GN=H1-1 PE=1 SV=2 - [H11_MOUSE]	34.27	GO:0034728,nucleosome organization|GO:0071103,DNA conformation change|GO:0022607,cellular component assembly|GO:0070271,protein complex biogenesis|GO:0043933,macromolecular complex subunit organization|GO:0019953,sexual reproduction|GO:0016043,cellular component organization|GO:0031497,chromatin assembly|GO:0034622,cellular macromolecular complex assembly|GO:0007276,gamete generation|GO:0071824,p…	GO:0031974,membrane-enclosed lumen|GO:0044815,DNA packaging complex|GO:0043229,intracellular organelle|GO:0043228,non-membrane-bounded organelle|GO:0000785,chromatin|GO:0000786,nucleosome|GO:0000228,nuclear chromosome|GO:0043227,membrane-bounded organelle|GO:0043226,organelle|GO:0005719,nuclear euchromatin|GO:0031981,nuclear lumen|GO:0005634,nucleus|GO:0044454,nuclear chromosome part|GO:0005694,c…	GO:0043566,structure-specific DNA binding|GO:0005515,protein binding|GO:0097159,organic cyclic compound binding|GO:0031490,chromatin DNA binding|GO:0044877,macromolecular complex binding|GO:0005488,binding|GO:0003676,nucleic acid binding|GO:0003677,DNA binding|GO:0003682,chromatin binding|GO:1901363,heterocyclic compound binding|GO:1901681,sulfur compound binding|GO:0043168,anion binding|GO:00973…	0	7	5	11	48	28.64	9	18	34.27	11	30	0.487209	0.546238	0.522395	0.526557	0.572912	0.570071	1.55496	1.52158	1.59109	1.60635	1.55956	1.58236	0.89674	0.967356	0.883895	0.945655	0.975236	0.934452	213	21.7719	10.9312	0.595092	1.77403e-11	1.03053e-07
Q69ZN7	Myoferlin OS=Mus musculus OX=10090 GN=Myof PE=1 SV=2 - [MYOF_MOUSE]	4.3	GO:0006906,vesicle fusion|GO:0061025,membrane fusion|GO:0061024,membrane organization|GO:0007009,plasma membrane organization|GO:0071840,cellular component organization or biogenesis|GO:0010256,endomembrane system organization|GO:0009611,response to wounding|GO:0016043,cellular component organization|GO:0044699,single-organism process|GO:0006810,transport|GO:0009987,cellular process|GO:0042060,wo…	GO:0016020,membrane|GO:0044421,extracellular region part|GO:0030139,endocytic vesicle|GO:0043229,intracellular organelle|GO:0071944,cell periphery|GO:0043227,membrane-bounded organelle|GO:0043226,organelle|GO:0031224,intrinsic component of membrane|GO:0005737,cytoplasm|GO:0042995,cell projection|GO:0070062,extracellular exosome|GO:0016023,cytoplasmic, membrane-bounded vesicle|GO:0031410,cytoplasm…	GO:0043168,anion binding|GO:0043169,cation binding|GO:0005543,phospholipid binding|GO:0005544,calcium-dependent phospholipid binding|GO:0008289,lipid binding|GO:0043167,ion binding|GO:0005509,calcium ion binding|GO:0005515,protein binding|GO:0046872,metal ion binding|GO:0005488,binding	0	6	7	7	10	2.83	5	5	2.64	4	5	0.491174	0.586151	0.485715	0.634558	0.756785	0.767189	1.58382	1.68468	1.64182	1.33323	1.42029	1.33737	0.935416	0.867107	0.929535	0.920357	0.915683	0.833223	2048	233.177	6.16357	0.600066	3.71732e-06	0.0215939
Q9JHU9	Inositol-3-phosphate synthase 1 OS=Mus musculus OX=10090 GN=Isyna1 PE=1 SV=1 - [INO1_MOUSE]	4.67	GO:0046173,polyol biosynthetic process|GO:0019751,polyol metabolic process|GO:0044249,cellular biosynthetic process|GO:0044281,small molecule metabolic process|GO:0044283,small molecule biosynthetic process|GO:0044699,single-organism process|GO:1901576,organic substance biosynthetic process|GO:0044710,single-organism metabolic process|GO:0044711,single-organism biosynthetic process|GO:0044262,cel…	GO:0005737,cytoplasm|GO:0044464,cell part|GO:0005623,cell|GO:0005622,intracellular|GO:0044424,intracellular part	GO:0003824,catalytic activity|GO:0004512,inositol-3-phosphate synthase activity|GO:0016872,intramolecular lyase activity|GO:0016853,isomerase activity	mmu00562,Inositol phosphate metabolism|mmu01100,Metabolic pathways	1	2	2	3	1.8	1	1	4.67	2	2	0.672011	0.727001	0.821237	0.808562	0.890032	0.821554	1.5448	1.70653	1.66296	1.35989	1.36018	1.42387	0.911296	0.921988	0.848266	0.946089	0.974466	0.920332	557	60.8931	6.41748	0.609659	3.57399e-06	0.0207613
P17918	Proliferating cell nuclear antigen OS=Mus musculus OX=10090 GN=Pcna PE=1 SV=2 - [PCNA_MOUSE]	8.81	GO:0080090,regulation of primary metabolic process|GO:0019222,regulation of metabolic process|GO:0048584,positive regulation of response to stimulus|GO:0048583,regulation of response to stimulus|GO:1901362,organic cyclic compound biosynthetic process|GO:1901360,organic cyclic compound metabolic process|GO:0044710,single-organism metabolic process|GO:0044711,single-organism biosynthetic process|GO…	GO:0005657,replication fork|GO:0000307,cyclin-dependent protein kinase holoenzyme complex|GO:0031974,membrane-enclosed lumen|GO:0043229,intracellular organelle|GO:0043228,non-membrane-bounded organelle|GO:0000228,nuclear chromosome|GO:0031988,membrane-bounded vesicle|GO:0043227,membrane-bounded organelle|GO:0043226,organelle|GO:0034399,nuclear periphery|GO:0070062,extracellular exosome|GO:0031981…	GO:0016799,hydrolase activity, hydrolyzing N-glycosyl compounds|GO:0016798,hydrolase activity, acting on glycosyl bonds|GO:0019899,enzyme binding|GO:0030983,mismatched DNA binding|GO:0044877,macromolecular complex binding|GO:0005488,binding|GO:0003676,nucleic acid binding|GO:0003677,DNA binding|GO:0098772,molecular function regulator|GO:1901363,heterocyclic compound binding|GO:0043566,structure-s…	mmu05166,Human T-cell leukemia virus 1 infection|mmu05161,Hepatitis B|mmu04110,Cell cycle|mmu03030,DNA replication|mmu03420,Nucleotide excision repair|mmu03430,Mismatch repair|mmu03410,Base excision repair	3	2	2	5	8.81	2	2	8.81	2	3	0.861121	0.71933	0.878412	0.783024	0.739324	0.848426	1.38451	1.4708	1.44975	1.55028	1.53843	1.4176	0.877712	0.904719	0.931784	0.933255	0.895799	0.856853	261	28.7664	4.76709	0.612858	3.07383e-09	1.78559e-05
P09602	Non-histone chromosomal protein HMG-17 OS=Mus musculus OX=10090 GN=Hmgn2 PE=1 SV=2 - [HMGN2_MOUSE]	15.56	GO:0009892,negative regulation of metabolic process|GO:0080090,regulation of primary metabolic process|GO:0009890,negative regulation of biosynthetic process|GO:0031327,negative regulation of cellular biosynthetic process|GO:0031326,regulation of cellular biosynthetic process|GO:0031324,negative regulation of cellular metabolic process|GO:0031323,regulation of cellular metabolic process|GO:009030…	GO:0005737,cytoplasm|GO:0032991,macromolecular complex|GO:0043231,intracellular membrane-bounded organelle|GO:0043232,intracellular non-membrane-bounded organelle|GO:0043227,membrane-bounded organelle|GO:0005634,nucleus|GO:0044464,cell part|GO:0005623,cell|GO:0005622,intracellular|GO:0044446,intracellular organelle part|GO:0043229,intracellular organelle|GO:0043228,non-membrane-bounded organelle|…	GO:0043566,structure-specific DNA binding|GO:0005515,protein binding|GO:0097159,organic cyclic compound binding|GO:0031491,nucleosome binding|GO:0031490,chromatin DNA binding|GO:0031492,nucleosomal DNA binding|GO:0044877,macromolecular complex binding|GO:0005488,binding|GO:0003676,nucleic acid binding|GO:0003677,DNA binding|GO:0032403,protein complex binding|GO:0003682,chromatin binding|GO:190136…	0	6	2	2	6	15.56	2	4	7.78	1	2	0.577518	0.581135	0.590913	0.585408	0.536757	0.546177	1.54249	1.43994	1.43458	1.41758	1.36347	1.43457	0.884068	0.974477	0.900781	0.893219	0.845002	0.815729	90	9.41707	9.99365	0.615488	1.0227e-08	5.94084e-05
Q4FK16	Phospholipid scramblase OS=Mus musculus OX=10090 GN=Plscr1 PE=2 SV=1 - [Q4FK16_MOUSE]	2.56	GO:2001235,positive regulation of apoptotic signaling pathway|GO:0080090,regulation of primary metabolic process|GO:0019222,regulation of metabolic process|GO:2001233,regulation of apoptotic signaling pathway|GO:0048584,positive regulation of response to stimulus|GO:0048583,regulation of response to stimulus|GO:0031349,positive regulation of defense response|GO:0061024,membrane organization|GO:00…	GO:0044421,extracellular region part|GO:0031974,membrane-enclosed lumen|GO:0031012,extracellular matrix|GO:0043229,intracellular organelle|GO:0043228,non-membrane-bounded organelle|GO:0043227,membrane-bounded organelle|GO:0043226,organelle|GO:0031224,intrinsic component of membrane|GO:0005737,cytoplasm|GO:0070062,extracellular exosome|GO:0031981,nuclear lumen|GO:0005730,nucleolus|GO:0031226,intri…	GO:0017128,phospholipid scramblase activity|GO:0017124,SH3 domain binding|GO:0019899,enzyme binding|GO:0001077,transcriptional activator activity, RNA polymerase II core promoter proximal region sequence-specific binding|GO:0005488,binding|GO:0003676,nucleic acid binding|GO:0003677,DNA binding|GO:1901363,heterocyclic compound binding|GO:0005548,phospholipid transporter activity|GO:0043169,cation …	0	8	1	1	6	2.56	1	3	2.56	1	3	0.700641	0.687549	0.715372	0.883649	0.879229	0.843374	1.55193	1.62631	1.43708	1.52089	1.34831	1.39231	0.908961	0.881405	0.87548	0.963861	0.942201	0.929687	234	26.3278	4.85596	0.61977	2.05302e-07	0.0011926
Q3TMQ9	Uncharacterized protein (Fragment) OS=Mus musculus OX=10090 GN=Ppp1r14b PE=2 SV=1 - [Q3TMQ9_MOUSE]	23.53	GO:0042325,regulation of phosphorylation|GO:0009987,cellular process|GO:0019220,regulation of phosphate metabolic process|GO:0019222,regulation of metabolic process|GO:0006793,phosphorus metabolic process|GO:0044092,negative regulation of molecular function|GO:0016310,phosphorylation|GO:0050790,regulation of catalytic activity|GO:0031323,regulation of cellular metabolic process|GO:0044237,cellula…	GO:0005737,cytoplasm|GO:0044464,cell part|GO:0005623,cell|GO:0005622,intracellular|GO:0044424,intracellular part	GO:0030234,enzyme regulator activity|GO:0019212,phosphatase inhibitor activity|GO:0019888,protein phosphatase regulator activity|GO:0019208,phosphatase regulator activity|GO:0004864,protein phosphatase inhibitor activity|GO:0004857,enzyme inhibitor activity|GO:0098772,molecular function regulator|GO:0008599,protein phosphatase type 1 regulator activity	0	3	1	1	9	23.53	1	5	23.53	1	4	0.738822	0.911911	0.881847	0.754208	0.786403	0.648478	1.37482	1.26476	1.19401	1.3535	1.16437	1.32107	0.819759	0.829246	0.781887	0.783847	0.848978	0.697122	85	10.0172	4.61475	0.620505	3.7114e-07	0.00215595
Q542I8	Integrin beta OS=Mus musculus OX=10090 GN=Itgb2 PE=1 SV=1 - [Q542I8_MOUSE]	14.03	GO:0008104,protein localization|GO:0019220,regulation of phosphate metabolic process|GO:0080090,regulation of primary metabolic process|GO:0019222,regulation of metabolic process|GO:0007160,cell-matrix adhesion|GO:0061024,membrane organization|GO:0007165,signal transduction|GO:0007166,cell surface receptor signaling pathway|GO:0060326,cell chemotaxis|GO:0034113,heterotypic cell-cell adhesion|GO:0…	GO:0098636,protein complex involved in cell adhesion|GO:0071944,cell periphery|GO:0043227,membrane-bounded organelle|GO:0043226,organelle|GO:0031224,intrinsic component of membrane|GO:0098797,plasma membrane protein complex|GO:0031982,vesicle|GO:0031226,intrinsic component of plasma membrane|GO:0016021,integral component of membrane|GO:0016020,membrane|GO:0098802,plasma membrane receptor complex|…	GO:0001948,glycoprotein binding|GO:0043169,cation binding|GO:0050839,cell adhesion molecule binding|GO:0038023,signaling receptor activity|GO:0005515,protein binding|GO:0019900,kinase binding|GO:0097367,carbohydrate derivative binding|GO:0019899,enzyme binding|GO:0043167,ion binding|GO:0019901,protein kinase binding|GO:0060089,molecular transducer activity|GO:0004888,transmembrane signaling recep…	mmu04670,Leukocyte transendothelial migration|mmu05150,Staphylococcus aureus infection|mmu04015,Rap1 signaling pathway|mmu05323,Rheumatoid arthritis|mmu05146,Amoebiasis|mmu05144,Malaria|mmu04650,Natural killer cell mediated cytotoxicity|mmu05152,Tuberculosis|mmu04514,Cell adhesion molecules|mmu04610,Complement and coagulation cascades|mmu05134,Legionellosis|mmu05166,Human T-cell leukemia virus 1 …	5	8	8	17	11.56	7	8	9.48	5	9	0.754147	0.758654	0.791271	0.752759	0.875685	0.812664	1.50671	1.50856	1.41454	1.24945	1.21103	1.37468	0.898896	0.874118	0.825527	0.914376	0.838243	0.79368	770	84.8379	7.04932	0.622488	2.55956e-06	0.0148685
Q08879	Fibulin-1 OS=Mus musculus OX=10090 GN=Fbln1 PE=1 SV=2 - [FBLN1_MOUSE]	1.7	GO:1904187,regulation of transformation of host cell by virus|GO:0050707,regulation of cytokine secretion|GO:0019220,regulation of phosphate metabolic process|GO:0080090,regulation of primary metabolic process|GO:0019222,regulation of metabolic process|GO:0034446,substrate adhesion-dependent cell spreading|GO:0051048,negative regulation of secretion|GO:0051049,regulation of transport|GO:0048585,n…	GO:0043234,protein complex|GO:0005604,basement membrane|GO:0043230,extracellular organelle|GO:0070062,extracellular exosome|GO:0044421,extracellular region part|GO:0065010,extracellular membrane-bounded organelle|GO:0005576,extracellular region|GO:0005577,fibrinogen complex|GO:0031012,extracellular matrix|GO:0043226,organelle|GO:0043227,membrane-bounded organelle|GO:0071953,elastic fiber|GO:00056…	GO:0005201,extracellular matrix structural constituent|GO:0008022,protein C-terminus binding|GO:0044877,macromolecular complex binding|GO:0005488,binding|GO:0098772,molecular function regulator|GO:0043169,cation binding|GO:0005198,structural molecule activity|GO:0043167,ion binding|GO:0005509,calcium ion binding|GO:0032403,protein complex binding|GO:0046872,metal ion binding|GO:0042802,identical …	0	2	1	1	2	1.7	1	1	1.7	1	1	0.596236	0.745528	0.674554	0.816403	1.1186	0.643228	1.45395	1.43306	1.45077	1.55972	1.3732	1.40323	0.850558	0.98019	0.846822	0.913753	0.936057	0.894494	705	77.9806	5.16064	0.625077	1.63564e-08	9.50141e-05
Q6ZWQ9	Myosin, light chain 12A, regulatory, non-sarcomeric OS=Mus musculus OX=10090 GN=Myl12a PE=1 SV=1 - [Q6ZWQ9_MOUSE]	41.86	GO:0022604,regulation of cell morphogenesis|GO:0033036,macromolecule localization|GO:0008104,protein localization|GO:0016337,single organismal cell-cell adhesion|GO:0022603,regulation of anatomical structure morphogenesis|GO:0006950,response to stress|GO:0072661,protein targeting to plasma membrane|GO:0006612,protein targeting to membrane|GO:0051128,regulation of cellular component organization|G…	GO:0032432,actin filament bundle|GO:0015629,actin cytoskeleton|GO:0030016,myofibril|GO:0030017,sarcomere|GO:0043229,intracellular organelle|GO:0043228,non-membrane-bounded organelle|GO:0044430,cytoskeletal part|GO:0043227,membrane-bounded organelle|GO:0043226,organelle|GO:0030018,Z disc|GO:0042641,actomyosin|GO:0005856,cytoskeleton|GO:0001725,stress fiber|GO:0031982,vesicle|GO:0031674,I band|GO:0…	GO:0043169,cation binding|GO:0035254,glutamate receptor binding|GO:0043167,ion binding|GO:0005509,calcium ion binding|GO:0005515,protein binding|GO:0005102,receptor binding|GO:0046872,metal ion binding|GO:0005488,binding	mmu04530,Tight junction|mmu04670,Leukocyte transendothelial migration|mmu04510,Focal adhesion|mmu04810,Regulation of actin cytoskeleton|mmu04611,Platelet activation	6	1	7	23	30.81	4	8	41.86	7	15	0.751507	0.796753	0.717926	0.596168	0.624741	0.549668	1.32598	1.34209	1.22747	1.38432	1.28163	1.21278	0.880962	0.955134	0.780836	0.820865	0.773321	0.694408	172	19.8825	4.80518	0.630995	1.16361e-06	0.00675943
P63168	Dynein light chain 1, cytoplasmic OS=Mus musculus OX=10090 GN=Dynll1 PE=1 SV=1 - [DYL1_MOUSE]	31.46	GO:0019220,regulation of phosphate metabolic process|GO:0080090,regulation of primary metabolic process|GO:0019222,regulation of metabolic process|GO:0060322,head development|GO:0045019,negative regulation of nitric oxide biosynthetic process|GO:1901362,organic cyclic compound biosynthetic process|GO:0071840,cellular component organization or biogenesis|GO:0048869,cellular developmental process|G…	GO:0042995,cell projection|GO:0043226,organelle|GO:0043229,intracellular organelle|GO:0043228,non-membrane-bounded organelle|GO:0005929,cilium|GO:0030286,dynein complex|GO:0005815,microtubule organizing center|GO:0005874,microtubule|GO:0005875,microtubule associated complex|GO:0008180,COP9 signalosome|GO:0005856,cytoskeleton|GO:0072686,mitotic spindle|GO:0031982,vesicle|GO:0005813,centrosome|GO:0…	GO:0016787,hydrolase activity|GO:0016818,hydrolase activity, acting on acid anhydrides, in phosphorus-containing anhydrides|GO:0003824,catalytic activity|GO:0030234,enzyme regulator activity|GO:0008022,protein C-terminus binding|GO:0017111,nucleoside-triphosphatase activity|GO:0016817,hydrolase activity, acting on acid anhydrides|GO:0016462,pyrophosphatase activity|GO:0019904,protein domain speci…	mmu04962,Vasopressin-regulated water reabsorption	12	1	4	12	19.1	3	7	25.84	3	5	0.636015	0.650727	0.675243	0.692141	0.733549	0.698305	1.33055	1.30657	1.42258	1.34832	1.33876	1.25464	0.870794	0.818074	0.791384	0.911709	0.817712	0.870183	89	10.3591	7.40088	0.634869	1.17397e-08	6.81959e-05
P49290	Eosinophil peroxidase OS=Mus musculus OX=10090 GN=Epx PE=1 SV=2 - [PERE_MOUSE]	9.36	GO:0008152,metabolic process|GO:0006928,movement of cell or subcellular component|GO:0044248,cellular catabolic process|GO:0050900,leukocyte migration|GO:0042744,hydrogen peroxide catabolic process|GO:0042743,hydrogen peroxide metabolic process|GO:0050789,regulation of biological process|GO:0044699,single-organism process|GO:0044712,single-organism catabolic process|GO:0002376,immune system proce…	GO:0043230,extracellular organelle|GO:0031982,vesicle|GO:0044421,extracellular region part|GO:0043227,membrane-bounded organelle|GO:0031988,membrane-bounded vesicle|GO:0005576,extracellular region|GO:1903561,extracellular vesicle|GO:0065010,extracellular membrane-bounded organelle|GO:0043226,organelle|GO:0070062,extracellular exosome|GO:0005615,extracellular space	GO:0043169,cation binding|GO:0046872,metal ion binding|GO:0020037,heme binding|GO:0046906,tetrapyrrole binding|GO:0097159,organic cyclic compound binding|GO:0016209,antioxidant activity|GO:0043167,ion binding|GO:1901363,heterocyclic compound binding|GO:0003824,catalytic activity|GO:0005488,binding|GO:0016684,oxidoreductase activity, acting on peroxide as acceptor|GO:0004601,peroxidase activity|GO…	mmu05310,Asthma	6	5	5	14	9.36	5	7	9.36	5	7	0.829978	0.768947	0.779731	0.879441	0.807986	0.88142	1.40916	1.4678	1.56458	1.50478	1.45847	1.57711	0.91726	0.888731	0.967319	1.0436	0.922932	0.965925	716	81.3285	10.3452	0.635252	2.15933e-08	0.000125435
O35639	Annexin A3 OS=Mus musculus OX=10090 GN=Anxa3 PE=1 SV=4 - [ANXA3_MOUSE]	19.2	GO:0006909,phagocytosis|GO:0080090,regulation of primary metabolic process|GO:0019222,regulation of metabolic process|GO:0072359,circulatory system development|GO:0072358,cardiovascular system development|GO:0032940,secretion by cell|GO:1901362,organic cyclic compound biosynthetic process|GO:0044707,single-multicellular organism process|GO:1901360,organic cyclic compound metabolic process|GO:0010…	GO:0042995,cell projection|GO:0030425,dendrite|GO:0030424,axon|GO:0030139,endocytic vesicle|GO:0043229,intracellular organelle|GO:0071944,cell periphery|GO:0043227,membrane-bounded organelle|GO:0043226,organelle|GO:0005737,cytoplasm|GO:0030666,endocytic vesicle membrane|GO:0070062,extracellular exosome|GO:0016023,cytoplasmic, membrane-bounded vesicle|GO:0031410,cytoplasmic vesicle|GO:0098805,whol…	GO:0043168,anion binding|GO:0019834,phospholipase A2 inhibitor activity|GO:0055102,lipase inhibitor activity|GO:0043169,cation binding|GO:0030234,enzyme regulator activity|GO:0005543,phospholipid binding|GO:0005544,calcium-dependent phospholipid binding|GO:0008289,lipid binding|GO:0043167,ion binding|GO:0048306,calcium-dependent protein binding|GO:0046872,metal ion binding|GO:0004859,phospholipas…	0	7	5	6	12	19.2	6	7	13.31	4	5	0.656349	0.618893	0.637358	0.595118	0.588576	0.600334	1.33455	1.34857	1.29375	1.48153	1.50361	1.50114	0.936692	0.799282	0.843351	0.986464	0.902147	0.928037	323	36.3616	5.75732	0.637585	8.32353e-07	0.00483514
P07356	Annexin A2 OS=Mus musculus OX=10090 GN=Anxa2 PE=1 SV=2 - [ANXA2_MOUSE]	48.38	GO:0008104,protein localization|GO:0019220,regulation of phosphate metabolic process|GO:0080090,regulation of primary metabolic process|GO:0019222,regulation of metabolic process|GO:0051049,regulation of transport|GO:0048585,negative regulation of response to stimulus|GO:0006906,vesicle fusion|GO:0048583,regulation of response to stimulus|GO:0006900,membrane budding|GO:0061025,membrane fusion|GO:…	GO:0019897,extrinsic component of plasma membrane|GO:0098590,plasma membrane region|GO:0042995,cell projection|GO:0005811,lipid particle|GO:0000323,lytic vacuole|GO:0005829,cytosol|GO:0044421,extracellular region part|GO:0044464,cell part|GO:0048770,pigment granule|GO:0031012,extracellular matrix|GO:0043229,intracellular organelle|GO:0043228,non-membrane-bounded organelle|GO:0005623,cell|GO:00329…	GO:0048306,calcium-dependent protein binding|GO:0019899,enzyme binding|GO:0031267,small GTPase binding|GO:0051020,GTPase binding|GO:0004859,phospholipase inhibitor activity|GO:0005488,binding|GO:0003676,nucleic acid binding|GO:0004857,enzyme inhibitor activity|GO:0098772,molecular function regulator|GO:1901363,heterocyclic compound binding|GO:0043168,anion binding|GO:0019834,phospholipase A2 inhi…	0	7	15	15	56	46.02	14	24	44.84	12	32	0.699136	0.750933	0.740915	0.755599	0.792776	0.748469	1.44252	1.35215	1.36609	1.51243	1.43149	1.28707	0.865817	0.874554	0.868512	0.920131	0.938536	0.908174	339	38.6518	7.69385	0.640596	4.99206e-08	0.000289989
S4R293	Neutrophil cytosol factor 1 OS=Mus musculus OX=10090 GN=Ncf1 PE=1 SV=1 - [S4R293_MOUSE]	6.63	GO:0008104,protein localization|GO:0046434,organophosphate catabolic process|GO:0009166,nucleotide catabolic process|GO:0061024,membrane organization|GO:0003012,muscle system process|GO:0044281,small molecule metabolic process|GO:0045986,negative regulation of smooth muscle contraction|GO:0071840,cellular component organization or biogenesis|GO:1901361,organic cyclic compound catabolic process|GO…	GO:0019898,extrinsic component of membrane|GO:0071944,cell periphery|GO:0031226,intrinsic component of plasma membrane|GO:0031224,intrinsic component of membrane|GO:0005737,cytoplasm|GO:0016021,integral component of membrane|GO:0016020,membrane|GO:0043020,NADPH oxidase complex|GO:0044459,plasma membrane part|GO:1902494,catalytic complex|GO:0005887,integral component of plasma membrane|GO:0005886,…	GO:0043168,anion binding|GO:0050664,oxidoreductase activity, acting on NAD(P)H, oxygen as acceptor|GO:0035091,phosphatidylinositol binding|GO:0005543,phospholipid binding|GO:0016175,superoxide-generating NADPH oxidase activity|GO:0008289,lipid binding|GO:0043167,ion binding|GO:1902936,phosphatidylinositol bisphosphate binding|GO:0003824,catalytic activity|GO:0043325,phosphatidylinositol-3,4-bisph…	mmu04670,Leukocyte transendothelial migration|mmu04666,Fc gamma R-mediated phagocytosis|mmu04380,Osteoclast differentiation|mmu05140,Leishmaniasis|mmu04062,Chemokine signaling pathway|mmu04145,Phagosome	7	3	3	6	6.63	3	3	6.63	3	3	0.675989	0.629148	0.935208	0.747135	0.54384	0.807721	1.41565	1.62928	1.81559	1.45894	1.47221	1.6407	1.06816	1.01338	0.976328	1.04383	1.0174	0.985118	377	43.0619	8.52881	0.647155	5.32336e-06	0.0309234
Q91YN3	Acyl-CoA synthetase long-chain family member 4 OS=Mus musculus OX=10090 GN=Acsl4 PE=2 SV=1 - [Q91YN3_MOUSE]	23.88	GO:0080090,regulation of primary metabolic process|GO:0019222,regulation of metabolic process|GO:0051048,negative regulation of secretion|GO:0051049,regulation of transport|GO:0048468,cell development|GO:0016358,dendrite development|GO:0006820,anion transport|GO:0044281,small molecule metabolic process|GO:0071840,cellular component organization or biogenesis|GO:0044710,single-organism metabolic p…	GO:0016020,membrane|GO:0005783,endoplasmic reticulum|GO:0044421,extracellular region part|GO:0031090,organelle membrane|GO:0005789,endoplasmic reticulum membrane|GO:0042579,microbody|GO:0043229,intracellular organelle|GO:0043228,non-membrane-bounded organelle|GO:0043227,membrane-bounded organelle|GO:0043226,organelle|GO:0031224,intrinsic component of membrane|GO:0005737,cytoplasm|GO:0005778,perox…	GO:0015645,fatty acid ligase activity|GO:0035639,purine ribonucleoside triphosphate binding|GO:0031957,very long-chain fatty acid-CoA ligase activity|GO:0005488,binding|GO:0043167,ion binding|GO:1901363,heterocyclic compound binding|GO:1901265,nucleoside phosphate binding|GO:0001882,nucleoside binding|GO:0043168,anion binding|GO:0000166,nucleotide binding|GO:0004467,long-chain fatty acid-CoA liga…	mmu01100,Metabolic pathways|mmu00071,Fatty acid degradation|mmu00061,Fatty acid biosynthesis|mmu04146,Peroxisome|mmu03320,PPAR signaling pathway|mmu04920,Adipocytokine signaling pathway|mmu01212,Fatty acid metabolism	3	10	10	21	16.57	6	9	20.15	9	12	0.752579	0.705777	0.691787	0.789217	0.78102	0.77919	1.32912	1.31717	1.35297	1.41751	1.37814	1.34849	0.901192	0.852762	0.804783	0.919599	0.943026	0.878403	670	74.2909	8.00146	0.650804	3.75022e-09	2.1785e-05
Q1WWK3	Hist1h1b protein (Fragment) OS=Mus musculus OX=10090 GN=H1f5 PE=2 SV=1 - [Q1WWK3_MOUSE]	59.46	GO:0034728,nucleosome organization|GO:0071103,DNA conformation change|GO:0022607,cellular component assembly|GO:0070271,protein complex biogenesis|GO:0043933,macromolecular complex subunit organization|GO:0016043,cellular component organization|GO:0031497,chromatin assembly|GO:0034622,cellular macromolecular complex assembly|GO:0061061,muscle structure development|GO:0007275,multicellular organis…	GO:0044815,DNA packaging complex|GO:0043229,intracellular organelle|GO:0043228,non-membrane-bounded organelle|GO:0000785,chromatin|GO:0000786,nucleosome|GO:0043227,membrane-bounded organelle|GO:0043226,organelle|GO:0005634,nucleus|GO:0005694,chromosome|GO:0043234,protein complex|GO:0032991,macromolecular complex|GO:0043231,intracellular membrane-bounded organelle|GO:0043232,intracellular non-memb…	GO:0003676,nucleic acid binding|GO:0097159,organic cyclic compound binding|GO:0005488,binding|GO:0005515,protein binding|GO:0003677,DNA binding|GO:1901363,heterocyclic compound binding	0	8	11	20	91	56.76	19	37	56.31	18	54	0.438385	0.492381	0.449333	0.429524	0.456577	0.435433	1.57647	1.49308	1.64529	1.51712	1.46854	1.63929	1.05262	1.05136	0.967139	1.03547	1.04931	0.974735	222	22.4314	10.9165	0.656399	2.79809e-08	0.000162541
P11087	Collagen alpha-1(I) chain OS=Mus musculus OX=10090 GN=Col1a1 PE=1 SV=4 - [CO1A1_MOUSE]	4.4	GO:0001503,ossification|GO:0044238,primary metabolic process|GO:2000736,regulation of stem cell differentiation|GO:0080090,regulation of primary metabolic process|GO:0019222,regulation of metabolic process|GO:0007154,cell communication|GO:2000738,positive regulation of stem cell differentiation|GO:0048584,positive regulation of response to stimulus|GO:0048583,regulation of response to stimulus|GO…	GO:0005783,endoplasmic reticulum|GO:0044421,extracellular region part|GO:0031012,extracellular matrix|GO:0043229,intracellular organelle|GO:0005622,intracellular|GO:0043227,membrane-bounded organelle|GO:0043226,organelle|GO:0005584,collagen type I trimer|GO:0031982,vesicle|GO:0005583,fibrillar collagen trimer|GO:0016023,cytoplasmic, membrane-bounded vesicle|GO:0031410,cytoplasmic vesicle|GO:00319…	GO:0043169,cation binding|GO:0005201,extracellular matrix structural constituent|GO:0005198,structural molecule activity|GO:0019838,growth factor binding|GO:0043167,ion binding|GO:0005488,binding|GO:0005515,protein binding|GO:0048407,platelet-derived growth factor binding|GO:0046872,metal ion binding|GO:0042802,identical protein binding|GO:0019899,enzyme binding|GO:0002020,protease binding	mmu04974,Protein digestion and absorption|mmu04512,ECM-receptor interaction|mmu04510,Focal adhesion|mmu05205,Proteoglycans in cancer|mmu04611,Platelet activation|mmu04151,PI3K-Akt signaling pathway|mmu05146,Amoebiasis|mmu04933,AGE-RAGE signaling pathway in diabetic complications	3	7	7	7	1.03	3	3	3.37	4	4	0.489966	0.612774	0.467743	0.547399	0.667379	0.538973	1.42708	1.29815	1.43578	1.44633	1.36887	1.29551	0.902025	0.899046	0.797258	0.918973	0.926887	0.987253	1453	137.948	5.84619	0.656628	1.93338e-07	0.0011231
P13516	Acyl-CoA desaturase 1 OS=Mus musculus OX=10090 GN=Scd1 PE=1 SV=2 - [ACOD1_MOUSE]	16.34	GO:0080090,regulation of primary metabolic process|GO:0019222,regulation of metabolic process|GO:0010872,regulation of cholesterol esterification|GO:0044281,small molecule metabolic process|GO:0044283,small molecule biosynthetic process|GO:1901360,organic cyclic compound metabolic process|GO:0044710,single-organism metabolic process|GO:0044711,single-organism biosynthetic process|GO:0043207,respo…	GO:0005783,endoplasmic reticulum|GO:0005789,endoplasmic reticulum membrane|GO:0042175,nuclear outer membrane-endoplasmic reticulum membrane network|GO:0043229,intracellular organelle|GO:0030176,integral component of endoplasmic reticulum membrane|GO:0031301,integral component of organelle membrane|GO:0031300,intrinsic component of organelle membrane|GO:0043227,membrane-bounded organelle|GO:004322…	GO:0016215,acyl-CoA desaturase activity|GO:0016717,oxidoreductase activity, acting on paired donors, with oxidation of a pair of donors resulting in the reduction of molecular oxygen to two molecules of water|GO:0016705,oxidoreductase activity, acting on paired donors, with incorporation or reduction of molecular oxygen|GO:0003824,catalytic activity|GO:0004768,stearoyl-CoA 9-desaturase activity|G…	mmu03320,PPAR signaling pathway|mmu01040,Biosynthesis of unsaturated fatty acids|mmu01212,Fatty acid metabolism|mmu04152,AMPK signaling pathway	7	5	6	19	14.65	5	8	14.37	5	11	0.818716	0.808359	0.784239	0.72892	0.728543	0.672727	1.26653	1.22157	1.19381	1.34184	1.30334	1.29567	0.825177	0.877618	0.804289	0.892551	0.824549	0.796681	355	41.02	9.0708	0.658668	2.22149e-08	0.000129046
A0A0U1RPL8	4F2 cell-surface antigen heavy chain (Fragment) OS=Mus musculus OX=10090 GN=Slc3a2 PE=1 SV=1 - [A0A0U1RPL8_MOUSE]	63.75	GO:0006865,amino acid transport|GO:0006820,anion transport|GO:0042221,response to chemical|GO:0044699,single-organism process|GO:0010033,response to organic substance|GO:0071705,nitrogen compound transport|GO:0071704,organic substance metabolic process|GO:0014070,response to organic cyclic compound|GO:0006812,cation transport|GO:0006810,transport|GO:0060356,leucine import|GO:0015849,organic acid …	GO:0098590,plasma membrane region|GO:0044421,extracellular region part|GO:0048770,pigment granule|GO:0031974,membrane-enclosed lumen|GO:0043229,intracellular organelle|GO:0071944,cell periphery|GO:0043227,membrane-bounded organelle|GO:0043226,organelle|GO:0031224,intrinsic component of membrane|GO:0005737,cytoplasm|GO:0045177,apical part of cell|GO:0070062,extracellular exosome|GO:0031981,nuclear…	GO:0005342,organic acid transmembrane transporter activity|GO:0005488,binding|GO:0003676,nucleic acid binding|GO:1901363,heterocyclic compound binding|GO:0043169,cation binding|GO:0008509,anion transmembrane transporter activity|GO:0043167,ion binding|GO:0005215,transporter activity|GO:0044822,poly(A) RNA binding|GO:0003824,catalytic activity|GO:0046943,carboxylic acid transmembrane transporter a…	mmu04974,Protein digestion and absorption	7	4	4	15	48.75	3	6	63.75	4	9	0.770462	0.748262	0.8208	0.728251	0.782488	0.747248	1.40259	1.3603	1.39391	1.35436	1.3372	1.38839	0.844051	0.989895	0.855666	0.957028	0.873968	0.937525	80	8.8377	9.11475	0.662656	8.41259e-09	4.88687e-05
P20152	Vimentin OS=Mus musculus OX=10090 GN=Vim PE=1 SV=3 - [VIME_MOUSE]	59.23	GO:0019222,regulation of metabolic process|GO:0048468,cell development|GO:0007165,signal transduction|GO:0007166,cell surface receptor signaling pathway|GO:0007167,enzyme linked receptor protein signaling pathway|GO:0031345,negative regulation of cell projection organization|GO:0031344,regulation of cell projection organization|GO:0071840,cellular component organization or biogenesis|GO:0051716,c…	GO:0045098,type III intermediate filament|GO:0042579,microbody|GO:0043229,intracellular organelle|GO:0043228,non-membrane-bounded organelle|GO:0005924,cell-substrate adherens junction|GO:0005925,focal adhesion|GO:0043227,membrane-bounded organelle|GO:0043226,organelle|GO:0030054,cell junction|GO:0030055,cell-substrate junction|GO:0005856,cytoskeleton|GO:0045111,intermediate filament cytoskeleton|…	GO:0001948,glycoprotein binding|GO:0008022,protein C-terminus binding|GO:0005200,structural constituent of cytoskeleton|GO:0019215,intermediate filament binding|GO:0005515,protein binding|GO:0097367,carbohydrate derivative binding|GO:0097159,organic cyclic compound binding|GO:0005212,structural constituent of eye lens|GO:0005198,structural molecule activity|GO:0097110,scaffold protein binding|GO:…	mmu05169,Epstein-Barr virus infection|mmu05206,MicroRNAs in cancer	35	18	25	78	44.21	18	32	47.42	22	46	0.720451	0.828668	0.802757	0.627243	0.660396	0.668125	1.3897	1.36226	1.4264	1.36464	1.38361	1.44242	0.900093	0.955836	0.912019	0.962654	0.9367	0.89123	466	53.6551	5.12256	0.664179	1.68971e-10	9.81555e-07
Q04447	Creatine kinase B-type OS=Mus musculus OX=10090 GN=Ckb PE=1 SV=1 - [KCRB_MOUSE]	22.83	GO:0030320,cellular monovalent inorganic anion homeostasis|GO:0032502,developmental process|GO:0008152,metabolic process|GO:0016310,phosphorylation|GO:0050801,ion homeostasis|GO:0042592,homeostatic process|GO:0060322,head development|GO:0021762,substantia nigra development|GO:0098771,inorganic ion homeostasis|GO:0030644,cellular chloride ion homeostasis|GO:0007275,multicellular organism developme…	GO:0043231,intracellular membrane-bounded organelle|GO:0005737,cytoplasm|GO:0005622,intracellular|GO:0043230,extracellular organelle|GO:0031982,vesicle|GO:0043209,myelin sheath|GO:0043227,membrane-bounded organelle|GO:0044464,cell part|GO:0044444,cytoplasmic part|GO:0005739,mitochondrion|GO:0031988,membrane-bounded vesicle|GO:0044421,extracellular region part|GO:0043229,intracellular organelle|GO…	GO:0044389,ubiquitin-like protein ligase binding|GO:0035639,purine ribonucleoside triphosphate binding|GO:0004111,creatine kinase activity|GO:0019899,enzyme binding|GO:0005488,binding|GO:0000166,nucleotide binding|GO:1901363,heterocyclic compound binding|GO:0001883,purine nucleoside binding|GO:0001882,nucleoside binding|GO:0043168,anion binding|GO:0043167,ion binding|GO:0016740,transferase activi…	mmu01100,Metabolic pathways|mmu00330,Arginine and proline metabolism	4	6	7	42	22.83	7	20	22.83	7	22	0.60175	0.646161	0.64055	0.6474	0.688042	0.7214	1.39812	1.38215	1.48338	1.33951	1.39459	1.33806	0.907511	0.867221	0.925148	0.976858	0.912795	0.963009	381	42.6863	5.66846	0.666107	9.78319e-09	5.68306e-05
P52480	Pyruvate kinase PKM OS=Mus musculus OX=10090 GN=Pkm PE=1 SV=4 - [KPYM_MOUSE]	46.33	GO:0048666,neuron development|GO:0044707,single-multicellular organism process|GO:0032989,cellular component morphogenesis|GO:0030030,cell projection organization|GO:0030154,cell differentiation|GO:0048468,cell development|GO:0021510,spinal cord development|GO:0006928,movement of cell or subcellular component|GO:0051674,localization of cell|GO:0001764,neuron migration|GO:0031175,neuron projection…	GO:0016021,integral component of membrane|GO:0016020,membrane|GO:0044464,cell part|GO:0005623,cell|GO:0030424,axon|GO:0097458,neuron part|GO:0071944,cell periphery|GO:0043005,neuron projection|GO:0005886,plasma membrane|GO:0044425,membrane part|GO:0042995,cell projection|GO:0031224,intrinsic component of membrane|GO:0045121,membrane raft|GO:0098805,whole membrane|GO:0098589,membrane region|GO:009…	GO:0005488,binding|GO:0005515,protein binding|GO:0038023,signaling receptor activity|GO:0005042,netrin receptor activity|GO:0060089,molecular transducer activity|GO:0004888,transmembrane signaling receptor activity|GO:0004872,receptor activity|GO:0004871,signal transducer activity|GO:0099600,transmembrane receptor activity|GO:0042802,identical protein binding|GO:0003713,transcription coactivator …	mmu05200,Pathways in cancer|mmu05210,Colorectal cancer|mmu04360,Axon guidance	8	21	22	103	37.85	16	46	43.31	20	57	0.676488	0.705542	0.685541	0.740887	0.814438	0.756009	1.40307	1.34174	1.34005	1.35557	1.32295	1.29825	0.899924	0.869697	0.877904	0.924909	0.917577	0.885501	531	57.808	7.47412	0.666801	1.4003e-10	8.13433e-07
P33267	Cytochrome P450 2F2 OS=Mus musculus OX=10090 GN=Cyp2f2 PE=1 SV=1 - [CP2F2_MOUSE]	55.6	GO:0006631,fatty acid metabolic process|GO:0019752,carboxylic acid metabolic process|GO:0044248,cellular catabolic process|GO:0006805,xenobiotic metabolic process|GO:0009410,response to xenobiotic stimulus|GO:0044281,small molecule metabolic process|GO:0070887,cellular response to chemical stimulus|GO:0044699,single-organism process|GO:0042196,chlorinated hydrocarbon metabolic process|GO:0042197,…	GO:0005783,endoplasmic reticulum|GO:0005789,endoplasmic reticulum membrane|GO:0042175,nuclear outer membrane-endoplasmic reticulum membrane network|GO:0043229,intracellular organelle|GO:0043227,membrane-bounded organelle|GO:0043226,organelle|GO:0005737,cytoplasm|GO:0044446,intracellular organelle part|GO:0031090,organelle membrane|GO:0016020,membrane|GO:0044432,endoplasmic reticulum part|GO:00985…	GO:0016491,oxidoreductase activity|GO:0043169,cation binding|GO:0004497,monooxygenase activity|GO:0046872,metal ion binding|GO:0046914,transition metal ion binding|GO:0020037,heme binding|GO:0046906,tetrapyrrole binding|GO:0097159,organic cyclic compound binding|GO:0016705,oxidoreductase activity, acting on paired donors, with incorporation or reduction of molecular oxygen|GO:0016712,oxidoreducta…	mmu00980,Metabolism of xenobiotics by cytochrome P450	21	23	26	161	51.73	20	70	53.16	24	91	1.22289	1.17167	1.20164	1.24891	1.15108	1.26273	0.749098	0.787421	0.814687	0.750175	0.722904	0.739773	1.19011	1.14954	1.19333	1.13749	1.14088	1.15066	491	55.913	7.89893	1.5254	4.79844e-10	2.78741e-06
Q91X77	Cytochrome P450 2C50 OS=Mus musculus OX=10090 GN=Cyp2c50 PE=1 SV=2 - [CY250_MOUSE]	60.41	GO:0006631,fatty acid metabolic process|GO:0019752,carboxylic acid metabolic process|GO:0044248,cellular catabolic process|GO:0006805,xenobiotic metabolic process|GO:0009410,response to xenobiotic stimulus|GO:0044281,small molecule metabolic process|GO:0070887,cellular response to chemical stimulus|GO:0044699,single-organism process|GO:0044710,single-organism metabolic process|GO:0043651,linoleic…	GO:0005783,endoplasmic reticulum|GO:0005789,endoplasmic reticulum membrane|GO:0042175,nuclear outer membrane-endoplasmic reticulum membrane network|GO:0043229,intracellular organelle|GO:0043227,membrane-bounded organelle|GO:0043226,organelle|GO:0005737,cytoplasm|GO:0044446,intracellular organelle part|GO:0031090,organelle membrane|GO:0016020,membrane|GO:0044432,endoplasmic reticulum part|GO:00985…	GO:0004497,monooxygenase activity|GO:0070330,aromatase activity|GO:0005488,binding|GO:1901363,heterocyclic compound binding|GO:0016491,oxidoreductase activity|GO:0043169,cation binding|GO:0046914,transition metal ion binding|GO:0016705,oxidoreductase activity, acting on paired donors, with incorporation or reduction of molecular oxygen|GO:0043167,ion binding|GO:0005506,iron ion binding|GO:0046872…	mmu04750,Inflammatory mediator regulation of TRP channels|mmu04726,Serotonergic synapse|mmu01100,Metabolic pathways|mmu05204,Chemical carcinogenesis|mmu00140,Steroid hormone biosynthesis|mmu00830,Retinol metabolism|mmu00591,Linoleic acid metabolism|mmu00590,Arachidonic acid metabolism	1	5	26	141	54.69	24	73	57.35	23	68	1.44901	1.27086	1.41206	1.42086	1.35056	1.34524	0.66209	0.684485	0.647036	0.741191	0.647346	0.804192	1.08769	0.992686	1.10475	1.13817	1.10951	1.06075	490	55.7288	7.88428	1.55113	3.84758e-07	0.00223506
Q5FW60	Major urinary protein 20 OS=Mus musculus OX=10090 GN=Mup20 PE=1 SV=1 - [MUP20_MOUSE]	77.9	GO:0090087,regulation of peptide transport|GO:0008104,protein localization|GO:0051234,establishment of localization|GO:0080090,regulation of primary metabolic process|GO:0019222,regulation of metabolic process|GO:0035773,insulin secretion involved in cellular response to glucose stimulus|GO:0051048,negative regulation of secretion|GO:0051049,regulation of transport|GO:0048585,negative regulation …	GO:0005737,cytoplasm|GO:0043231,intracellular membrane-bounded organelle|GO:0044421,extracellular region part|GO:0005829,cytosol|GO:0044464,cell part|GO:0044444,cytoplasmic part|GO:0005623,cell|GO:0043226,organelle|GO:0043229,intracellular organelle|GO:0005576,extracellular region|GO:0044424,intracellular part|GO:0005622,intracellular|GO:0043227,membrane-bounded organelle|GO:0005634,nucleus|GO:00…	GO:0038023,signaling receptor activity|GO:0060089,molecular transducer activity|GO:0004872,receptor activity|GO:0004871,signal transducer activity|GO:0005549,odorant binding|GO:0016740,transferase activity|GO:0004714,transmembrane receptor protein tyrosine kinase activity|GO:0004713,protein tyrosine kinase activity|GO:0004672,protein kinase activity|GO:0005215,transporter activity|GO:0016301,kina…	0	1	10	15	108	67.96	13	47	74.03	13	61	1.12956	1.2993	0.998013	1.1783	1.20294	1.14014	0.675211	0.660892	0.61954	0.72367	0.66139	0.56658	0.948582	1.03834	0.99452	1.02753	1.00886	1.07744	181	20.9165	4.89404	1.55998	1.38468e-07	0.000804362
Q64374	Regucalcin OS=Mus musculus OX=10090 GN=Rgn PE=1 SV=1 - [RGN_MOUSE]	86.62	GO:0051049,regulation of transport|GO:0050848,regulation of calcium-mediated signaling|GO:0001501,skeletal system development|GO:0044281,small molecule metabolic process|GO:0044283,small molecule biosynthetic process|GO:0098771,inorganic ion homeostasis|GO:0019853,L-ascorbic acid biosynthetic process|GO:0019852,L-ascorbic acid metabolic process|GO:0051716,cellular response to stimulus|GO:0000003,…	GO:0005737,cytoplasm|GO:0044446,intracellular organelle part|GO:0005829,cytosol|GO:0043231,intracellular membrane-bounded organelle|GO:0031981,nuclear lumen|GO:0043233,organelle lumen|GO:0005634,nucleus|GO:0044464,cell part|GO:0044444,cytoplasmic part|GO:0031974,membrane-enclosed lumen|GO:0005622,intracellular|GO:0005654,nucleoplasm|GO:0070013,intracellular organelle lumen|GO:0043229,intracellula…	GO:0005488,binding|GO:0016787,hydrolase activity|GO:0046872,metal ion binding|GO:0005509,calcium ion binding|GO:0046914,transition metal ion binding|GO:0043169,cation binding|GO:0030234,enzyme regulator activity|GO:0004341,gluconolactonase activity|GO:0016788,hydrolase activity, acting on ester bonds|GO:0043167,ion binding|GO:0003824,catalytic activity|GO:0052689,carboxylic ester hydrolase activi…	mmu00030,Pentose phosphate pathway|mmu00053,Ascorbate and aldarate metabolism|mmu01200,Carbon metabolism|mmu01100,Metabolic pathways	9	23	24	335	86.62	23	169	80.27	21	166	1.12664	1.05995	1.1615	1.14269	1.09306	1.15514	0.71933	0.743278	0.725509	0.748293	0.771642	0.743911	1.20109	1.15608	1.20386	1.18329	1.14564	1.23132	299	33.3855	5.33838	1.59958	4.72574e-11	2.74518e-07
Q3KQQ2	Major urinary protein 25 OS=Mus musculus OX=10090 GN=Mup3 PE=1 SV=1 - [Q3KQQ2_MOUSE]	57.61	GO:0090087,regulation of peptide transport|GO:0008104,protein localization|GO:0051234,establishment of localization|GO:0080090,regulation of primary metabolic process|GO:0019222,regulation of metabolic process|GO:0035773,insulin secretion involved in cellular response to glucose stimulus|GO:0051048,negative regulation of secretion|GO:0051049,regulation of transport|GO:0048585,negative regulation …	GO:0005737,cytoplasm|GO:0043231,intracellular membrane-bounded organelle|GO:0044421,extracellular region part|GO:0005829,cytosol|GO:0044464,cell part|GO:0044444,cytoplasmic part|GO:0005623,cell|GO:0043226,organelle|GO:0043229,intracellular organelle|GO:0005576,extracellular region|GO:0044424,intracellular part|GO:0005622,intracellular|GO:0043227,membrane-bounded organelle|GO:0005634,nucleus|GO:00…	GO:0005488,binding|GO:0005549,odorant binding|GO:0038023,signaling receptor activity|GO:0003824,catalytic activity|GO:0016773,phosphotransferase activity, alcohol group as acceptor|GO:0005215,transporter activity|GO:0016301,kinase activity|GO:0004888,transmembrane signaling receptor activity|GO:0016772,transferase activity, transferring phosphorus-containing groups|GO:0005550,pheromone binding|GO…	0	3	8	11	71	57.61	8	33	51.63	9	38	1.54746	1.37088	1.41107	1.19081	1.28871	1.27037	0.571591	0.621615	0.579841	0.667551	0.702613	0.735229	1.09314	1.01854	1.11816	1.01948	1.01727	1.00479	184	21.4027	4.75439	1.61699	3.09392e-07	0.00179726
E9Q5K4	Cytochrome P450 2C44 OS=Mus musculus OX=10090 GN=Cyp2c23 PE=1 SV=1 - [CP2CN_MOUSE]	43.93	GO:0006631,fatty acid metabolic process|GO:0019752,carboxylic acid metabolic process|GO:0044248,cellular catabolic process|GO:0006805,xenobiotic metabolic process|GO:0009410,response to xenobiotic stimulus|GO:0044281,small molecule metabolic process|GO:0070887,cellular response to chemical stimulus|GO:0044699,single-organism process|GO:0009719,response to endogenous stimulus|GO:0051716,cellular r…	GO:0005737,cytoplasm|GO:0043231,intracellular membrane-bounded organelle|GO:0044464,cell part|GO:0005623,cell|GO:0005622,intracellular|GO:0043229,intracellular organelle|GO:0044424,intracellular part|GO:0043227,membrane-bounded organelle|GO:0043226,organelle	GO:0016491,oxidoreductase activity|GO:0043169,cation binding|GO:0004497,monooxygenase activity|GO:0046872,metal ion binding|GO:0046914,transition metal ion binding|GO:0020037,heme binding|GO:0046906,tetrapyrrole binding|GO:0097159,organic cyclic compound binding|GO:0016705,oxidoreductase activity, acting on paired donors, with incorporation or reduction of molecular oxygen|GO:0016712,oxidoreducta…	mmu04750,Inflammatory mediator regulation of TRP channels|mmu04726,Serotonergic synapse|mmu01100,Metabolic pathways|mmu05204,Chemical carcinogenesis|mmu00140,Steroid hormone biosynthesis|mmu00830,Retinol metabolism|mmu00591,Linoleic acid metabolism|mmu00590,Arachidonic acid metabolism	9	17	21	93	42.71	20	44	36.64	16	49	1.15286	1.13542	1.09725	1.18498	1.14514	1.12792	0.692296	0.679417	0.690866	0.687303	0.675189	0.716465	1.11891	1.16332	1.12694	1.07477	1.10726	1.12228	494	56.3858	8.47021	1.62101	1.72375e-11	1.00133e-07
P47740	Aldehyde dehydrogenase family 3 member A2 OS=Mus musculus OX=10090 GN=Aldh3a2 PE=1 SV=2 - [AL3A2_MOUSE]	38.43	GO:0006714,sesquiterpenoid metabolic process|GO:0044281,small molecule metabolic process|GO:0008544,epidermis development|GO:0044255,cellular lipid metabolic process|GO:0007275,multicellular organism development|GO:0044699,single-organism process|GO:0007417,central nervous system development|GO:0044710,single-organism metabolic process|GO:0071704,organic substance metabolic process|GO:0016101,dit…	GO:0005783,endoplasmic reticulum|GO:0044464,cell part|GO:0031090,organelle membrane|GO:0005789,endoplasmic reticulum membrane|GO:0042579,microbody|GO:0043229,intracellular organelle|GO:0043227,membrane-bounded organelle|GO:0043226,organelle|GO:0031224,intrinsic component of membrane|GO:0005737,cytoplasm|GO:0031982,vesicle|GO:0031975,envelope|GO:0016021,integral component of membrane|GO:0016020,me…	GO:0046577,long-chain-alcohol oxidase activity|GO:0016614,oxidoreductase activity, acting on CH-OH group of donors|GO:0004029,aldehyde dehydrogenase (NAD) activity|GO:0016620,oxidoreductase activity, acting on the aldehyde or oxo group of donors, NAD or NADP as acceptor|GO:0003824,catalytic activity|GO:0004030,aldehyde dehydrogenase [NAD(P)+] activity|GO:0050061,long-chain-aldehyde dehydrogenase …	mmu00053,Ascorbate and aldarate metabolism|mmu00280,Valine, leucine and isoleucine degradation|mmu00310,Lysine degradation|mmu01100,Metabolic pathways|mmu00410,beta-Alanine metabolism|mmu00071,Fatty acid degradation|mmu00330,Arginine and proline metabolism|mmu00620,Pyruvate metabolism|mmu00010,Glycolysis / Gluconeogenesis|mmu00380,Tryptophan metabolism|mmu00561,Glycerolipid metabolism|mmu00340,Hi…	21	15	16	78	33.68	14	36	29.96	12	42	1.24233	1.22133	1.22877	1.27253	1.23355	1.22954	0.65293	0.701964	0.633459	0.700268	0.71141	0.71195	1.11962	1.15082	1.13797	1.1344	1.08416	1.10732	484	53.9363	8.35303	1.63772	1.67143e-10	9.70931e-07
P00186	Cytochrome P450 1A2 OS=Mus musculus OX=10090 GN=Cyp1a2 PE=1 SV=1 - [CP1A2_MOUSE]	60.23	GO:0019222,regulation of metabolic process|GO:0006778,porphyrin-containing compound metabolic process|GO:0044281,small molecule metabolic process|GO:1901360,organic cyclic compound metabolic process|GO:1901361,organic cyclic compound catabolic process|GO:0044712,single-organism catabolic process|GO:0044710,single-organism metabolic process|GO:0044711,single-organism biosynthetic process|GO:004320…	GO:0005783,endoplasmic reticulum|GO:0005789,endoplasmic reticulum membrane|GO:0042175,nuclear outer membrane-endoplasmic reticulum membrane network|GO:0043229,intracellular organelle|GO:0043227,membrane-bounded organelle|GO:0043226,organelle|GO:0005737,cytoplasm|GO:0044446,intracellular organelle part|GO:0031090,organelle membrane|GO:0016020,membrane|GO:0044432,endoplasmic reticulum part|GO:00985…	GO:0004497,monooxygenase activity|GO:0070330,aromatase activity|GO:0019899,enzyme binding|GO:0005488,binding|GO:1901363,heterocyclic compound binding|GO:0016491,oxidoreductase activity|GO:0043169,cation binding|GO:0016725,oxidoreductase activity, acting on CH or CH2 groups|GO:0046914,transition metal ion binding|GO:0016705,oxidoreductase activity, acting on paired donors, with incorporation or re…	mmu00980,Metabolism of xenobiotics by cytochrome P450|mmu00982,Drug metabolism - cytochrome P450|mmu01100,Metabolic pathways|mmu05204,Chemical carcinogenesis|mmu00140,Steroid hormone biosynthesis|mmu00830,Retinol metabolism|mmu00380,Tryptophan metabolism|mmu00232,Caffeine metabolism|mmu00591,Linoleic acid metabolism	3	25	25	106	56.34	23	48	50.1	20	58	1.2904	1.2824	1.31468	1.30279	1.30004	1.26332	0.625201	0.661407	0.622627	0.61153	0.639328	0.62389	1.07688	1.06848	1.08698	0.987747	0.989854	1.00804	513	58.1471	8.76318	1.64324	1.94039e-09	1.12717e-05
Q64458	Cytochrome P450 2C29 OS=Mus musculus OX=10090 GN=Cyp2c29 PE=1 SV=2 - [CP2CT_MOUSE]	55.31	GO:0006631,fatty acid metabolic process|GO:0019752,carboxylic acid metabolic process|GO:0044248,cellular catabolic process|GO:0006805,xenobiotic metabolic process|GO:0009410,response to xenobiotic stimulus|GO:0044281,small molecule metabolic process|GO:0070887,cellular response to chemical stimulus|GO:0044699,single-organism process|GO:0051716,cellular response to stimulus|GO:0071704,organic subs…	GO:0005783,endoplasmic reticulum|GO:0005789,endoplasmic reticulum membrane|GO:0042175,nuclear outer membrane-endoplasmic reticulum membrane network|GO:0043229,intracellular organelle|GO:0043227,membrane-bounded organelle|GO:0043226,organelle|GO:0005737,cytoplasm|GO:0044446,intracellular organelle part|GO:0031090,organelle membrane|GO:0016020,membrane|GO:0044432,endoplasmic reticulum part|GO:00985…	GO:0004497,monooxygenase activity|GO:0070330,aromatase activity|GO:0005488,binding|GO:1901363,heterocyclic compound binding|GO:0016491,oxidoreductase activity|GO:0043169,cation binding|GO:0016725,oxidoreductase activity, acting on CH or CH2 groups|GO:0046914,transition metal ion binding|GO:0016705,oxidoreductase activity, acting on paired donors, with incorporation or reduction of molecular oxyge…	mmu04750,Inflammatory mediator regulation of TRP channels|mmu04726,Serotonergic synapse|mmu01100,Metabolic pathways|mmu05204,Chemical carcinogenesis|mmu00140,Steroid hormone biosynthesis|mmu00830,Retinol metabolism|mmu00591,Linoleic acid metabolism|mmu00590,Arachidonic acid metabolism	10	19	26	138	51.43	23	69	52.04	22	69	1.42572	1.51816	1.36793	1.46495	1.47314	1.38267	0.583572	0.605108	0.536581	0.571883	0.562777	0.486665	0.901843	0.93451	0.935159	0.936105	0.932917	0.940642	490	55.6798	8.29443	1.66772	1.47428e-09	8.56408e-06
Q6XVG2	Cytochrome P450 2C54 OS=Mus musculus OX=10090 GN=Cyp2c54 PE=1 SV=1 - [CP254_MOUSE]	53.06	GO:0006631,fatty acid metabolic process|GO:0019752,carboxylic acid metabolic process|GO:0044248,cellular catabolic process|GO:0006805,xenobiotic metabolic process|GO:0009410,response to xenobiotic stimulus|GO:0044281,small molecule metabolic process|GO:0070887,cellular response to chemical stimulus|GO:0044699,single-organism process|GO:0044710,single-organism metabolic process|GO:0043651,linoleic…	GO:0005783,endoplasmic reticulum|GO:0005789,endoplasmic reticulum membrane|GO:0042175,nuclear outer membrane-endoplasmic reticulum membrane network|GO:0043229,intracellular organelle|GO:0043227,membrane-bounded organelle|GO:0043226,organelle|GO:0005737,cytoplasm|GO:0044446,intracellular organelle part|GO:0031090,organelle membrane|GO:0016020,membrane|GO:0044432,endoplasmic reticulum part|GO:00985…	GO:0004497,monooxygenase activity|GO:0070330,aromatase activity|GO:0005488,binding|GO:1901363,heterocyclic compound binding|GO:0016491,oxidoreductase activity|GO:0043169,cation binding|GO:0046914,transition metal ion binding|GO:0016705,oxidoreductase activity, acting on paired donors, with incorporation or reduction of molecular oxygen|GO:0043167,ion binding|GO:0005506,iron ion binding|GO:0046872…	mmu04750,Inflammatory mediator regulation of TRP channels|mmu04726,Serotonergic synapse|mmu01100,Metabolic pathways|mmu05204,Chemical carcinogenesis|mmu00140,Steroid hormone biosynthesis|mmu00830,Retinol metabolism|mmu00591,Linoleic acid metabolism|mmu00590,Arachidonic acid metabolism	1	8	24	91	44.08	19	42	43.47	20	49	1.22235	1.27634	1.31136	1.45751	1.29388	1.5169	0.616404	0.606416	0.564297	0.599356	0.607865	0.5452	0.948865	0.937539	0.954186	1.07022	0.999872	1.00144	490	55.8218	7.47412	1.67031	1.06672e-08	6.1966e-05
Q8BGL3	Sulfotransferase OS=Mus musculus OX=10090 GN=Sult2a8 PE=1 SV=1 - [Q8BGL3_MOUSE]	60.64	GO:0008152,metabolic process	0	GO:0003824,catalytic activity|GO:0016740,transferase activity|GO:0016782,transferase activity, transferring sulfur-containing groups|GO:0008146,sulfotransferase activity	0	27	16	17	76	52.84	15	33	56.74	15	43	1.54932	1.52832	1.50517	1.3852	1.3126	1.44533	0.592838	0.528405	0.593941	0.554609	0.598162	0.550383	0.949783	0.966936	0.962608	0.964759	0.979226	1.01586	282	33.2741	7.02002	1.70819	1.26812e-10	7.36648e-07
A2BIN1	Major urinary protein 10 OS=Mus musculus OX=10090 GN=Mup10 PE=2 SV=1 - [A2BIN1_MOUSE]	85	GO:0006810,transport|GO:0051179,localization|GO:0051234,establishment of localization	GO:0005576,extracellular region	GO:0005549,odorant binding|GO:0005215,transporter activity|GO:0005550,pheromone binding|GO:0036094,small molecule binding|GO:0005488,binding	0	15	4	21	257	85	21	124	81.67	17	133	1.79435	1.55265	1.70415	1.66176	1.54073	1.56927	0.505807	0.491425	0.426642	0.478965	0.551861	0.553325	0.910876	0.924958	0.953273	1.0043	0.964358	1.05542	180	20.6682	5.021	1.93256	1.92792e-08	0.000111993
Q8CGR7	Uridine phosphorylase 2 OS=Mus musculus OX=10090 GN=Upp2 PE=1 SV=1 - [UPP2_MOUSE]	33.75	GO:0046434,organophosphate catabolic process|GO:0009218,pyrimidine ribonucleotide metabolic process|GO:0009166,nucleotide catabolic process|GO:0009165,nucleotide biosynthetic process|GO:0009163,nucleoside biosynthetic process|GO:0009161,ribonucleoside monophosphate metabolic process|GO:0046134,pyrimidine nucleoside biosynthetic process|GO:1901362,organic cyclic compound biosynthetic process|GO:00…	GO:0005856,cytoskeleton|GO:0043234,protein complex|GO:0045111,intermediate filament cytoskeleton|GO:0043228,non-membrane-bounded organelle|GO:0043232,intracellular non-membrane-bounded organelle|GO:0045098,type III intermediate filament|GO:0044464,cell part|GO:0005623,cell|GO:0005737,cytoplasm|GO:0044446,intracellular organelle part|GO:0043229,intracellular organelle|GO:0005882,intermediate filam…	GO:0003824,catalytic activity|GO:0016740,transferase activity|GO:0016757,transferase activity, transferring glycosyl groups|GO:0016763,transferase activity, transferring pentosyl groups|GO:0004850,uridine phosphorylase activity|GO:0005515,protein binding|GO:0042802,identical protein binding|GO:0005488,binding	mmu01100,Metabolic pathways|mmu00983,Drug metabolism - other enzymes|mmu00240,Pyrimidine metabolism	7	6	6	17	13.13	3	6	33.75	6	11	1.09811	1.05011	1.12294	1.13952	1.05976	1.08521	0.717613	0.604948	0.595574	0.656137	0.670265	0.661771	1.32254	1.34811	1.32676	1.34492	1.31311	1.20501	320	35.7319	6.52197	2.01225	5.08788e-10	2.95555e-06
Q05421	Cytochrome P450 2E1 OS=Mus musculus OX=10090 GN=Cyp2e1 PE=1 SV=1 - [CP2E1_MOUSE]	49.7	GO:0006631,fatty acid metabolic process|GO:0050896,response to stimulus|GO:0006639,acylglycerol metabolic process|GO:0006638,neutral lipid metabolic process|GO:0016098,monoterpenoid metabolic process|GO:0019752,carboxylic acid metabolic process|GO:0000302,response to reactive oxygen species|GO:0044248,cellular catabolic process|GO:0001676,long-chain fatty acid metabolic process|GO:0009410,respons…	GO:0005783,endoplasmic reticulum|GO:0005789,endoplasmic reticulum membrane|GO:0042175,nuclear outer membrane-endoplasmic reticulum membrane network|GO:0043229,intracellular organelle|GO:0031300,intrinsic component of organelle membrane|GO:0005622,intracellular|GO:0043227,membrane-bounded organelle|GO:0043226,organelle|GO:0031224,intrinsic component of membrane|GO:0005737,cytoplasm|GO:0031090,orga…	GO:0004497,monooxygenase activity|GO:0019899,enzyme binding|GO:0005488,binding|GO:1901363,heterocyclic compound binding|GO:0016491,oxidoreductase activity|GO:0043169,cation binding|GO:0046914,transition metal ion binding|GO:0016709,oxidoreductase activity, acting on paired donors, with incorporation or reduction of molecular oxygen, NAD(P)H as one donor, and incorporation of one atom of oxygen|GO…	mmu00980,Metabolism of xenobiotics by cytochrome P450|mmu00982,Drug metabolism - cytochrome P450|mmu01100,Metabolic pathways|mmu05204,Chemical carcinogenesis|mmu00140,Steroid hormone biosynthesis|mmu04932,Non-alcoholic fatty liver disease|mmu00591,Linoleic acid metabolism|mmu00590,Arachidonic acid metabolism	4	30	31	183	48.28	28	85	47.46	29	98	1.37036	1.28166	1.3218	1.37867	1.32526	1.30273	0.511852	0.553679	0.554348	0.479991	0.495787	0.496986	1.10871	1.13266	1.13852	1.08642	1.11243	1.11618	493	56.7686	8.39697	2.16479	2.18085e-12	1.26686e-08
Q3U5J8	PH domain-containing protein (Fragment) OS=Mus musculus OX=10090 GN=Grk2 PE=2 SV=1 - [Q3U5J8_MOUSE]	6.06	GO:0048585,negative regulation of response to stimulus|GO:0048583,regulation of response to stimulus|GO:0008277,regulation of G-protein coupled receptor protein signaling pathway|GO:0072358,cardiovascular system development|GO:0045988,negative regulation of striated muscle contraction|GO:0007165,signal transduction|GO:0044710,single-organism metabolic process|GO:0009968,negative regulation of sig…	GO:0005737,cytoplasm|GO:0072372,primary cilium|GO:0044464,cell part|GO:0016020,membrane|GO:0005929,cilium|GO:0005623,cell|GO:0005622,intracellular|GO:0071944,cell periphery|GO:0005886,plasma membrane|GO:0044424,intracellular part|GO:0042995,cell projection|GO:0043226,organelle|GO:0098590,plasma membrane region|GO:0030425,dendrite|GO:0030424,axon|GO:0005901,caveola|GO:0043229,intracellular organel…	GO:0035639,purine ribonucleoside triphosphate binding|GO:0031755,Edg-2 lysophosphatidic acid receptor binding|GO:0031753,endothelial differentiation G-protein coupled receptor binding|GO:0004672,protein kinase activity|GO:0001664,G-protein coupled receptor binding|GO:0043167,ion binding|GO:1901363,heterocyclic compound binding|GO:0001883,purine nucleoside binding|GO:0001882,nucleoside binding|GO:…	mmu04724,Glutamatergic synapse|mmu05032,Morphine addiction|mmu04340,Hedgehog signaling pathway|mmu04740,Olfactory transduction|mmu04062,Chemokine signaling pathway|mmu04144,Endocytosis	3	1	1	2	6.06	1	1	6.06	1	1	1.95187	1.50536	2.51873	2.71099	1.63308	3.0895	0.376444	0.564042	0.49724	0.502898	0.634475	0.549135	1.40605	1.2772	1.42113	1.36623	1.65014	1.80385	99	11.3201	9.17334	2.85657	6.87444e-07	0.00399336
