# Supplementary material for: Multi-Layer Omics Analysis Identifies Anxa3 and Coro1a as Candidate Targets of Pien Tze Huang in a Mouse Model of Liver Fibrosis
Source: Biomedicines. 2026 Jul 10;14(7):1550. doi: 10.3390/biomedicines14071550 (PMC13406053; doi:10.3390/biomedicines14071550)
Supplement: Supplementary file 1 [file biomedicines-14-01550-s001.zip › Table S7.xlsx]

## Sheet: string_interactions_short
#node1	node2	node1_string_id	node2_string_id	neighborhood_on_chromosome	gene_fusion	phylogenetic_cooccurrence	homology	coexpression	experimentally_determined_interaction	database_annotated	automated_textmining	combined_score
Dnmt1	Uhrf1	10090.ENSMUSP00000004202	10090.ENSMUSP00000001258	0.164	0	0	0	0.647	0.999	0.8	0.991	0.999
Cbfb	Runx1	10090.ENSMUSP00000059382	10090.ENSMUSP00000023673	0	0	0	0	0.075	0.981	0.932	0.833	0.999
Col4a1	Col4a2	10090.ENSMUSP00000033898	10090.ENSMUSP00000033899	0	0	0.426	0.883	0.963	0.923	0.966	0.941	0.999
Csf3	Csf3r	10090.ENSMUSP00000037762	10090.ENSMUSP00000101768	0	0	0	0	0	0.916	0.8	0.988	0.999
Dab1	Lrp8	10090.ENSMUSP00000102443	10090.ENSMUSP00000102343	0	0	0	0	0.066	0.906	0.676	0.968	0.999
Clcf1	Crlf1	10090.ENSMUSP00000045562	10090.ENSMUSP00000008032	0	0	0	0	0.063	0.406	0.8	0.973	0.996
Csf3r	Lif	10090.ENSMUSP00000101768	10090.ENSMUSP00000067066	0	0	0	0	0	0.37	0.6	0.168	0.772
Tk1	Uhrf1	10090.ENSMUSP00000026661	10090.ENSMUSP00000001258	0	0	0	0	0.73	0	0	0.104	0.748
Afmid	Haao	10090.ENSMUSP00000073102	10090.ENSMUSP00000000687	0	0	0	0	0.132	0	0	0.693	0.722
Arhgef2	Lrp8	10090.ENSMUSP00000029694	10090.ENSMUSP00000102343	0	0	0	0	0	0.045	0.676	0.069	0.686
Fcgr4	Slc15a3	10090.ENSMUSP00000077873	10090.ENSMUSP00000025646	0	0	0	0	0.644	0	0	0.149	0.684
Coro1a	Slc2a5	10090.ENSMUSP00000032949	10090.ENSMUSP00000030826	0.041	0	0	0	0.09	0	0	0.643	0.661
Lif	Nes	10090.ENSMUSP00000067066	10090.ENSMUSP00000088493	0	0	0	0	0	0	0	0.661	0.661
Csf3	Lif	10090.ENSMUSP00000037762	10090.ENSMUSP00000067066	0	0	0	0	0.072	0	0	0.621	0.633
Anxa3	Cd63	10090.ENSMUSP00000031447	10090.ENSMUSP00000100862	0	0	0	0	0.212	0.047	0	0.463	0.562
Scn5a	Tbx3	10090.ENSMUSP00000112838	10090.ENSMUSP00000018748	0	0	0	0	0	0	0	0.559	0.559
Lif	Tbx3	10090.ENSMUSP00000067066	10090.ENSMUSP00000018748	0	0	0	0	0.061	0	0	0.519	0.529
Lif	Shc4	10090.ENSMUSP00000067066	10090.ENSMUSP00000043146	0	0	0	0	0	0	0.491	0.087	0.515
Clcf1	Lif	10090.ENSMUSP00000045562	10090.ENSMUSP00000067066	0	0	0	0	0.066	0	0	0.49	0.503
Mthfd2	Pgd	10090.ENSMUSP00000005810	10090.ENSMUSP00000081141	0	0	0	0	0.061	0	0	0.485	0.496
Krt18	Nes	10090.ENSMUSP00000023803	10090.ENSMUSP00000088493	0	0	0	0	0.061	0	0	0.464	0.475
Abcg8	Col4a2	10090.ENSMUSP00000035246	10090.ENSMUSP00000033899	0	0	0	0	0	0	0	0.452	0.452
Crlf1	Lrp8	10090.ENSMUSP00000008032	10090.ENSMUSP00000102343	0	0	0	0	0	0.057	0.126	0.386	0.45
Arhgap25	Dpysl3	10090.ENSMUSP00000109267	10090.ENSMUSP00000025379	0	0	0	0	0	0	0	0.446	0.446
Arhgap25	Coro1a	10090.ENSMUSP00000109267	10090.ENSMUSP00000032949	0	0	0	0	0.375	0	0	0.148	0.445
Cldn4	Krt18	10090.ENSMUSP00000053420	10090.ENSMUSP00000023803	0	0	0	0	0.227	0	0	0.308	0.443
Coro1a	Cyth4	10090.ENSMUSP00000032949	10090.ENSMUSP00000042698	0	0	0	0	0.434	0	0	0	0.434
Csf3	Prtn3	10090.ENSMUSP00000037762	10090.ENSMUSP00000006679	0	0	0	0	0	0.062	0	0.411	0.424
Coro1a	Lsp1	10090.ENSMUSP00000032949	10090.ENSMUSP00000018963	0	0	0	0	0.312	0	0	0.197	0.424
Coro1a	Fmnl1	10090.ENSMUSP00000032949	10090.ENSMUSP00000046296	0	0	0	0	0.236	0.058	0	0.259	0.421
Haao	Klkb1	10090.ENSMUSP00000000687	10090.ENSMUSP00000112174	0	0	0	0	0.413	0	0	0	0.413
Csf3	Nes	10090.ENSMUSP00000037762	10090.ENSMUSP00000088493	0	0	0	0	0	0	0	0.4	0.4
